# Supplementary material for: Obesity-induced inflammation exacerbates clonal hematopoiesis
Source: J Clin Invest. 2023 Jun 1;133(11):e163968. doi: 10.1172/JCI163968 (PMC10231999; doi:10.1172/JCI163968)
Supplement: Supplemental table 4 [file jci-133-163968-s046.xlsx]

## Sheet: all
Gene information						Group2 vs Group1						Group3 vs Group1						Group4 vs Group1						Group5 vs Group1						Group6 vs Group1						Group7 vs Group1						Log (CMP+1)
	Chr	Start	End	Strand	Length	baseMean	log2FoldChange	lfcSE	stat	pvalue	padj	baseMean	log2FoldChange	lfcSE	stat	pvalue	padj	baseMean	log2FoldChange	lfcSE	stat	pvalue	padj	baseMean	log2FoldChange	lfcSE	stat	pvalue	padj	baseMean	log2FoldChange	lfcSE	stat	pvalue	padj	baseMean	log2FoldChange	lfcSE	stat	pvalue	padj	PS.1_S7	PS.10_S16	PS.11_S17	PS.12_S18	PS.13_S19	PS.14_S20	PS.15_S21	PS.16_S22
0610005C13Rik	chr7;chr7;chr7;chr7;chr7;chr7;chr7;chr7;chr7	45567795;45567795;45570986;45574413;45574413;45574608;45574608;45575127;45575127	45568379;45568379;45571192;45574522;45574522;45574777;45574777;45575176;45575176	-;-;-;-;-;-;-;-;-	1122	16.914	3.7814	2.90007	1.3039	0.192268	NA	24.2575	4.82971	1.60295	3.01302	0.00258664	0.00512114	21.1873	4.85411	2.32239	2.09014	0.0366054	0.320073	26.477	4.23917	3.1184	1.3594	0.174019	0.73413	2.14588	-2.61138	2.95298	-0.884321	0.376523	NA	4.06625	0.37087	2.53872	0.146085	0.883854	NA	0	0	0.533708	1.53284	2.33716	0	2.46303	2.45825
0610007P14Rik	chr12;chr12;chr12;chr12;chr12	85815455;85816316;85819479;85822088;85824471	85816193;85816434;85819569;85822248;85824545	-;-;-;-;-	1185	219.389	-0.251794	0.292927	-0.85958	0.390021	0.62957	146.164	-0.420874	0.251204	-1.67543	0.0938506	0.119083	122.653	-0.388525	0.494025	-0.786449	0.431605	0.686788	256.54	-0.247331	0.291883	-0.847364	0.396792	0.736126	366.218	-0.116873	0.187278	-0.624063	0.532586	0.784216	350.678	-0.173585	0.190062	-0.913311	0.361079	0.976781	3.25152	3.32062	3.03616	3.02943	3.45483	3.09466	3.42862	3.3447
0610009B22Rik	chr11;chr11	51685385;51688548	51686092;51688634	-;-	795	60.7365	-0.6376	0.392333	-1.62515	0.104131	0.40496	43.38	-0.548887	0.535506	-1.02499	0.305368	0.347279	60.447	0.539296	0.642227	0.839728	0.401061	0.679846	88.2203	0.00662374	0.433876	0.0152664	0.98782	0.99442	118.117	-0.0161354	0.244506	-0.0659919	0.947384	0.983833	102.498	-0.374126	0.245398	-1.52457	0.127366	0.877858	2.15219	2.12362	2.11475	2.03982	1.90434	1.67177	1.64418	2.51166
0610009L18Rik	chr11;chr11	120348678;120350757	120348862;120351190	+;+	619	24.7836	0.0968785	0.853383	0.113523	0.909616	NA	27.2006	1.1029	0.574415	1.92004	0.0548523	0.0730145	16.4012	-0.0112198	1.01788	-0.0110228	0.991205	0.994988	31.6291	0.288128	0.686985	0.41941	0.674917	0.834727	35.4925	-0.247726	0.512331	-0.483527	0.628722	0.842146	37.3889	-0.0128781	0.480099	-0.0268238	0.9786	0.999214	0.852619	1.37233	1.3807	1.84867	0.93947	1.07182	2.41086	1.94351
0610009O20Rik	chr18;chr18;chr18;chr18;chr18;chr18;chr18;chr18;chr18;chr18;chr18;chr18;chr18	38250249;38251086;38251283;38252821;38253908;38254280;38254470;38257258;38258028;38258270;38259897;38261064;38261880	38250399;38251200;38251400;38252965;38254069;38254368;38254566;38257400;38258186;38258362;38260056;38261285;38262629	+;+;+;+;+;+;+;+;+;+;+;+;+	2404	292.575	0.0343477	0.185922	0.184742	0.853431	0.923893	203.228	-0.0114551	0.174181	-0.0657654	0.947565	0.954447	182.028	0.161176	0.353343	0.456147	0.648285	0.785069	373.484	0.278874	0.190005	1.46772	0.142181	0.73413	523.758	0.347714	0.170915	2.03443	0.041908	0.232789	489.609	0.237236	0.124407	1.90694	0.0565289	0.694212	3.33639	3.4023	3.44693	3.51127	3.84417	3.38026	3.81009	3.73833
0610010F05Rik	chr11;chr11;chr11;chr11;chr11;chr11;chr11;chr11;chr11;chr11;chr11;chr11;chr11;chr11;chr11;chr11;chr11;chr11;chr11;chr11;chr11;chr11	23573776;23576731;23581596;23582867;23583098;23584520;23588635;23589951;23593426;23595381;23606614;23609001;23611747;23611962;23615096;23617138;23620229;23622436;23624936;23628873;23631205;23633493	23575517;23576822;23581684;23582940;23583126;23584611;23588734;23589983;23593525;23595526;23606766;23609124;23611857;23612048;23615256;23617196;23620467;23622529;23625122;23629031;23631334;23633631	-;-;-;-;-;-;-;-;-;-;-;-;-;-;-;-;-;-;-;-;-;-	4140	207.984	-0.345197	0.251441	-1.37288	0.169791	0.456263	146.347	-0.372718	0.257299	-1.44858	0.147456	0.179858	128.049	-0.174942	0.441996	-0.395799	0.692253	0.812837	265.026	-0.0703543	0.273052	-0.257659	0.79667	0.897905	400.72	0.208989	0.159629	1.30922	0.190461	0.500437	361.776	-0.00613336	0.171576	-0.0357473	0.971484	0.999214	3.09383	3.32486	3.1295	3.19117	3.27554	2.87684	3.55566	3.13592
0610010K14Rik	chr11;chr11;chr11;chr11;chr11;chr11;chr11;chr11;chr11;chr11;chr11;chr11;chr11;chr11;chr11;chr11;chr11;chr11;chr11;chr11;chr11;chr11;chr11;chr11;chr11;chr11;chr11;chr11;chr11;chr11	70235204;70235204;70235204;70235204;70235204;70235204;70235696;70235696;70235696;70235997;70236024;70236024;70236024;70236024;70236024;70236877;70236877;70236877;70237531;70237531;70237531;70237531;70237531;70237531;70237784;70237784;70237784;70237784;70237784;70237784	70235468;70235468;70235464;70235464;70235468;70235468;70235800;70235800;70235800;70236211;70236211;70236211;70236211;70236211;70236211;70236978;70236978;70236978;70237625;70237625;70237625;70237625;70237625;70237625;70237914;70237914;70237914;70237914;70237914;70237914	-;-;-;-;-;-;-;-;-;-;-;-;-;-;-;-;-;-;-;-;-;-;-;-;-;-;-;-;-;-	913	179.208	0.0433536	0.258396	0.16778	0.866757	0.930395	102.983	-0.610219	0.293683	-2.07782	0.0377263	0.0520825	97.1076	-0.276727	0.506692	-0.546144	0.584967	0.749021	206.275	-0.0100215	0.283823	-0.035309	0.971833	0.987151	278.27	-0.0507797	0.188849	-0.268891	0.788014	0.91687	280.749	0.0472249	0.185808	0.25416	0.799372	0.98959	3.04059	2.88818	2.84155	3.1178	3.23548	2.95734	3.11265	2.93045
0610011F06Rik	chr17;chr17;chr17;chr17;chr17;chr17	25875500;25875960;25876220;25876495;25876661;25876950	25875726;25876122;25876279;25876562;25876739;25877163	+;+;+;+;+;+	811	89.3739	0.459871	0.372215	1.2355	0.216645	0.496199	57.2032	0.210723	0.364042	0.578843	0.562695	0.602707	43.8884	-0.13226	0.529138	-0.249955	0.802623	0.881473	94.6601	0.206603	0.40488	0.510283	0.609853	0.803024	122.104	0.0784079	0.259954	0.301622	0.76294	0.904758	117.402	0.0398947	0.269811	0.147862	0.882452	0.996849	2.20549	2.10226	2.0762	2.45983	3.03219	2.2256	2.93919	2.34202
0610012G03Rik	chr16	31947051	31948521	-	1471	51.6434	-0.301983	0.431034	-0.700601	0.483552	0.691328	40.3669	0.0377945	0.369544	0.102273	0.91854	0.929663	31.2003	-0.101892	0.637071	-0.159938	0.87293	0.922847	71.8632	0.206829	0.441385	0.468591	0.639362	0.816554	88.2172	-0.0567811	0.276353	-0.205466	0.837208	0.938239	82.3166	-0.191942	0.282165	-0.680248	0.496348	0.976781	1.84306	1.98805	1.83261	1.81812	2.23138	1.56723	2.16984	2.21048
0610030E20Rik	chr6;chr6;chr6;chr6	72347317;72347593;72348529;72348997	72347515;72347711;72348680;72353160	+;+;+;+	4634	1256.58	-0.294261	0.292628	-1.00558	0.314617	0.57679	731.392	-1.01577	0.282542	-3.59512	0.000324246	0.000928596	696.442	-0.558329	0.575114	-0.970815	0.33164	0.648421	1498.28	-0.2354	0.338112	-0.696219	0.486292	0.749729	2329.21	0.13943	0.0888737	1.56886	0.11668	0.397168	2200.05	0.0524136	0.0919879	0.569788	0.568821	0.976781	4.92677	4.89015	4.99724	4.95077	4.6727	4.9338	4.72895	4.85648
0610031O16Rik	chr3;chr3;chr3	138210717;138237601;138239489	138211252;138237713;138239663	-;-;-	824	2.90783	2.7193	3.47639	0.782221	0.434085	NA	8.77649	5.02597	1.51482	3.31786	0.000907095	0.00214053	1.75268	3.17532	3.87827	0.818746	0.412931	0.68258	2.80176	2.36628	3.84088	0.616077	0.537844	0.768872	0.615861	-2.84191	3.98531	-0.713096	0.475787	NA	0.593037	-2.75619	3.98613	-0.691447	0.489285	NA	0	0	0.211137	0.6707	0.7125	0	1.52172	1.53314
0610037L13Rik	chr4;chr4;chr4;chr4;chr4;chr4;chr4	107889899;107891465;107891955;107892222;107893334;107894873;107896871	107890202;107891521;107892036;107892253;107893411;107894938;107897802	+;+;+;+;+;+;+	1551	126.798	-0.096907	0.382945	-0.253058	0.800224	0.894835	96.6338	0.129539	0.320269	0.404468	0.685868	0.71781	65.4623	-0.459789	0.825597	-0.556917	0.577584	0.745391	146.25	-0.178349	0.40148	-0.444228	0.656878	0.825512	207.593	-0.0413129	0.280469	-0.147299	0.882896	0.958564	209.533	0.0545958	0.254557	0.214474	0.830178	0.992801	2.78961	2.73237	2.3718	2.74247	2.74388	2.67034	3.02967	3.1634
0610038B21Rik	chr8	77517056	77518578	+	1523	22.1498	2.59226	1.38902	1.86625	0.062007	NA	31.1218	3.70056	0.828372	4.46727	7.92233e-06	4.50678e-05	20.9613	3.23651	1.97553	1.6383	0.101359	0.39416	23.8053	2.44985	1.55235	1.57816	0.114528	0.73413	7.7342	-0.830191	1.05882	-0.784073	0.432997	NA	8.58689	-0.34506	0.99924	-0.345323	0.729852	NA	0.126261	0.499439	0.74053	1.68562	2.47741	0.215182	2.80419	2.11207
0610039H22Rik	chr11;chr11;chr11	88619251;88621172;88623310	88619770;88621264;88623426	+;+;+	730	15.6237	1.48088	0.88139	1.68016	0.0929263	NA	17.2294	2.29298	0.822382	2.78822	0.0052998	0.00936563	6.41888	0.0273892	1.52261	0.0179884	0.985648	0.991923	13.2052	0.733047	1.28202	0.57179	0.567464	0.781531	8.52367	-1.69667	0.912689	-1.85898	0.0630295	NA	10.2486	-0.710742	1.03681	-0.685508	0.493023	0.976781	0.793537	0.463046	0.486666	1.57328	1.53402	0.766592	1.75327	1.32918
0610039K10Rik	chr2	163644850	163645800	+	951	21.8729	1.11608	0.72832	1.5324	0.125423	NA	26.6787	2.14619	0.49888	4.30201	1.69256e-05	8.36309e-05	10.409	0.39147	0.996888	0.392692	0.694547	0.813992	21.7531	0.691226	1.1482	0.602011	0.547167	0.772582	32.2475	0.946686	0.475503	1.99091	0.0464903	0.246597	21.3357	-0.0216713	0.548933	-0.0394789	0.968509	0.999214	1.01143	0.750907	0.812603	1.84867	1.53402	1.05524	2.5126	2.08588
0610040B10Rik	chr5;chr5	143329308;143332311	143329353;143332704	+;+	440	12.5432	1.67244	1.13044	1.47946	0.139018	NA	12.4975	2.27738	0.980664	2.32228	0.0202177	0.0298854	9.18461	1.6278	1.50871	1.07894	0.280616	0.611313	10.0297	0.84797	1.27575	0.664684	0.506253	0.758786	10.1445	0.187943	0.906157	0.207407	0.835692	NA	8.12914	-0.394714	0.994561	-0.396873	0.691461	NA	0.514553	0.16269	0.662856	1.4907	1.41519	0.514166	2.16984	1.14323
0610040F04Rik	chr6;chr6;chr6;chr6;chr6;chr6;chr6;chr6;chr6;chr6;chr6;chr6	108577036;108578516;108582023;108582542;108610218;108612308;108613132;108613132;108613949;108613949;108623041;108660817	108578012;108578590;108582248;108582754;108610621;108612432;108613214;108613214;108613993;108613993;108623167;108660934	-;-;-;-;-;-;-;-;-;-;-;-	2393	11.9039	2.35891	1.97281	1.19571	0.23181	NA	24.3229	4.05798	1.17988	3.43933	0.000583165	0.00149251	13.1141	3.29837	2.40789	1.36982	0.170744	0.487025	26.9241	3.45451	2.54498	1.35738	0.17466	0.73413	3.72281	-2.27992	2.51406	-0.906868	0.364476	NA	4.42049	-1.04907	1.57579	-0.665741	0.505577	NA	0	0.211526	0.662856	1.4467	1.73622	0.0469002	2.2976	2.34202
0610040J01Rik	chr5;chr5;chr5;chr5	63812495;63876450;63896430;63897955	63812595;63876499;63896483;63899619	+;+;+;+	1870	43.6864	0.884819	0.659005	1.34266	0.179383	NA	28.1161	0.672985	0.536903	1.25346	0.210039	0.248129	31.3448	1.01642	0.871468	1.16633	0.24348	0.573145	46.8722	0.67208	0.866664	0.775479	0.438057	0.740502	37.3273	-0.893227	0.503964	-1.7724	0.0763279	0.321319	44.1425	-0.203579	0.431983	-0.471265	0.637451	0.97902	1.53334	1.07956	1.50989	2.2417	2.43281	1.31828	2.35583	1.88036
0610043K17Rik	chr4;chr4;chr4;chr4	101353783;101366990;101374258;101398890	101353888;101367139;101374323;101399185	+;+;+;+	618	7.77158	2.62196	1.43336	1.82923	0.0673644	NA	15.0337	4.24914	0.987587	4.30255	1.68844e-05	8.34801e-05	4.9202	2.30385	1.55339	1.48311	0.138044	0.443211	5.33716	1.6497	1.59849	1.03203	0.302057	0.73413	4.40541	0.721149	1.22226	0.590013	0.555182	NA	4.34795	0.7507	1.25251	0.599354	0.548937	NA	0.0651219	0.16269	0.330599	0.927812	1.53402	0.215182	2.02333	1.32918
1010001N08Rik	chr18;chr18;chr18;chr18;chr18;chr18;chr18;chr18;chr18;chr18	11042037;11044925;11047555;11049929;11050624;11050624;11051258;11051258;11052475;11052475	11042100;11045005;11047678;11050256;11050821;11050821;11051368;11051368;11052567;11052567	-;-;-;-;-;-;-;-;-;-	999	17.2263	3.81468	2.24428	1.69973	0.0891812	NA	19.3439	4.51209	1.06225	4.24768	2.15992e-05	0.000101491	19.7808	4.72358	2.32675	2.03012	0.0423443	0.322752	16.1871	3.47614	2.68769	1.29335	0.195888	0.73413	2.12325	-2.51405	2.70477	-0.929486	0.352637	NA	2.06236	-2.49574	2.23509	-1.11662	0.264157	NA	0	0.258088	0.330599	1.4907	2.38613	0	2.2976	1.62138
1110001J03Rik	chr6;chr6	38534861;38539159	38535010;38539449	+;+	441	24.0611	0.0655038	0.576424	0.113638	0.909525	NA	20.9078	0.570308	0.729979	0.781266	0.434646	0.477551	15.2938	0.221898	0.764455	0.29027	0.77161	0.86125	30.8984	0.333729	0.566206	0.589411	0.555585	0.776267	34.5937	-0.20951	0.417575	-0.501731	0.615857	0.834039	32.2127	-0.356098	0.46905	-0.759191	0.447739	0.976781	1.12686	1.19293	1.27701	1.40068	1.64023	1.07182	1.85162	1.07267
1110002L01Rik	chr12;chr12;chr12	3403883;3407701;3426501	3406711;3407924;3426747	-;-;-	3300	136.935	0.0521541	0.382412	0.136382	0.891519	0.944513	91.3723	-0.0650834	0.294271	-0.221168	0.824962	0.84544	80.3841	-0.0916517	0.501976	-0.182582	0.855126	0.910962	155.083	-0.0435487	0.39382	-0.11058	0.911949	0.955628	199.144	-0.2021	0.245045	-0.824749	0.409514	0.698861	189.241	-0.285655	0.231474	-1.23407	0.217177	0.944651	2.72558	2.75884	2.46926	2.96257	3.23548	2.33828	3.11265	3.02816
1110004E09Rik	chr16;chr16;chr16;chr16;chr16;chr16;chr16	90925811;90926345;90927098;90927350;90929916;90930994;90934582	90926082;90926440;90927229;90927508;90929983;90931161;90934849	-;-;-;-;-;-;-	1163	73.6987	1.04143	0.509904	2.0424	0.0411114	0.33137	57.9222	1.27077	0.384109	3.30835	0.00093848	0.00220296	42.5431	0.73371	0.748163	0.980681	0.32675	0.644216	66.194	0.423166	0.554689	0.762888	0.44553	0.740502	80.9942	0.178412	0.30902	0.577347	0.563705	0.804409	78.958	0.17952	0.296919	0.604611	0.545437	0.976781	1.82152	1.62205	1.79427	2.65235	3.00682	1.84529	2.80419	2.67154
1110004F10Rik	chr7;chr7;chr7;chr7;chr7	116093380;116099440;116101944;116103211;116104212	116093525;116099523;116102004;116103320;116105210	+;+;+;+;+	1400	348.134	-0.166869	0.251734	-0.662878	0.507409	0.707857	200.858	-0.86476	0.350956	-2.46401	0.0137392	0.0212525	202.052	-0.223788	0.46159	-0.48482	0.627804	0.771853	409.911	-0.152715	0.462075	-0.330498	0.741024	0.86933	632.485	0.188498	0.159847	1.17924	0.238302	0.552109	589.374	0.0621962	0.142122	0.437624	0.661659	0.97902	3.67603	3.69878	3.52144	3.64463	3.71369	3.628	3.55566	3.66995
1110006O24Rik	chr5	115631049	115631816	-	768	24.0805	0.718246	0.572706	1.25413	0.209796	NA	14.4869	0.346992	0.567183	0.61178	0.540683	0.581546	19.1541	1.01153	0.947383	1.06771	0.28565	0.617228	29.7012	0.800727	0.927349	0.863458	0.387885	0.735674	30.8693	0.195277	0.458054	0.426318	0.669876	0.863623	26.8274	-0.135454	0.471247	-0.287438	0.773777	0.989296	1.0356	0.996147	1.05802	1.61214	1.73622	1.19539	1.64418	1.43635
1110007C09Rik	chr13;chr13;chr13;chr13;chr13;chr13	49202951;49203718;49203929;49205192;49208004;49215937	49203235;49203789;49203988;49205345;49208146;49216026	-;-;-;-;-;-	804	355.653	0.113095	0.329097	0.343653	0.731107	0.854075	190.165	-0.820259	0.332368	-2.46793	0.0135898	0.021042	172.166	-0.48471	0.568702	-0.85231	0.394042	0.67602	413.918	0.0954568	0.32522	0.293514	0.769129	0.882931	628.438	0.367344	0.148112	2.48018	0.0131315	0.115488	567.206	0.166373	0.149365	1.11387	0.265337	0.9633	3.48922	3.49046	3.70308	3.68381	3.70094	3.88035	3.69836	3.44501
1110008F13Rik	chr2;chr2;chr2;chr2	156863122;156865257;156872338;156873043	156863417;156865360;156872467;156873562	+;+;+;+	1050	706.04	-0.531731	0.334597	-1.58917	0.112023	0.411114	410.866	-1.34948	0.273697	-4.93057	8.19884e-07	7.09031e-06	413.502	-0.592327	0.530673	-1.11618	0.264345	0.594005	838.986	-0.481528	0.634052	-0.759445	0.447586	0.740502	1296.87	-0.0913815	0.131864	-0.693	0.48831	0.754841	1263.29	-0.0906815	0.111006	-0.816908	0.413981	0.976781	4.36588	4.39558	4.5476	4.08569	4.08073	4.37102	3.78331	4.14941
1110008L16Rik	chr12;chr12;chr12;chr12;chr12;chr12;chr12	55302637;55306339;55308737;55338160;55377114;55379282;55382257	55304884;55306386;55308869;55338267;55377262;55379477;55382491	+;+;+;+;+;+;+	3117	193.974	-0.0503945	0.281279	-0.179162	0.857811	0.926229	125.934	-0.281361	0.274812	-1.02383	0.305915	0.347851	108.631	-0.239887	0.423939	-0.565852	0.571494	0.741591	213.91	-0.229269	0.324175	-0.707237	0.47942	0.748775	297.634	-0.169531	0.20815	-0.81447	0.415376	0.702225	287.676	-0.198658	0.211715	-0.938327	0.348076	0.976781	3.17578	3.03717	2.84155	3.13458	3.38692	2.94225	3.3052	3.27445
1110008P14Rik	chr2;chr2	32379101;32381692	32379533;32381915	-;-	657	109.866	0.137996	0.400473	0.344582	0.730409	0.85359	67.258	-0.287789	0.394082	-0.730277	0.465221	0.507761	60.4193	0.00512253	0.558325	0.00917481	0.99268	0.995739	141.889	0.407217	0.378185	1.07677	0.281585	0.73413	203.83	0.519115	0.258436	2.00868	0.0445714	0.24057	189.397	0.404849	0.267239	1.51493	0.12979	0.880904	2.32421	2.2858	2.67263	2.40959	2.92662	2.63653	2.72918	2.72897
1110012L19Rik	chrX;chrX;chrX	70385913;70387894;70388872	70386151;70388166;70389416	+;+;+	1057	31.128	0.381842	0.594264	0.642546	0.520519	NA	26.237	0.786836	0.589128	1.33559	0.181682	0.217609	16.0098	-0.0102776	0.81154	-0.0126644	0.989896	0.994324	39.1411	0.560863	0.560821	1.00008	0.317274	0.73413	46.3732	0.234727	0.37252	0.630106	0.528625	0.781265	40.4218	-0.0759089	0.424698	-0.178736	0.858145	0.995653	1.23034	1.26195	1.40021	1.84867	1.90434	1.13551	1.94116	1.62138
1110017D15Rik	chr4;chr4;chr4;chr4;chr4;chr4;chr4;chr4;chr4;chr4;chr4;chr4;chr4;chr4;chr4;chr4;chr4;chr4;chr4;chr4;chr4;chr4;chr4;chr4;chr4;chr4;chr4;chr4;chr4;chr4;chr4;chr4;chr4;chr4;chr4;chr4;chr4;chr4;chr4;chr4;chr4;chr4	41505009;41505009;41505009;41505009;41505009;41505009;41505009;41505014;41505568;41505568;41505568;41505568;41505568;41505568;41505568;41505568;41507094;41507094;41507094;41507099;41507099;41507099;41507521;41507521;41507521;41507521;41507521;41507521;41507521;41507521;41508517;41508517;41508517;41508517;41511432;41511432;41511432;41511432;41517028;41517028;41517028;41517028	41505168;41505168;41505168;41505168;41505168;41505168;41505168;41505168;41505654;41505654;41505654;41505654;41505654;41505654;41505654;41505654;41507269;41507328;41507328;41507269;41507328;41507328;41507764;41507764;41507764;41507764;41507593;41507593;41507593;41507593;41508629;41508629;41508629;41508629;41511576;41511576;41511576;41511576;41517333;41517333;41517333;41517333	-;-;-;-;-;-;-;-;-;-;-;-;-;-;-;-;-;-;-;-;-;-;-;-;-;-;-;-;-;-;-;-;-;-;-;-;-;-;-;-;-;-	1290	26.0564	3.45087	1.57763	2.18738	0.0287146	NA	28.2523	4.10509	1.00001	4.10505	4.04224e-05	0.000168748	25.0593	4.0683	1.60194	2.53961	0.0110977	0.316314	19.7465	2.7558	2.35107	1.17214	0.241139	0.73413	5.05273	-1.13536	1.56234	-0.726708	0.467405	NA	5.60033	-0.57806	1.29191	-0.447447	0.654552	NA	0.0651219	0.211526	0.702447	1.72043	2.77675	0.134577	2.76739	2.05898
1110019D14Rik	chr6;chr6;chr6	13871569;13881273;13895092	13871627;13881381;13896421	+;+;+	1498	19.3536	0.443378	0.725738	0.610934	0.541244	NA	12.0949	0.220566	0.767425	0.287411	0.773798	0.799225	10.3345	-0.132152	1.02558	-0.128855	0.897472	0.938937	18.1803	-0.214883	0.993987	-0.216183	0.828845	0.912581	25.4287	-0.0491477	0.556149	-0.0883715	0.929581	0.976436	23.007	-0.285314	0.560232	-0.509277	0.610558	0.978671	1.01143	1.1188	0.702447	1.40068	1.53402	0.949561	1.52172	1.48591
1110020A21Rik	chr17;chr17;chr17;chr17;chr17;chr17	84917182;84920115;84948973;84954967;84957200;84957200	84917394;84920186;84949054;84955308;84957423;84957710	-;-;-;-;-;-	1220	26.3525	1.73188	1.21835	1.4215	0.155172	NA	25.1636	2.26345	0.901828	2.50984	0.0120785	0.0189863	8.76681	0.258468	1.41508	0.182653	0.855071	0.910962	20.12	0.853299	1.41875	0.601444	0.547544	0.772582	13.7698	-1.21179	0.895612	-1.35302	0.176048	0.485034	16.1032	-0.455011	0.81304	-0.559641	0.575724	0.976781	0.62848	0.345173	1.2092	1.53284	2.60039	0.455023	2.16984	1.70246
1110025L11Rik	chr16	89063410	89064002	-	593	2.30253	2.97411	3.69236	0.805477	0.420545	NA	6.12394	5.09935	1.67714	3.0405	0.00236184	0.00474623	0.405167	2.05689	3.95296	0.520341	0.602826	0.756415	3.24344	3.29078	3.87555	0.849113	0.395819	0.735674	0.410574	-2.25003	4.02451	-0.559081	0.576107	NA	0.559924	-1.20316	4.02568	-0.298871	0.765039	NA	0	0	0.145589	0.174895	0.93947	0	1.64418	0.996763
1110028F11Rik	chr11;chr11	87699524;87704746	87701646;87705327	+;+	2705	30.1578	1.01875	0.927515	1.09837	0.272043	NA	34.8802	2.0005	0.559674	3.57441	0.000351018	0.000988401	17.6644	0.844472	1.06059	0.796231	0.425898	0.686647	36.2518	1.07768	1.0727	1.00464	0.315072	0.73413	28.579	-0.259483	0.640906	-0.404869	0.685574	0.872312	29.4815	-0.0885188	0.573364	-0.154385	0.877306	0.996849	0.697804	1.27848	1.18554	1.81812	2.38613	0.720949	2.76739	2.30007
1110028F18Rik	chr8;chr8;chr8	106587143;106592875;106594210	106587417;106593329;106594820	+;+;+	1341	17.0553	4.69419	2.81527	1.6674	0.0954347	NA	17.7222	5.26443	1.49569	3.51973	0.000431984	0.00116771	19.4787	5.61618	2.84894	1.97132	0.0486871	0.324609	17.2465	4.4809	3.77971	1.18551	0.235814	0.73413	1.3447	-1.68552	3.90627	-0.431491	0.666111	NA	1.31753	-1.58551	3.71169	-0.427167	0.669257	NA	0	0	0.330599	1.4467	2.43281	0	2.09927	1.74066
1110032A03Rik	chr9;chr9;chr9;chr9	50762828;50764224;50764696;50767858	50764016;50764290;50764926;50768152	-;-;-;-	1782	68.6705	-0.169969	0.362272	-0.469175	0.638944	0.79393	46.4133	-0.225725	0.409648	-0.55102	0.58162	0.619683	37.8583	-0.441711	0.565001	-0.781789	0.434339	0.686788	84.7085	0.0290411	0.38345	0.0757362	0.939629	0.970472	126.391	0.256856	0.241927	1.06171	0.288368	0.602026	118.434	0.149316	0.240194	0.621647	0.534174	0.976781	2.13642	2.12362	2.04627	2.13461	2.47741	1.86779	2.02333	2.52885
1110032F04Rik	chr3	68869586	68872163	+	2578	19.5886	2.24736	1.38683	1.62051	0.105123	NA	31.483	3.57968	0.936723	3.82149	0.000132646	0.000448571	30.1986	3.67286	1.43898	2.55241	0.0106981	0.316314	29.5416	2.68036	1.55531	1.72336	0.0848235	0.73413	9.42305	-0.433713	1.10141	-0.393778	0.693745	NA	10.9808	0.1338	1.01743	0.131508	0.895373	0.997591	0.183876	0.258088	0.942819	1.96233	1.97886	0.253172	2.41086	2.34202
1110034G24Rik	chr2;chr2;chr2	132690283;132691950;132750213	132690728;132692131;132751055	+;+;+	1471	35.4153	0.597361	0.600875	0.994152	0.320149	NA	27.4097	0.817961	0.500936	1.63286	0.102497	0.128999	29.0854	1.08306	0.721499	1.50113	0.133323	0.435926	38.2521	0.417525	0.573169	0.728449	0.466339	0.74293	54.6103	0.568647	0.353162	1.61016	0.107363	0.380751	47.4104	0.279565	0.382983	0.729966	0.465411	0.976781	1.26891	1.37233	1.31978	1.53284	2.38613	1.38055	2.16984	1.74066
1110036E04Rik	chr9;chr9;chr9	64049829;64053189;64053497	64049895;64053294;64054100	+;+;+	777	9.15329	3.73472	3.12761	1.19412	0.232433	NA	10.0281	4.40831	1.64256	2.68381	0.00727879	0.0122521	9.86805	4.50677	2.52342	1.78598	0.0741026	0.351646	8.7552	3.4235	2.74747	1.24606	0.212744	0.73413	1.02644	-3.58476	3.95391	-0.906638	0.364598	NA	1.61832	-0.634355	2.89316	-0.219261	0.826447	NA	0	0	0.330599	0.453216	2.04821	0	1.75327	1.57823
1110037F02Rik	chr4;chr4;chr4;chr4;chr4;chr4;chr4;chr4;chr4;chr4;chr4;chr4;chr4;chr4;chr4;chr4;chr4;chr4;chr4;chr4;chr4;chr4;chr4;chr4;chr4	11485958;11494764;11498740;11501309;11505442;11506954;11507907;11513028;11516829;11518926;11521105;11522853;11526347;11526595;11527648;11528538;11530828;11534189;11539910;11540481;11542107;11544831;11545969;11548731;11549545	11486105;11494879;11498826;11501357;11505610;11507076;11508179;11514168;11516978;11519414;11521259;11522935;11526440;11527139;11527883;11528790;11531045;11534321;11540062;11540641;11542203;11544997;11546300;11548874;11551143	+;+;+;+;+;+;+;+;+;+;+;+;+;+;+;+;+;+;+;+;+;+;+;+;+	7115	1254.3	-0.38434	0.278655	-1.37927	0.167812	0.454507	750.622	-1.00299	0.255869	-3.91992	8.85774e-05	0.000321745	729.839	-0.490764	0.599757	-0.818271	0.413203	0.68258	1484.31	-0.349259	0.328205	-1.06415	0.287261	0.73413	2288.71	0.0189416	0.0931804	0.203278	0.838917	0.938432	2222.47	0.00707586	0.0886722	0.079798	0.936398	0.997974	4.97207	4.99993	4.91622	4.89227	4.68237	4.89107	4.67478	4.90197
1110038B12Rik	chr17;chr17;chr17;chr17;chr17;chr17;chr17;chr17;chr17	34950236;34950236;34950698;34951885;34951885;34952136;34952136;34952352;34952352	34950475;34950475;34950847;34951925;34951925;34952173;34952173;34952471;34952468	-;-;-;-;-;-;-;-;-	589	122.347	0.0856159	0.391796	0.218521	0.827023	0.90895	76.766	-0.263499	0.342387	-0.769594	0.441541	0.484022	63.3053	-0.237104	0.666967	-0.355496	0.722218	0.83051	156.522	0.324613	0.44394	0.731208	0.464652	0.742312	273.624	0.903232	0.261814	3.4499	0.000560789	0.0134	230.875	0.566367	0.256421	2.20874	0.0271925	0.534627	2.58374	2.74001	2.29587	2.86946	2.70989	2.6468	2.68946	2.76997
1110038F14Rik	chr15;chr15;chr15;chr15	76948544;76949068;76949544;76950249	76948919;76949152;76949690;76950731	+;+;+;+	1091	91.7261	-0.0977568	0.342609	-0.285331	0.775391	0.879394	74.0453	0.234958	0.290889	0.807725	0.419249	0.462229	58.4736	-0.0131577	0.487586	-0.0269853	0.978471	0.987704	116.166	0.0719766	0.380225	0.1893	0.849858	0.924261	155.604	0.0490911	0.217551	0.225654	0.821471	0.931739	143.08	-0.123223	0.221575	-0.556124	0.578126	0.976781	2.40026	2.3496	2.31926	2.53832	2.38613	2.31484	2.80419	2.75649
1110046J04Rik	chr13;chr13;chr13;chr13;chr13	33936032;33953317;33954707;33958601;33959873	33936097;33953541;33954825;33958658;33960181	+;+;+;+;+	777	7.06082	4.12699	3.08228	1.33894	0.180591	NA	8.61108	4.97986	1.55504	3.2024	0.00136286	0.00300487	18.3102	6.27115	2.86351	2.19002	0.0285225	0.316314	8.10765	4.10667	3.8183	1.07552	0.282141	0.73413	0.615861	-2.84191	3.98531	-0.713096	0.475787	NA	0.757603	-1.79441	3.98613	-0.450165	0.652592	NA	0	0	0.211137	0.6707	1.73622	0	1.75327	1.20913
1110051M20Rik	chr2;chr2;chr2;chr2;chr2;chr2;chr2;chr2;chr2	91277828;91279190;91281746;91282465;91284235;91304749;91383729;91421866;91444569	91278957;91279253;91281855;91282660;91284320;91304833;91383859;91421968;91444642	-;-;-;-;-;-;-;-;-	1979	69.8682	1.40794	0.662623	2.12479	0.0336039	0.317921	51.5852	1.5106	0.369528	4.08791	4.3527e-05	0.000179107	38.4903	1.01139	0.791252	1.27821	0.201175	0.524135	66.9189	0.997492	0.865774	1.15214	0.249264	0.73413	55.2294	-0.257856	0.361214	-0.713859	0.475314	0.746794	54.5812	-0.208252	0.381527	-0.545838	0.585177	0.976781	1.39327	1.52439	1.74075	2.13461	3.33278	1.86779	2.90711	2.71492
1110059E24Rik	chr19;chr19;chr19;chr19	21597313;21598755;21619109;21652607	21598334;21598868;21619215;21652791	-;-;-;-	1428	148.272	0.205807	0.434138	0.474059	0.635458	0.791487	83.8732	-0.454606	0.397853	-1.14265	0.253184	0.293454	68.9251	-0.524079	0.612797	-0.855225	0.392427	0.67602	148.136	-0.270584	0.446623	-0.605845	0.544618	0.771652	196.34	-0.361612	0.316814	-1.1414	0.253703	0.568634	205.221	-0.146997	0.308074	-0.477149	0.633256	0.97902	2.90285	2.79548	2.26381	3.06572	2.95407	2.87413	2.83969	2.71492
1110059G10Rik	chr9;chr9;chr9	122945089;122948925;122950805	122948108;122949069;122951000	-;-;-	3361	131.048	-0.334151	0.267422	-1.24953	0.211472	0.492334	95.9394	-0.169196	0.251604	-0.672469	0.501285	0.543624	77.4536	-0.22694	0.492289	-0.460989	0.644806	0.782842	154.037	-0.271566	0.450862	-0.602327	0.546956	0.772582	213.26	-0.251579	0.219938	-1.14387	0.252679	0.567535	205.989	-0.282806	0.196123	-1.44199	0.149306	0.900301	2.73872	2.76257	2.72019	2.63879	3.00682	2.42265	3.00041	3.08837
1110065P20Rik	chr4;chr4;chr4	124849485;124850232;124850649	124849962;124850433;124850730	-;-;-	762	31.5023	1.27962	0.862783	1.48313	0.13804	NA	32.4187	2.00518	0.543859	3.68695	0.000226957	0.000692147	20.3118	1.20563	0.926234	1.30164	0.193038	0.516408	28.1337	0.685708	0.903918	0.758595	0.448095	0.740502	26.2306	-0.292453	0.554369	-0.527543	0.597817	0.824893	30.0056	0.187983	0.509626	0.368864	0.712229	0.984062	1.01143	0.778321	1.25491	1.9351	2.43281	0.831373	2.72918	2.16249
1190002F15Rik	chr6;chr6;chr6;chr6	134929092;134929092;134951306;134951306	134929260;134929285;134951718;134951718	+;+;+;+	607	56.7624	-0.160513	0.549158	-0.29229	0.770065	0.87695	37.7077	-0.306269	0.405903	-0.754538	0.450526	0.493092	30.8411	-0.198557	0.901098	-0.22035	0.825599	0.895253	72.4817	0.0993314	0.481952	0.206102	0.836711	0.916853	101.362	0.19468	0.309037	0.629955	0.528724	0.781265	93.6501	0.0451751	0.30786	0.146739	0.883338	0.996849	2.09589	1.88625	1.78115	1.61214	2.56105	1.69848	2.16984	2.03134
1190002N15Rik	chr9;chr9;chr9	94517864;94524392;94537219	94520646;94524695;94538081	-;-;-	3950	318.715	-0.287802	0.316725	-0.908681	0.363519	0.612268	201.4	-0.670369	0.322452	-2.07897	0.0376198	0.0519597	180.968	-0.411949	0.649055	-0.63469	0.525631	0.717172	386.832	-0.176002	0.366026	-0.480845	0.630627	0.810707	562.486	-0.00309222	0.132535	-0.0233313	0.981386	0.99465	559.088	0.0534845	0.139237	0.384126	0.700885	0.982123	3.48304	3.64179	3.63722	3.63962	3.35116	3.53164	3.34806	3.80234
1190003K10Rik	chr13;chr13;chr13	64481246;64485858;64497453	64481857;64486002;64497792	-;-;-	1097	4.49343	1.77509	2.74549	0.646548	0.517925	NA	7.2586	3.1878	1.55682	2.04764	0.0405955	0.0556589	15.3613	4.54942	2.56342	1.77474	0.0759403	0.354138	7.17509	2.35789	2.92669	0.805652	0.420444	0.740175	2.07012	-1.73618	2.89638	-0.599432	0.548885	NA	1.53685	-4.13798	3.4251	-1.20813	0.226996	NA	0	0.0572218	0.437302	0.323707	1.2803	0	1.64418	0.825106
1190005I06Rik	chr8;chr8;chr8;chr8	120608602;120611194;120628472;120634268	120609030;120611337;120628517;120634382	-;-;-;-	734	8.49718	3.97992	2.3787	1.67315	0.094297	NA	3.88537	3.2825	1.95863	1.67591	0.0937552	0.118968	3.86676	3.18357	3.42706	0.928951	0.352915	0.659027	3.57519	2.29535	2.82157	0.813501	0.415931	0.738854	1.87518	0.383494	2.86225	0.133983	0.893416	NA	1.10306	-1.32131	3.18453	-0.414915	0.678204	NA	0	0	0.272651	1.30174	1.53402	0.0469002	1.02606	0.914614
1190007I07Rik	chr10;chr10;chr10;chr10;chr10;chr10;chr10;chr10;chr10	82619851;82619851;82619851;82622708;82622708;82622708;82622965;82623094;82623153	82620217;82620217;82620217;82622824;82622824;82622824;82623228;82623228;82623228	-;-;-;-;-;-;-;-;-	748	36.1317	-0.152536	0.539509	-0.28273	0.777384	NA	30.1531	0.307816	0.444023	0.693242	0.488158	0.530339	30.5369	0.454715	0.742298	0.612577	0.540156	0.725114	50.3953	0.304348	0.62334	0.488254	0.62537	0.80896	55.9049	-0.235996	0.341206	-0.691653	0.489155	0.755028	56.4402	-0.126418	0.337274	-0.374824	0.707792	0.983968	1.42614	1.63361	1.62428	1.84867	1.73622	1.23805	2.35583	1.94351
1200014J11Rik	chr11;chr11;chr11;chr11;chr11;chr11;chr11;chr11;chr11;chr11;chr11;chr11;chr11	73047867;73049859;73053423;73064988;73065571;73066683;73067703;73069714;73070798;73073226;73075615;73077855;73078941	73048082;73049924;73053528;73065113;73065699;73066759;73067811;73069813;73070901;73073520;73075769;73078016;73083579	+;+;+;+;+;+;+;+;+;+;+;+;+	6284	553.403	-0.213859	0.184496	-1.15915	0.246395	0.52337	361.211	-0.457815	0.147043	-3.11348	0.00184892	0.00386919	307.941	-0.411541	0.474494	-0.867327	0.385763	0.673269	656.477	-0.164711	0.212472	-0.77521	0.438215	0.740502	979.526	0.0857623	0.108898	0.787546	0.430962	0.712776	922.601	-0.0128481	0.112607	-0.114097	0.909161	0.997591	4.10348	4.14705	4.04902	3.99495	4.3419	3.99186	4.15342	4.2178
1300002E11Rik	chr16;chr16;chr16;chr16;chr16;chr16;chr16;chr16	21794347;21794347;21795850;21795850;21800715;21801281;21802953;21808678	21794446;21794446;21795975;21795975;21800836;21801356;21806125;21809039	+;+;+;+;+;+;+;+	3959	189.089	-0.0304087	0.402042	-0.0756355	0.939709	0.969507	130.319	-0.0532104	0.423024	-0.125786	0.899901	0.912756	113.023	-0.183694	0.574709	-0.319629	0.74925	0.847021	210.87	-0.180522	0.433823	-0.416118	0.677324	0.836094	255.206	-0.560657	0.29364	-1.90934	0.0562189	0.273584	266.172	-0.336174	0.279087	-1.20455	0.228376	0.94819	3.25152	2.99682	2.63401	2.96257	3.54876	2.87142	3.23726	3.61397
1300017J02Rik	chr9;chr9;chr9;chr9;chr9;chr9;chr9;chr9;chr9;chr9;chr9;chr9;chr9;chr9;chr9;chr9;chr9	103250530;103251791;103254640;103256565;103259370;103263030;103266203;103267632;103268312;103269612;103272487;103274941;103277456;103279373;103281035;103282495;103288181	103250662;103251977;103254824;103256629;103259511;103263185;103266259;103267722;103268454;103269783;103272665;103274996;103277603;103279534;103281143;103282667;103288297	-;-;-;-;-;-;-;-;-;-;-;-;-;-;-;-;-	2275	126.678	0.628492	0.61487	1.02215	0.306708	0.571219	103.432	0.974134	0.404403	2.40882	0.0160041	0.0242749	69.502	0.337134	0.581143	0.580123	0.561832	0.73679	144.317	0.565789	0.61424	0.92112	0.356988	0.73413	140.054	-0.373903	0.362412	-1.03171	0.302209	0.61489	130.217	-0.535511	0.395021	-1.35565	0.17521	0.920122	2.67124	1.95526	2.40063	2.82513	3.63462	2.11609	3.40908	3.32951
1500004A13Rik	chr3;chr3	88822010;88832264	88825414;88832487	-;-	3629	22.4017	1.66195	1.32946	1.25009	0.211265	NA	35.446	3.05907	0.764175	4.0031	6.25188e-05	0.000241609	15.911	1.80583	1.42342	1.26866	0.204563	0.529134	32.9191	2.09476	1.59963	1.30953	0.190356	0.73413	10.8811	-1.79617	0.982885	-1.82745	0.0676325	0.304514	11.7245	-1.22138	0.929848	-1.31353	0.189005	0.925974	0.339136	0.568478	1.11099	1.4907	2.43281	0.215182	2.83969	2.23364
1500009C09Rik	chr15;chr15;chr15;chr15	82252397;82256023;82259565;82259565	82252748;82256385;82260751;82260753	+;+;+;+	1904	14.8131	2.01509	3.0847	0.653254	0.513593	NA	27.0261	3.53848	1.88871	1.87349	0.0610001	0.0803227	15.1794	2.86013	2.50546	1.14156	0.253638	0.583974	21.3441	2.39249	3.3267	0.719178	0.472031	0.745835	4.88074	-4.83045	3.08184	-1.56739	0.117023	NA	6.02001	-1.6249	2.3647	-0.687147	0.49199	NA	0	0	1.03044	1.57328	1.90434	0	2.23576	2.67154
1500009L16Rik	chr10;chr10;chr10;chr10;chr10;chr10	83722865;83737909;83757445;83758134;83759593;83761918	83723034;83737933;83757480;83758213;83759630;83762762	+;+;+;+;+;+	1194	17.3396	2.43311	1.23239	1.9743	0.0483472	NA	20.0455	3.2656	0.660349	4.94526	7.60433e-07	6.67154e-06	20.6673	3.31837	1.38648	2.39337	0.0166942	0.316314	22.9472	2.6485	1.35421	1.95576	0.0504937	0.73413	6.64236	-0.787624	0.978963	-0.804549	0.42108	NA	6.99781	-0.503482	1.03412	-0.486868	0.626352	NA	0.290013	0.386027	0.578636	1.35243	2.28566	0.289771	2.2976	1.84722
1500011B03Rik	chr5;chr5;chr5;chr5	114808196;114812800;114813780;114813780	114809331;114813205;114813976;114813976	-;-;-;-	1739	73.5951	0.58311	0.441643	1.32032	0.186728	0.470466	50.764	0.521225	0.376357	1.38492	0.166076	0.200496	37.9005	0.385182	0.632391	0.609087	0.542466	0.726247	93.4082	0.769857	0.489256	1.57352	0.115597	0.73413	103.359	0.286056	0.268829	1.06408	0.28729	0.601294	91.7368	0.0317417	0.291197	0.109004	0.913199	0.997591	1.98209	1.78286	1.9836	2.13461	2.92662	2.17234	2.83969	2.34202
1500011K16Rik	chr2;chr2	127791377;127792134	127791832;127792488	-;-	811	18.9079	0.747451	0.700609	1.06686	0.286035	NA	15.4495	1.09567	0.567453	1.93086	0.0535006	0.0713927	15.51	1.03443	1.17585	0.879732	0.379004	0.670429	19.0431	0.402459	0.795682	0.505804	0.612994	0.804885	21.678	-0.0324316	0.549494	-0.0590207	0.952936	0.986263	19.3105	-0.303704	0.551982	-0.550205	0.582179	0.976781	0.793537	0.881026	0.91182	1.19194	1.82381	0.967969	1.85162	1.48591
1500012F01Rik	chr2;chr2;chr2;chr2;chr2	167062934;167063636;167065159;167065434;167065687	167063297;167063727;167065217;167065480;167065862	+;+;+;+;+	738	137.374	-0.152326	0.298153	-0.5109	0.609421	0.775526	84.3143	-0.606318	0.276165	-2.19549	0.0281284	0.0400567	84.5626	0.0357479	0.46986	0.076082	0.939354	0.96521	174.098	0.111124	0.359492	0.309114	0.757235	0.877271	307	0.737644	0.225702	3.26822	0.00108228	0.0212803	254.8	0.344079	0.197098	1.74572	0.0808593	0.788767	2.76449	2.77366	2.65626	2.6111	3.12767	2.62268	2.93919	2.64155
1500012K07Rik	chr7;chr7;chr7;chr7;chr7;chr7	75308696;75308702;75312068;75312068;75318207;75329405	75308916;75308916;75312178;75312178;75318485;75331419	+;+;+;+;+;+	2626	13.4451	2.25849	2.3839	0.947395	0.343437	NA	20.3921	3.49352	1.29569	2.69626	0.00701226	0.0118746	13.5946	3.0757	2.4259	1.26786	0.204849	0.529134	15.1914	2.20431	2.7675	0.796497	0.425743	0.740502	4.02041	-3.54867	2.46401	-1.4402	0.14981	NA	4.5534	-1.87576	1.90759	-0.983312	0.325454	NA	0	0.211526	0.777216	1.35243	1.97886	0	2.09927	2.08588
1500015A07Rik	chr18	61726390	61728253	+	1864	47.3471	0.660219	0.536966	1.22954	0.218871	NA	31.4354	0.539632	0.470426	1.14711	0.251335	0.291495	39.6957	1.14571	1.03367	1.10839	0.267694	0.59852	43.8286	0.0528636	0.692327	0.0763563	0.939136	0.970157	54.4299	-0.177996	0.433489	-0.410613	0.681356	0.869772	57.0128	0.0288526	0.415687	0.0694096	0.944664	0.998824	1.54775	1.7216	1.25491	2.01465	2.47741	1.67177	2.2976	2.03134
1500015L24Rik	chr19;chr19;chr19	20405288;20421076;20422259	20405350;20421263;20422785	+;+;+	778	1.9073	3.80591	3.95479	0.962354	0.335872	NA	4.22355	5.59314	1.75328	3.19011	0.00142221	0.00311485	6.44265	6.26246	3.10619	2.01612	0.0437874	0.322752	1.43863	3.09308	3.96468	0.780158	0.435298	0.740502	0.344455	-0.229165	4.08047	-0.0561614	0.955213	NA	0.657809	1.28712	3.54966	0.362604	0.716901	NA	0	0	0.0754418	0	0.93947	0	1.21986	0.996763
1500015O10Rik	chr1;chr1;chr1;chr1	43730602;43737200;43738560;43742245	43730963;43737247;43738717;43742564	+;+;+;+	888	12.9767	3.80448	2.4135	1.57633	0.11495	NA	15.4912	4.60338	1.27378	3.61394	0.000301583	0.000874478	12.5481	4.44161	2.0629	2.15309	0.0313117	0.316314	14.3083	3.71848	2.6791	1.38796	0.16515	0.73413	1.38743	-4.02312	3.78295	-1.06349	0.287562	NA	2.28914	-0.477153	1.9094	-0.249897	0.802667	NA	0	0.0572218	0.385373	1.19194	2.17397	0	2.02333	1.62138
1500017E21Rik	chr19;chr19;chr19;chr19;chr19	36619418;36625223;36645684;36685527;36689239	36621492;36625345;36645765;36685667;36689479	-;-;-;-;-	2662	10.7084	2.43931	3.17395	0.768542	0.442165	NA	14.178	3.41728	1.9662	1.73801	0.0822085	0.105509	31.0352	4.90522	2.91384	1.68342	0.0922937	0.379404	8.66413	1.79256	3.52441	0.508613	0.611024	0.803812	2.987	-3.07024	3.36319	-0.912896	0.361297	NA	2.73439	-3.91829	3.1413	-1.24734	0.212272	NA	0	0	0.702447	0.6707	2.04821	0	1.94116	0.996763
1500026H17Rik	chr10;chr10;chr10	89686363;89689149;89698163	89686519;89689322;89700866	+;+;+	3035	11.6669	2.56888	1.87616	1.36922	0.170929	NA	17.1919	3.7998	0.863467	4.40063	1.07937e-05	5.79746e-05	22.3524	4.22588	1.55571	2.71637	0.00660021	0.316314	16.1056	2.83269	1.61811	1.75062	0.080012	0.73413	4.65353	-0.399205	1.16186	-0.343592	0.731153	NA	4.49351	-0.421177	1.20461	-0.349639	0.72661	NA	0.183876	0.16269	0.486666	1.24835	1.90434	0	1.64418	2.27841
1600002D24Rik	chr16;chr16;chr16;chr16;chr16;chr16;chr16;chr16	95831123;95841886;95842173;95843203;95843203;95897984;95898459;95929016	95832494;95842073;95842283;95843257;95843257;95898155;95898713;95929077	-;-;-;-;-;-;-;-	2215	23.0068	3.30235	2.38481	1.38475	0.16613	NA	25.4003	3.96833	1.38322	2.8689	0.00411896	0.00755116	24.7649	4.13916	1.9071	2.1704	0.0299765	0.316314	20.5052	2.86761	2.32853	1.23151	0.218131	0.73413	4.16642	-2.12215	2.16489	-0.98026	0.326958	NA	5.16747	-0.775227	1.59107	-0.487236	0.626091	NA	0	0.111346	0.777216	1.40068	2.74388	0	2.09927	2.21048
1600002H07Rik	chr17;chr17;chr17;chr17;chr17;chr17;chr17;chr17;chr17;chr17	24215056;24216250;24217681;24217889;24218170;24219153;24219731;24220252;24220517;24220691	24216005;24216440;24217782;24218000;24218263;24219206;24220133;24220310;24220615;24220769	-;-;-;-;-;-;-;-;-;-	2143	161.887	0.0491513	0.322876	0.152229	0.879006	0.937794	115.96	0.119521	0.212055	0.563633	0.573004	0.612469	119.202	0.440246	0.524768	0.838934	0.401506	0.680126	217.553	0.423329	0.340377	1.24371	0.213608	0.73413	278.378	0.27801	0.178095	1.56102	0.118518	0.400208	261.519	0.178413	0.165601	1.07737	0.281317	0.969701	2.84588	2.79187	2.81374	2.82513	3.5029	2.67697	3.28306	3.2499
1600002K03Rik	chr10;chr10;chr10	80172944;80174209;80174817	80173174;80174325;80175119	+;+;+	651	26.8186	0.90709	0.775466	1.16973	0.242108	NA	28.0301	1.72252	0.473753	3.63591	0.000277005	0.000815246	16.3691	0.727245	0.85591	0.849675	0.395506	0.676509	29.8244	0.788219	0.921103	0.855735	0.392145	0.735674	27.3398	-0.179805	0.489603	-0.367247	0.713435	0.883212	29.2648	0.0899819	0.45859	0.196214	0.844442	0.993624	0.935171	1.15655	1.00208	1.72043	2.17397	0.852067	2.55983	2.05898
1600010M07Rik	chr7;chr7;chr7	109998377;110003586;110006558	109998773;110003715;110006646	-;-;-	616	35.7406	0.0728964	0.667705	0.109175	0.913064	NA	22.7348	-0.228203	0.721121	-0.316455	0.751657	0.779293	21.1902	0.148943	0.83504	0.178366	0.858436	0.913131	42.7636	0.195835	0.823486	0.237812	0.812027	0.90447	67.3239	0.526585	0.473488	1.11214	0.266078	0.580853	63.2063	0.442766	0.447024	0.990475	0.321942	0.976781	1.12686	1.31075	1.89341	1.61214	2.04821	1.3561	1.94116	1.77746
1600012H06Rik	chr17;chr17;chr17;chr17;chr17;chr17;chr17	14943184;14943184;14943184;14943184;14943502;14943567;14943572	14943319;14943319;14943319;14945939;14945939;14945939;14945939	+;+;+;+;+;+;+	2756	185.376	-0.203801	0.264481	-0.770572	0.440961	0.662584	126.128	-0.328092	0.351959	-0.932188	0.35124	0.394048	112.097	-0.106139	0.41009	-0.258818	0.795776	0.876537	229.335	-0.0413277	0.262587	-0.157386	0.87494	0.936827	319.003	-0.00178314	0.148947	-0.0119717	0.990448	0.996644	302.875	-0.0777053	0.17658	-0.440056	0.659897	0.97902	3.04059	2.99092	3.09462	3.199	3.03219	2.88223	2.76739	3.38893
1600014C10Rik	chr7;chr7;chr7;chr7;chr7;chr7;chr7;chr7	38183217;38183787;38188606;38188606;38194704;38194704;38194785;38194785	38183521;38183899;38188776;38188776;38194783;38194783;38197565;38197565	+;+;+;+;+;+;+;+	3450	905.52	0.822965	0.40238	2.04524	0.0408308	0.33137	716.598	1.08079	0.600628	1.79943	0.0719512	0.093407	383.724	-0.03368	0.404734	-0.0832153	0.93368	0.961263	907.892	0.456613	0.41897	1.08985	0.275781	0.73413	1070.36	0.078159	0.151469	0.516006	0.60585	0.828617	947.192	-0.20967	0.142728	-1.46902	0.141828	0.895195	4.15228	4.33031	4.07198	4.91496	5.52505	4.08815	5.63992	3.91923
1600014C23Rik	chr17;chr17	45732864;45733586	45733122;45733844	-;-	518	14.5169	3.93247	2.93634	1.33924	0.180491	NA	10.9687	4.00313	1.77204	2.25906	0.0238798	0.0346469	4.3473	2.59209	3.44444	0.752542	0.451725	0.69064	5.40199	2.03967	2.96273	0.688443	0.491174	0.752738	1.9144	-1.58658	3.69181	-0.429755	0.667374	NA	2.04202	-1.06911	3.36605	-0.317615	0.750777	NA	0	0	0.437302	1.13215	2.33716	0	2.02333	1.27095
1600014K23Rik	chrX;chrX	85249677;85269520	85249744;85270291	+;+	840	5.80365	3.01096	3.2063	0.939079	0.34769	NA	14.9651	4.9953	1.67049	2.99031	0.00278691	0.00543908	0.69878	0.936102	3.87284	0.241709	0.809005	0.885134	6.30215	2.89486	3.52545	0.821134	0.41157	0.738698	1.02644	-3.58476	3.95391	-0.906638	0.364598	NA	1.95515	-0.0128622	2.34477	-0.00548548	0.995623	NA	0	0	0.330599	0.763945	1.41519	0	2.09927	1.07267
1600015I10Rik	chr6;chr6;chr6;chr6	48929896;48932411;48933008;48933386	48931655;48932699;48933140;48933687	+;+;+;+	2484	22.425	3.42179	2.91758	1.17282	0.240868	NA	32.8384	4.50073	1.7087	2.63401	0.00843836	0.013948	19.2114	3.9576	2.96864	1.33314	0.182487	0.503131	32.0637	3.74709	2.70252	1.38652	0.165588	0.73413	3.07931	-5.17595	3.92248	-1.31956	0.186982	NA	5.2072	-0.393954	1.94466	-0.202583	0.839461	NA	0	0	0.777216	1.53284	2.67471	0	2.55983	2.75649
1600020E01Rik	chr6;chr6;chr6;chr6;chr6;chr6;chr6;chr6;chr6;chr6	86527330;86527401;86527891;86527891;86532193;86532193;86563432;86563432;86564276;86564276	86527433;86527531;86527974;86527974;86532307;86532307;86563537;86563537;86564449;86564449	+;+;+;+;+;+;+;+;+;+	681	83.8098	-0.16375	0.379166	-0.431869	0.665837	0.811052	50.9344	-0.755637	0.439317	-1.72003	0.0854273	0.109354	53.2678	-0.156653	0.499787	-0.31344	0.753947	0.849826	102.54	-0.0312816	0.461653	-0.0677599	0.945977	0.973786	148.891	0.118652	0.228934	0.518282	0.604262	0.82802	135.739	-0.0742085	0.228433	-0.324859	0.745288	0.988226	2.33077	2.3326	2.2137	2.50766	2.23138	2.17234	2.46303	1.74066
1600023N17Rik	chr5	45668701	45669708	-	1008	6.34676	1.81361	1.26272	1.43627	0.150926	NA	7.25758	2.73065	0.91031	2.99969	0.00270252	0.00531042	4.66334	1.49871	1.53415	0.976902	0.328618	0.645738	7.93522	1.89221	1.65808	1.14121	0.253782	0.73413	4.07039	-0.217788	1.5505	-0.140463	0.888294	NA	5.90316	0.823516	1.00905	0.816132	0.414425	NA	0.183876	0.211526	0.330599	1.06857	0.93947	0.253172	1.38214	1.43635
1600025M17Rik	chrX;chrX;chrX	56317608;56318940;56320318	56317746;56319000;56320664	+;+;+	547	3.34789	1.73081	3.52085	0.49159	0.62301	NA	4.76297	2.91063	2.07186	1.40484	0.16007	0.193739	3.76307	2.33539	3.52954	0.66167	0.508183	0.708889	1.47672	-1.6294	3.90221	-0.417559	0.67627	0.835612	1.23172	-3.84932	3.94605	-0.975487	0.329319	NA	1.18607	-3.76294	3.94648	-0.953495	0.340339	NA	0	0	0.385373	0.453216	0.93947	0	1.21986	0.495343
1600027J07Rik	chr8;chr8;chr8	103343878;103347168;103347499	103344160;103347337;103347534	-;-;-	489	4.7454	3.50218	3.27104	1.07066	0.284321	NA	5.42242	4.25858	1.78255	2.38904	0.0168926	0.0254816	0.989395	2.46593	3.88799	0.634243	0.525922	0.717172	4.57039	3.19838	3.82685	0.835774	0.403282	0.736408	0.774993	-1.88013	3.98531	-0.471764	0.637095	NA	0.593037	-2.75619	3.98613	-0.691447	0.489285	NA	0	0	0.211137	0.453216	1.41519	0	1.52172	0.825106
1600029I14Rik	chr9;chr9	99470421;99474394	99470926;99474751	+;+	864	4.79758	2.50512	2.24306	1.11683	0.264068	NA	10.7819	4.32421	1.1339	3.81356	0.000136977	0.000460246	2.21274	2.4065	2.86481	0.840019	0.400898	0.679688	6.14799	2.61925	2.9461	0.889056	0.373973	0.73413	1.16087	-3.76333	3.05606	-1.23143	0.218161	NA	1.74847	-0.827347	1.98023	-0.417804	0.67609	NA	0.0651219	0.0572218	0.272651	1.24835	0.418409	0	2.02333	1.07267
1600029O15Rik	chr9;chr9;chr9	58202897;58203410;58207389	58203044;58203650;58208808	+;+;+	1809	15.2072	3.19772	2.07299	1.54256	0.122938	NA	19.7566	4.14821	1.13665	3.64949	0.00026276	0.000780729	14.0079	3.69054	1.83066	2.01596	0.0438039	0.322752	14.3498	2.84318	2.13796	1.32986	0.183565	0.73413	2.71665	-2.89949	2.06092	-1.40689	0.159459	NA	3.44118	-1.0211	1.67195	-0.610726	0.541381	NA	0.0651219	0.0572218	0.578636	1.4907	2.17397	0	2.02333	2.21048
1700001C02Rik	chr5;chr5;chr5;chr5	30466077;30480385;30482076;30483868	30466184;30480655;30482188;30484087	+;+;+;+	712	19.976	4.65731	2.78636	1.67147	0.0946297	NA	26.8655	5.60184	1.46748	3.81732	0.000134908	0.000454591	11.9114	4.606	2.96652	1.55266	0.120504	0.41853	14.371	3.92226	3.19209	1.22874	0.219168	0.73413	1.23172	-3.84932	3.94605	-0.975487	0.329319	NA	2.46903	0.12655	2.62508	0.0482081	0.96155	NA	0	0	0.385373	1.68562	2.52011	0	2.55983	1.97365
1700001C19Rik	chr17;chr17;chr17;chr17;chr17;chr17	47412734;47412734;47414533;47433336;47436607;47437191	47413894;47413894;47414711;47433423;47436794;47437375	-;-;-;-;-;-	1801	33.6083	3.15933	1.69726	1.86143	0.0626834	NA	26.2983	3.29339	1.29808	2.53713	0.0111767	0.0177427	25.2492	3.44889	2.04109	1.68973	0.0910799	0.37754	26.4734	2.5086	1.92835	1.30091	0.19329	0.73413	6.78488	-1.95801	1.5626	-1.25305	0.210188	NA	9.72373	-0.209925	1.37844	-0.152292	0.878956	0.996849	0	0.345173	0.972886	2.20023	2.83942	0.289771	2.23576	2.27841
1700001D01Rik	chr8;chr8;chr8;chr8;chr8	61281522;61282012;61282261;61282803;61288744	61281572;61282156;61282416;61282886;61288872	-;-;-;-;-	565	12.9638	3.3968	2.45321	1.38463	0.166164	NA	13.1628	3.94801	1.38557	2.84938	0.00438048	0.00796987	5.56831	2.73863	2.24719	1.21869	0.22296	0.549775	9.55266	2.65331	3.53099	0.751434	0.452392	0.740502	1.96293	-3.43233	2.90427	-1.18182	0.237276	NA	2.22822	-1.81516	2.71085	-0.669591	0.503119	NA	0	0.0572218	0.486666	1.13215	2.17397	0	1.94116	1.57823
1700001F09Rik	chr14;chr14;chr14;chr14;chr14	43342384;43344504;43345349;43346634;43347751	43342731;43344688;43345480;43346790;43347811	-;-;-;-;-	883	4.32439	2.19263	3.79112	0.57836	0.563021	NA	7.40741	3.64575	1.82087	2.0022	0.0452629	0.0614047	4.27193	2.81333	3.42811	0.820664	0.411838	0.68237	6.19306	2.56176	3.78122	0.677494	0.498093	0.755197	1.23172	-3.84932	3.94605	-0.975487	0.329319	NA	1.18607	-3.76294	3.94648	-0.953495	0.340339	NA	0	0	0.385373	0	1.41519	0	1.52172	1.32918
1700001G01Rik	chr18;chr18;chr18;chr18;chr18;chr18;chr18;chr18	17035508;17036192;17038565;17045370;17122253;17125731;17129395;17137139	17035864;17036290;17038654;17045446;17122347;17125840;17129707;17137559	+;+;+;+;+;+;+;+	1562	5.84847	2.45676	3.31446	0.741225	0.458557	NA	14.6188	4.43799	1.76289	2.51745	0.0118208	0.0186285	11.4779	4.30997	3.01282	1.43054	0.152561	0.462688	9.87818	3.08558	3.76946	0.818574	0.413029	0.738698	1.43701	-4.07281	3.94044	-1.03359	0.301326	NA	1.71288	-2.07371	3.48337	-0.595317	0.551632	NA	0	0	0.437302	0.453216	1.53402	0	2.23576	1.07267
1700001G11Rik	chr14;chr14;chr14	66295329;66295955;66296809	66295586;66296144;66297129	-;-;-	769	12.3429	2.5524	1.59928	1.59597	0.110495	NA	16.2891	3.56417	0.927858	3.84129	0.000122391	0.000420162	3.23012	1.35355	1.97483	0.685403	0.49309	0.704046	13.0808	2.36785	1.70622	1.38777	0.165206	0.73413	3.6457	-1.82392	1.62019	-1.12574	0.260274	NA	3.53683	-1.79693	1.41244	-1.27222	0.203295	NA	0.126261	0.211526	0.533708	1.4467	1.82381	0.0469002	1.94116	1.53314
1700001G17Rik	chr1	33669824	33670712	+	889	20.9606	1.75751	1.00025	1.75708	0.0789047	NA	20.0534	2.31584	0.631224	3.66881	0.000243679	0.000734684	25.7468	2.78105	1.32416	2.10024	0.0357078	0.318221	23.9824	1.69035	1.208	1.39929	0.161725	0.73413	18.0894	0.482665	0.663336	0.727633	0.466839	0.739992	15.2161	0.100176	0.704127	0.142269	0.886867	0.996849	0.473499	0.568478	0.91182	1.98883	1.82381	0.596799	2.02333	2.05898
1700001J03Rik	chr5;chr5;chr5;chr5;chr5	146182450;146183447;146184167;146184753;146185139	146182613;146183643;146184214;146184955;146185304	-;-;-;-;-	778	10.0465	2.4279	1.75649	1.38224	0.166897	NA	16.2022	3.77432	1.22706	3.0759	0.00209867	0.00430097	19.7155	4.21521	1.91796	2.19775	0.0279666	0.316314	11.4707	2.39297	2.04803	1.16843	0.242635	0.73413	3.68938	-1.00721	1.69822	-0.593098	0.553116	NA	4.44445	-0.210034	1.46958	-0.142921	0.886353	NA	0	0.211526	0.533708	0.927812	1.82381	0.215182	2.41086	1.81295
1700001J11Rik	chr9	40050558	40053025	+	2468	11.1672	3.52528	2.98997	1.17903	0.238385	NA	15.8206	4.57335	1.6204	2.82236	0.00476724	0.00854947	5.87387	3.29151	3.28364	1.0024	0.316152	0.639997	14.5945	3.70759	3.76643	0.984376	0.324931	0.73413	1.9144	-1.58658	3.69181	-0.429755	0.667374	NA	1.70903	-2.08718	2.92264	-0.714143	0.475138	NA	0	0	0.437302	1.30174	1.90434	0	2.09927	1.97365
1700001K19Rik	chr12;chr12;chr12;chr12;chr12;chr12	110667689;110668447;110670231;110670719;110672183;110682571	110667810;110668952;110670281;110670886;110672240;110682619	-;-;-;-;-;-	954	30.4859	2.67836	1.5194	1.76277	0.0779387	NA	33.953	3.39779	0.992482	3.42353	0.000618144	0.00156269	20.5283	2.73198	1.57575	1.73377	0.0829589	0.364921	24.2824	2.02261	2.1209	0.953656	0.340258	0.73413	9.59828	-1.08622	1.12859	-0.962461	0.335818	NA	9.8881	-0.8197	1.18305	-0.69287	0.488391	0.976781	0.126261	0.386027	1.05802	1.64956	2.92662	0.175691	2.97027	2.16249
1700001K23Rik	chr19;chr19;chr19	53248736;53249386;53255082	53248953;53249531;53255205	-;-;-	488	10.1404	3.38856	2.47918	1.36681	0.171686	NA	9.58853	3.84432	1.40841	2.72954	0.00634231	0.0109143	4.7312	2.68982	2.15707	1.24698	0.212404	0.537218	5.5339	2.10502	2.83674	0.742055	0.458054	0.740502	2.77386	-0.0305064	1.86086	-0.0163938	0.98692	NA	2.9498	0.239684	1.71453	0.139796	0.888822	NA	0.0651219	0	0.385373	0.927812	1.97886	0	1.38214	1.3842
1700001L05Rik	chr15;chr15;chr15;chr15	83353847;83363820;83365029;83366990	83358950;83363928;83365510;83367297	-;-;-;-	6003	170.229	-0.418525	0.485933	-0.86128	0.389084	0.62957	147.294	0.193197	0.505971	0.381834	0.702585	0.733481	134.13	0.450494	0.627908	0.717453	0.473095	0.6972	266.248	0.430146	0.513343	0.837931	0.402069	0.736408	406.502	0.702265	0.301866	2.32641	0.0199966	0.149239	363.43	0.501301	0.304521	1.6462	0.0997235	0.82728	2.59385	2.88818	3.40359	2.88025	3.38692	2.3657	3.21355	3.87143
1700001L19Rik	chr13;chr13;chr13	68597439;68611161;68612830	68597727;68611277;68614231	+;+;+	1808	10.3352	4.01788	2.02594	1.98322	0.047343	NA	16.074	5.25442	0.945697	5.55614	2.75811e-08	4.24411e-07	5.44822	3.69653	2.20123	1.67931	0.0930925	0.381061	8.61525	3.47767	2.34075	1.48571	0.137357	0.73413	1.27385	-1.587	2.55602	-0.620889	0.534673	NA	1.25138	-1.51134	2.21444	-0.682495	0.494926	NA	0.0651219	0.0572218	0.211137	1.19194	1.90434	0	1.94116	1.88036
1700001O22Rik	chr2;chr2;chr2;chr2;chr2;chr2;chr2;chr2;chr2;chr2;chr2;chr2;chr2;chr2;chr2;chr2;chr2;chr2;chr2;chr2;chr2	30795563;30795563;30795563;30796109;30796145;30796145;30796401;30796401;30796401;30797868;30797868;30797868;30800724;30800724;30800724;30800914;30800914;30800914;30801140;30803550;30803550	30795805;30795805;30795805;30796283;30796283;30796283;30796566;30796566;30796566;30797980;30797980;30797980;30800816;30800816;30800816;30801001;30801001;30801001;30801737;30803664;30803664	-;-;-;-;-;-;-;-;-;-;-;-;-;-;-;-;-;-;-;-;-	1591	34.7582	3.06746	1.63056	1.88123	0.0599401	NA	41.4021	3.85726	1.1466	3.36408	0.000767995	0.00186572	25.841	3.33055	1.60952	2.06928	0.03852	0.321406	35.7252	2.85892	1.8501	1.54528	0.122278	0.73413	8.76089	-1.0672	1.40954	-0.757131	0.448971	NA	10.5786	-0.236477	1.29076	-0.183208	0.854635	0.995653	0.0651219	0.211526	1.08486	2.40959	2.74388	0.134577	3.23726	2.62621
1700001P01Rik	chr11;chr11;chr11	97771481;97772716;97775652	97771737;97772815;97775918	-;-;-	624	12.8674	1.93835	1.19376	1.62374	0.104431	NA	18.7735	3.19701	0.839792	3.8069	0.000140717	0.000470134	10.2849	2.20624	1.37122	1.60896	0.107624	0.401951	17.7636	2.24992	1.4426	1.55963	0.118846	0.73413	7.80155	-0.141039	1.01265	-0.139278	0.889231	NA	9.53101	0.479659	0.820095	0.584882	0.558627	0.976781	0.385959	0.258088	0.578636	1.00067	1.97886	0.359181	1.85162	1.53314
1700003D09Rik	chr11;chr11;chr11	98350718;98355423;98358237	98351994;98355487;98358283	-;-;-	1389	14.4325	2.82104	3.02825	0.931572	0.351558	NA	32.7626	4.60043	1.68975	2.72255	0.00647811	0.0111033	15.5707	3.73132	3.02111	1.23508	0.2168	0.542549	13.2714	2.42688	3.74976	0.647209	0.517497	0.761323	3.51055	-2.17405	3.30104	-0.658595	0.510156	NA	3.55292	-1.8064	2.16768	-0.833331	0.404658	NA	0	0	0.74053	1.30174	2.17397	0	2.83969	2.38228
1700003E16Rik	chr6;chr6;chr6;chr6	83156404;83160912;83161216;83161557	83156590;83161133;83161437;83162975	+;+;+;+	2050	26.4329	2.62273	2.32288	1.12909	0.258862	NA	53.9469	4.26643	1.26118	3.3829	0.000717247	0.00176405	25.6167	3.36262	2.40603	1.39758	0.162239	0.473478	46.9585	3.31431	2.47113	1.34121	0.179852	0.73413	7.8261	-1.6253	2.05165	-0.792192	0.428249	NA	8.12696	-1.23515	1.52569	-0.809567	0.418189	NA	0	0.258088	1.08486	2.01465	2.56105	0	3.23726	3.01776
1700003F12Rik	chr2;chr2;chr2	154548904;154549336;154549540	154549067;154549395;154550048	+;+;+	733	16.4078	2.51734	1.62585	1.54833	0.121544	NA	25.0625	3.74593	1.04618	3.58056	0.000342859	0.00096983	12.0185	2.63116	1.75024	1.50331	0.132758	0.435463	21.1146	2.67452	1.76415	1.51604	0.12951	0.73413	5.415	-1.3314	1.35934	-0.979443	0.327361	NA	6.45197	-0.467962	1.24068	-0.377183	0.706037	NA	0.0651219	0.211526	0.777216	1.75406	1.97886	0.0916989	2.41086	2.08588
1700003G13Rik	chr9;chr9;chr9;chr9	45318266;45319093;45321369;45321967	45318478;45319319;45321520;45322079	-;-;-;-	705	14.0926	3.53004	2.43285	1.45099	0.146783	NA	14.3567	4.07458	1.41521	2.87914	0.00398761	0.00735152	14.6701	4.31471	2.46934	1.74732	0.0805825	0.360878	8.37357	2.42823	3.57709	0.678829	0.497246	0.755197	1.79801	-4.39737	3.54971	-1.2388	0.215421	NA	2.05981	-2.41723	2.39411	-1.00966	0.31266	NA	0	0.0572218	0.486666	1.24835	2.23138	0	1.94116	1.3842
1700003G18Rik	chr7;chr7;chr7;chr7	116081762;116086627;116089113;116093062	116082086;116086755;116089190;116093149	-;-;-;-	620	5.53826	1.6721	1.95954	0.853311	0.393487	NA	10.6485	3.39286	0.937217	3.62015	0.000294437	0.000857133	1.23009	0.141733	2.0987	0.0675341	0.946157	0.969475	6.34945	1.6166	2.30864	0.700237	0.483779	0.749302	3.1325	-0.93744	1.35933	-0.689632	0.490426	NA	2.16986	-3.55927	2.10694	-1.68931	0.0911605	NA	0.126261	0.16269	0.385373	0.849231	1.12433	0	1.85162	1.20913
1700003I22Rik	chr1;chr1;chr1;chr1	56018978;56018978;56019798;56019856	56019053;56019053;56020203;56020203	+;+;+;+	482	2.69776	2.57134	3.56543	0.721187	0.470795	NA	1.63375	2.33374	3.08011	0.757682	0.448641	0.491234	4.04582	3.80819	3.35163	1.13622	0.255864	0.584099	2.93023	2.45017	3.83909	0.638215	0.523334	0.764598	0.774993	-1.88013	3.98531	-0.471764	0.637095	NA	0.757603	-1.79441	3.98613	-0.450165	0.652592	NA	0	0	0.211137	0.323707	0.93947	0	0	0.726793
1700003L19Rik	chr16;chr16;chr16;chr16;chr16	12811390;12818163;12822166;12847127;12848339	12811522;12818213;12822233;12847305;12848653	+;+;+;+;+	746	7.5835	3.44067	3.11342	1.10511	0.269111	NA	9.63131	4.33116	1.72099	2.51667	0.0118468	0.0186645	0.885703	1.33426	3.8627	0.34542	0.729778	0.834347	3.68703	1.95761	3.80122	0.514995	0.606557	0.801989	1.18557	-2.62298	3.95391	-0.663389	0.507081	NA	1.31753	-1.58551	3.71169	-0.427167	0.669257	NA	0	0	0.330599	0.763945	1.73622	0	1.52172	1.14323
1700003M02Rik	chr4;chr4;chr4;chr4;chr4;chr4;chr4;chr4;chr4;chr4;chr4	34711332;34714395;34716305;34719045;34719573;34721416;34722608;34724815;34727905;34728796;34730060	34711595;34714535;34716503;34719164;34719781;34721574;34722796;34724905;34727988;34728908;34730206	-;-;-;-;-;-;-;-;-;-;-	1716	19.2262	4.20319	2.33889	1.79709	0.072321	NA	29.9077	5.38404	1.1782	4.56972	4.88376e-06	3.04093e-05	16.514	4.62464	2.03863	2.2685	0.0232987	0.316314	13.5676	3.41371	2.2603	1.51029	0.130969	0.73413	1.91098	-2.32395	2.92719	-0.79392	0.427242	NA	3.1748	0.100794	2.15303	0.0468152	0.962661	NA	0	0.0572218	0.437302	1.78661	2.38613	0	2.55983	2.25628
1700003M07Rik	chr4;chr4;chr4;chr4;chr4;chr4;chr4	129960374;129960664;129960848;129961199;129961199;129963372;129963372	129960561;129960808;129960980;129961280;129961280;129965138;129965138	+;+;+;+;+;+;+	2315	29.2229	3.25626	1.71222	1.90178	0.0571994	NA	34.4708	4.0468	0.959388	4.2181	2.46366e-05	0.000112686	17.696	3.14685	1.59628	1.97136	0.0486827	0.324609	32.0092	3.16127	2.20372	1.43451	0.151426	0.73413	5.1586	-2.5287	1.64304	-1.53904	0.123795	NA	7.02159	-0.62442	1.44977	-0.430704	0.666684	NA	0.0651219	0.302578	0.812603	1.61214	2.95407	0.0469002	2.80419	2.43979
1700003P14Rik	chr13;chr13;chr13;chr13	118556168;118564993;118587172;118587886	118556219;118565139;118587222;118588629	+;+;+;+	994	3.4891	3.64929	3.49498	1.04415	0.296415	NA	4.08905	4.46363	1.83335	2.43468	0.0149048	0.0228442	3.97045	4.39132	3.31747	1.32369	0.185605	0.506251	5.85856	4.22889	3.45935	1.22245	0.221536	0.73413	0.410574	-2.25003	4.02451	-0.559081	0.576107	NA	0.395358	-2.16494	4.02568	-0.537782	0.590728	NA	0	0	0.145589	0.174895	1.2803	0	1.21986	0.617749
1700006A11Rik	chr3;chr3;chr3;chr3;chr3;chr3;chr3;chr3;chr3;chr3;chr3;chr3	124401155;124406331;124407592;124409616;124412386;124413565;124414312;124416735;124419224;124419756;124421377;124425936	124401413;124406520;124407701;124409774;124412561;124413823;124414501;124416844;124419385;124419934;124421472;124426028	-;-;-;-;-;-;-;-;-;-;-;-	1983	5.01318	3.59158	3.22114	1.115	0.264849	NA	6.21476	4.48075	1.70393	2.62966	0.00854704	0.0140998	0.989395	2.46593	3.88799	0.634243	0.525922	0.717172	5.74948	3.56828	3.82273	0.933437	0.350595	0.73413	0.615861	-2.84191	3.98531	-0.713096	0.475787	NA	0.922168	-0.843347	3.93752	-0.214182	0.830405	NA	0	0	0.211137	0.567859	1.41519	0	1.02606	1.14323
1700006E09Rik	chr11;chr11;chr11;chr11;chr11;chr11	101987056;101987947;101988446;101990794;101991456;101992120	101987237;101988017;101988564;101990917;101991512;101992264	+;+;+;+;+;+	698	12.2006	3.09569	3.03096	1.02136	0.307085	NA	12.8451	3.68427	1.84963	1.9919	0.0463819	0.0627386	9.66853	3.45984	3.25699	1.06228	0.288107	0.618523	9.39963	2.40722	3.46444	0.694836	0.487158	0.750364	2.53027	-2.10319	3.48712	-0.60313	0.546422	NA	2.30592	-2.59101	3.26213	-0.794271	0.427038	NA	0	0	0.578636	1.19194	2.04821	0	1.64418	1.43635
1700006F04Rik	chr14;chr14;chr14	119749227;119750112;119751291	119749284;119750218;119751564	+;+;+	439	1.19858	3.15417	3.98105	0.792296	0.428188	NA	4.49208	5.67152	1.75971	3.22299	0.00126859	0.00283064	3.13179	4.53065	3.4961	1.29591	0.195005	0.5168	1.91649	3.5608	3.94917	0.901657	0.367239	0.73413	0.364419	-0.229165	4.08047	-0.0561614	0.955213	NA	0.674593	1.33274	3.53001	0.377545	0.705768	NA	0	0	0.0754418	0.567859	0	0	1.38214	0.914614
1700006H21Rik	chr13;chr13;chr13	107687397;107689948;107691891	107687584;107690103;107692168	+;+;+	622	7.11766	3.04607	3.16203	0.963329	0.335382	NA	12.0783	4.39758	1.68861	2.60426	0.00920723	0.0150354	7.32835	3.81717	3.18674	1.19783	0.230983	0.560761	7.96169	2.98318	3.77759	0.789706	0.429699	0.740502	1.54999	-1.95002	3.85263	-0.506152	0.61275	NA	1.51135	-1.86319	2.99034	-0.623071	0.533238	NA	0	0	0.385373	0.763945	1.64023	0	1.52172	1.57823
1700007B14Rik	chr8;chr8;chr8;chr8;chr8;chr8;chr8;chr8;chr8;chr8;chr8;chr8;chr8;chr8;chr8;chr8;chr8;chr8;chr8;chr8;chr8;chr8;chr8;chr8;chr8;chr8;chr8	75448694;75448694;75462609;75554843;75554843;75575873;75575873;75577730;75577730;75625021;75625021;75629714;75629714;75669384;75669384;75714770;75714770;75746263;75746263;75753340;75753340;75762975;75762975;75888497;75888497;75984192;75984192	75449006;75449006;75462726;75554924;75554924;75575955;75575955;75577994;75577994;75625111;75625111;75629793;75629793;75669499;75669499;75714828;75714828;75746458;75746458;75753484;75753484;75763109;75763109;75888658;75888658;75984507;75984507	+;+;+;+;+;+;+;+;+;+;+;+;+;+;+;+;+;+;+;+;+;+;+;+;+;+;+	2161	6.49624	2.94754	2.54147	1.15978	0.246138	NA	8.16474	3.85602	1.43582	2.6856	0.00724003	0.0121947	12.4085	4.64786	2.55588	1.8185	0.0689878	0.348529	11.1346	3.57187	2.74117	1.30305	0.192559	0.73413	1.18215	-3.79205	3.94763	-0.960588	0.336759	NA	1.6107	-1.26615	2.4186	-0.523506	0.600622	NA	0	0.0572218	0.330599	0.763945	1.53402	0	1.75327	0.914614
1700007F19Rik	chr3;chr3;chr3;chr3;chr3;chr3	58141707;58146773;58148315;58162346;58163507;58163762	58142886;58146824;58148510;58162466;58163553;58163807	-;-;-;-;-;-	1642	7.75665	3.47394	3.78698	0.917338	0.358966	NA	13.4397	4.84449	1.58651	3.05355	0.00226154	0.00457941	10.055	4.59187	3.05664	1.50226	0.13303	0.435463	6.0452	2.82613	3.78954	0.745773	0.455805	0.740502	1.18557	-2.62298	3.95391	-0.663389	0.507081	NA	1.64666	-0.581106	3.53105	-0.16457	0.869282	NA	0	0	0.330599	0	1.97886	0	1.85162	1.48591
1700007G11Rik	chr5;chr5;chr5;chr5;chr5;chr5	98329304;98346232;98498289;98737569;98784419;98801815	98329464;98346362;98498379;98737711;98784548;98802019	+;+;+;+;+;+	861	14.1082	4.15041	2.40251	1.72753	0.0840722	NA	11.3737	4.36952	1.31904	3.31266	0.000924142	0.00217488	8.0861	3.96739	2.54088	1.56142	0.118424	0.415069	8.66635	3.13719	2.86706	1.09422	0.273858	0.73413	1.21045	-3.82509	3.92629	-0.974224	0.329945	NA	2.12219	-0.275975	2.24751	-0.122791	0.902272	NA	0.0651219	0	0.330599	1.06857	2.33716	0	1.38214	1.74066
1700007J10Rik	chr11;chr11;chr11;chr11;chr11;chr11	59725917;59730048;59731478;59733795;59735969;59740038	59726122;59730182;59731628;59734216;59736048;59740154	-;-;-;-;-;-	1111	16.2824	3.57057	2.42972	1.46954	0.141686	NA	19.936	4.40236	1.33326	3.30194	0.000960191	0.00224425	12.2073	3.85092	2.50929	1.53466	0.124866	0.423186	17.3829	3.43564	3.35785	1.02317	0.306229	0.73413	2.67971	-1.64822	2.30022	-0.716551	0.473651	NA	3.09041	-0.781416	1.92313	-0.406326	0.684503	NA	0.0651219	0	0.533708	1.30174	2.38613	0	2.35583	2.00291
1700007K09Rik	chr7;chr7;chr7;chr7	131325931;131327192;131329216;131329438	131326324;131327327;131329299;131329499	-;-;-;-	676	6.28951	1.54341	1.54592	0.998375	0.318098	NA	10.5575	3.11496	0.947934	3.28605	0.00101602	0.00235235	10.6695	3.08406	1.77024	1.74217	0.0814783	0.361575	4.28944	0.310323	1.62318	0.191182	0.848383	0.923347	4.21315	-0.484391	1.4205	-0.341001	0.733103	NA	3.81984	-0.743837	1.28614	-0.578346	0.56303	NA	0.126261	0.16269	0.486666	0.763945	1.2803	0.0916989	1.52172	1.53314
1700007K13Rik	chr2;chr2;chr2	28462001;28465137;28466034	28462434;28465215;28466324	-;-;-	804	11.8856	4.56597	2.34302	1.94875	0.0513248	NA	22.4681	6.07025	1.01037	6.00795	1.87881e-09	4.53337e-08	13.5299	5.42199	2.41609	2.24412	0.0248244	0.316314	17.9134	4.95012	2.6472	1.86994	0.0614918	0.73413	0.930704	-2.21051	3.35714	-0.658449	0.51025	NA	2.03817	0.810778	1.91583	0.4232	0.67215	NA	0	0.0572218	0.211137	1.40068	1.97886	0	2.5126	2.05898
1700007L15Rik	chr16;chr16	33379854;33380516	33380379;33380736	-;-	747	17.4444	0.489558	0.797231	0.614073	0.539167	NA	26.2688	2.05754	0.653203	3.14993	0.00163309	0.00348826	10.5228	0.363893	0.925755	0.393077	0.694262	0.813977	22.3182	0.699152	1.13415	0.616455	0.537594	0.768872	21.7369	-0.102223	0.605778	-0.168747	0.865995	0.950915	16.7669	-0.926881	0.625895	-1.48089	0.138636	0.893006	0.908404	0.881026	0.846781	1.35243	1.64023	0.648323	2.64809	1.53314
1700008C04Rik	chr12;chr12;chr12;chr12;chr12	51005156;51015983;51044625;51052540;51062301	51005289;51016110;51044711;51052746;51062543	+;+;+;+;+	799	7.83927	3.84062	3.14152	1.22254	0.221505	NA	6.85284	4.14737	1.88545	2.19967	0.0278303	0.0397018	5.9022	4.17685	3.19305	1.30811	0.190837	0.51386	2.94962	1.94802	3.82024	0.50992	0.610107	0.803024	0.98028	-2.2988	3.96569	-0.579674	0.562135	NA	1.44513	-0.260837	2.95996	-0.0881216	0.92978	NA	0	0	0.272651	0.453216	1.90434	0	1.02606	0.726793
1700008J07Rik	chr7	127510438	127512869	-	2432	41.7571	0.434241	0.51563	0.842157	0.3997	NA	34.4897	0.825821	0.42298	1.95239	0.0508923	0.0681745	26.2774	0.309317	0.788699	0.392187	0.69492	0.814069	66.2148	1.12015	0.891681	1.25623	0.209034	0.73413	56.4811	0.0153556	0.365315	0.0420337	0.966472	0.989853	52.6372	-0.114782	0.378833	-0.302987	0.761899	0.989296	1.48879	1.34202	1.66956	2.03982	2.17397	1.46168	2.46303	2.30007
1700008K24Rik	chr17;chr17;chr17;chr17;chr17;chr17;chr17;chr17;chr17;chr17;chr17;chr17	49112264;49112264;49112264;49112264;49112264;49113173;49113173;49113173;49113317;49113317;49113344;49113434	49112849;49112849;49112849;49112849;49112849;49113246;49113533;49113225;49113533;49113533;49113533;49113533	-;-;-;-;-;-;-;-;-;-;-;-	947	12.737	3.72956	2.96846	1.25639	0.208974	NA	21.8958	5.04859	1.68817	2.99056	0.00278467	0.00543567	12.2412	4.41874	2.97791	1.48384	0.137851	0.443043	10.5962	3.19811	3.46032	0.924224	0.35537	0.73413	1.59614	-3.11047	3.80078	-0.818379	0.413141	NA	1.54832	-3.02296	3.55213	-0.85103	0.394753	NA	0	0	0.437302	1.13215	2.17397	0	2.09927	1.43635
1700008O03Rik	chr7;chr7;chr7;chr7;chr7;chr7	44360045;44361050;44362652;44362943;44374323;44374987	44360381;44361183;44362772;44363015;44374524;44375030	-;-;-;-;-;-	911	27.1096	2.29856	1.43561	1.60111	0.109354	NA	36.4292	3.34329	0.972017	3.43954	0.000582714	0.00149152	36.7811	3.55662	1.66765	2.13271	0.0329483	0.31667	28.2912	2.10067	1.63135	1.28769	0.197855	0.73413	9.80353	-1.51551	1.21948	-1.24275	0.213961	NA	11.3538	-0.69736	1.11526	-0.625291	0.53178	0.976781	0.126261	0.463046	1.11099	1.81812	2.63824	0.253172	2.80419	2.30007
1700008P02Rik	chr3;chr3;chr3;chr3	6615413;6617255;6619621;6620006	6615577;6617373;6619686;6620443	-;-;-;-	788	1.51119	1.5305	3.88317	0.394138	0.693479	NA	4.13016	3.79992	2.14016	1.77553	0.075811	0.0979538	8.88652	5.14869	3.2138	1.60206	0.109143	0.403193	1.62267	1.30821	3.87425	0.337667	0.735614	0.866169	0.774993	-1.88013	3.98531	-0.471764	0.637095	NA	0.593037	-2.75619	3.98613	-0.691447	0.489285	NA	0	0	0.211137	0.323707	0.418409	0	1.21986	0.193663
1700009J07Rik	chr10;chr10	77893420;77895842	77894063;77896111	+;+	914	14.8235	3.25819	2.42721	1.34236	0.17948	NA	23.3118	4.45733	1.70445	2.61512	0.00891973	0.0146298	8.97734	3.22943	3.16658	1.01985	0.307802	0.634977	17.7675	3.30519	3.28302	1.00675	0.314054	0.73413	2.57642	-2.82829	3.45842	-0.8178	0.413472	NA	2.9896	-1.41229	2.56737	-0.550095	0.582254	NA	0	0	0.621632	1.61214	2.04821	0.0469002	2.68946	2.23364
1700009N14Rik	chr4;chr4	39450293;39450758	39450533;39451778	+;+	1262	10.1658	3.162	3.04824	1.03732	0.299587	NA	14.9506	4.2745	1.70055	2.5136	0.0119505	0.0188141	12.8286	4.26368	3.0794	1.38458	0.166181	0.479275	10.026	2.8922	3.765	0.768182	0.442379	0.740502	1.80143	-3.30364	3.69868	-0.893195	0.371753	NA	2.05835	-1.72104	2.78142	-0.618764	0.536072	NA	0	0	0.486666	1.19194	1.82381	0	1.85162	1.77746
1700010B08Rik	chr2;chr2;chr2	173719415;173720184;173721787	173719918;173720275;173722086	+;+;+	896	11.043	3.34929	2.06558	1.62148	0.104915	NA	13.5882	4.22537	1.09123	3.87212	0.000107893	0.0003781	1.34576	1.07283	3.06874	0.349599	0.72664	0.83315	9.98097	2.93796	2.87848	1.02066	0.307414	0.73413	1.73058	-3.23402	2.44379	-1.32336	0.185714	NA	2.30455	-0.929597	1.67989	-0.553367	0.580012	NA	0.0651219	0.0572218	0.385373	1.13215	1.97886	0	1.75327	1.57823
1700010I14Rik	chr17;chr17;chr17;chr17;chr17;chr17;chr17;chr17;chr17;chr17	8988333;8992046;8993596;8995198;8996979;9001128;9001770;9005192;9005693;9007897	8988421;8992752;8993718;8995257;8997103;9001186;9001945;9005245;9005754;9008319	+;+;+;+;+;+;+;+;+;+	1878	114.854	0.479283	0.512017	0.93607	0.349237	0.602196	79.59	0.454185	0.470976	0.96435	0.334871	0.377661	52.5089	-0.328706	0.689325	-0.476852	0.633468	0.775466	109.094	-0.0755223	0.524812	-0.143904	0.885577	0.941839	143.208	-0.179377	0.391483	-0.458198	0.64681	0.851815	154.673	0.112762	0.373004	0.302309	0.762417	0.989296	2.52085	2.52913	1.85737	2.84754	3.25571	2.30051	3.05811	2.68621
1700010J16Rik	chr10;chr10;chr10;chr10;chr10;chr10;chr10	112726926;112734873;112756426;112757219;112759467;112782689;112785443	112726980;112735003;112756572;112757411;112759609;112782749;112785599	+;+;+;+;+;+;+	887	4.59275	1.63204	2.66704	0.611927	0.540586	NA	6.43872	2.83821	1.47105	1.92937	0.0536846	0.0716139	2.175	1.64627	3.67572	0.447876	0.654243	0.789595	4.21506	1.17469	3.77881	0.310863	0.755905	0.876276	2.06669	-2.46127	2.79913	-0.879299	0.379239	NA	1.8545	-3.31199	2.71868	-1.21824	0.223135	NA	0	0.111346	0.437302	0.323707	1.2803	0	1.38214	0.825106
1700011A15Rik	chr15;chr15;chr15;chr15;chr15	101447745;101450438;101452379;101452892;101453472	101447854;101450542;101452596;101452923;101453909	+;+;+;+;+	903	18.7296	2.94839	2.50805	1.17557	0.239767	NA	27.948	4.08856	1.46363	2.79344	0.00521499	0.00923514	23.1669	4.06281	2.46933	1.6453	0.099907	0.39127	34.4986	3.68557	2.61795	1.4078	0.159189	0.73413	3.92349	-2.83871	2.27087	-1.25005	0.21128	NA	3.80965	-2.75419	2.49649	-1.10323	0.269929	NA	0	0.0572218	0.812603	1.13215	2.56105	0	2.60493	2.1376
1700011B04Rik	chr13;chr13;chr13	35181623;35184728;35187535	35181695;35184822;35188014	+;+;+	648	3.62944	4.80844	3.31439	1.45077	0.146843	NA	6.14274	6.13744	1.59637	3.84461	0.000120743	0.000415288	3.96259	5.31497	2.59093	2.05138	0.0402302	0.322752	4.27466	4.82727	3.92475	1.22996	0.218713	0.73413	0.682682	1.29502	3.99218	0.324389	0.745644	NA	0.52681	0.791496	4.03301	0.196254	0.844411	NA	0	0	0.0754418	0.323707	1.2803	0	1.38214	1.20913
1700011E24Rik	chr17;chr17;chr17;chr17;chr17;chr17;chr17	87389571;87395161;87411229;87411528;87422514;87425643;87427580	87389712;87395265;87411283;87411592;87422771;87425702;87427741	-;-;-;-;-;-;-	847	16.3299	1.01042	1.32453	0.762854	0.44555	NA	22.9746	2.31924	0.911755	2.54371	0.0109681	0.0174692	18.0695	1.94658	1.27676	1.52462	0.127354	0.427641	16.5754	0.688226	1.28743	0.534572	0.592946	0.797212	12.7862	-0.973926	0.993157	-0.980637	0.326772	0.637091	13.624	-0.602735	0.893048	-0.674918	0.499728	0.976781	0.290013	0.568478	1.13646	1.24835	1.97886	0.215182	2.55983	1.57823
1700011H14Rik	chr14;chr14;chr14;chr14;chr14;chr14;chr14	49226359;49232812;49234463;49235880;49243729;49245041;49245358	49226801;49232971;49234564;49235966;49243811;49245261;49245428	-;-;-;-;-;-;-	1167	7.97873	3.23171	3.11283	1.03819	0.299181	NA	6.2608	3.37356	1.88151	1.79301	0.0729708	0.0945759	6.56506	3.61356	3.31415	1.09034	0.275562	0.606147	10.3199	3.40302	3.77487	0.901493	0.367326	0.73413	1.23172	-3.84932	3.94605	-0.975487	0.329319	NA	1.35064	-2.79994	3.67303	-0.762296	0.445883	NA	0	0	0.385373	0.849231	1.73622	0	1.38214	1.07267
1700011I03Rik	chr18;chr18;chr18;chr18;chr18;chr18;chr18	57533826;57538033;57563944;57591968;57594079;57667235;57730715	57533968;57538084;57564042;57592099;57594135;57667367;57731065	+;+;+;+;+;+;+	967	9.39263	2.59616	2.41865	1.07339	0.283096	NA	15.4741	3.95259	1.24749	3.16844	0.00153257	0.00331305	7.91478	3.01668	2.52146	1.1964	0.231539	0.561429	8.84846	2.21007	2.05279	1.07662	0.281652	0.73413	2.57265	-2.17847	1.94827	-1.11816	0.2635	NA	3.02425	-1.05401	2.10256	-0.501299	0.616161	NA	0	0.16269	0.486666	0.927812	1.82381	0	1.52172	1.91244
1700011L22Rik	chr8;chr8;chr8;chr8;chr8;chr8	79210430;79213478;79214893;79220244;79229317;79248220	79210757;79213551;79214965;79220305;79229393;79248583	-;-;-;-;-;-	978	10.4933	2.81754	2.36107	1.19334	0.232738	NA	19.7617	4.35112	1.14602	3.79672	0.000146626	0.000486245	15.3523	4.11577	1.97581	2.08308	0.0372443	0.321406	13.419	2.97182	2.73067	1.08831	0.276459	0.73413	2.22478	-3.63322	2.67789	-1.35675	0.174861	NA	2.29169	-2.72494	2.53895	-1.07326	0.283156	NA	0	0.211526	0.437302	1.06857	1.90434	0	2.2976	1.57823
1700011M02Rik	chrX;chrX;chrX	102908905;102909188;102909500	102909008;102909351;102909651	+;+;+	420	5.4213	4.34945	3.11417	1.39666	0.162515	NA	7.52345	5.38714	1.69828	3.17211	0.00151337	0.00327665	0.981533	3.14377	3.92763	0.800423	0.423466	0.686001	2.19283	2.63695	3.88978	0.677917	0.497824	0.755197	0.728838	-0.35079	3.97772	-0.0881887	0.929727	NA	0.872272	0.297292	3.3193	0.0895648	0.928633	NA	0	0	0.145589	0.763945	1.41519	0	1.52172	0.726793
1700012A03Rik	chr6;chr6;chr6	32050288;32051333;32058483	32050371;32051730;32058915	+;+;+	915	7.31484	2.61811	3.17899	0.823565	0.410187	NA	9.39144	3.55796	1.83679	1.93705	0.0527388	0.0704439	20.9802	5.02876	2.9995	1.67653	0.0936344	0.381703	7.07833	2.29957	3.76937	0.610068	0.541817	0.770811	1.80143	-3.30364	3.69868	-0.893195	0.371753	NA	1.746	-3.21614	3.45378	-0.931193	0.351754	NA	0	0	0.486666	0.927812	1.53402	0	1.64418	1.57823
1700012B07Rik	chr11;chr11;chr11;chr11;chr11;chr11;chr11;chr11;chr11;chr11;chr11	109788291;109791561;109791636;109794106;109794106;109797278;109797278;109813559;109813559;109827838;109827838	109788821;109791794;109791794;109794279;109794279;109797411;109797411;109813746;109813746;109828046;109828046	-;-;-;-;-;-;-;-;-;-;-	1470	16.3804	3.14776	2.44936	1.28514	0.198744	NA	32.4734	4.69959	1.67863	2.79967	0.00511554	0.00908085	19.0606	4.16398	2.94809	1.41243	0.157823	0.471409	17.8399	3.04457	3.74909	0.812082	0.416745	0.739217	2.987	-3.07024	3.36319	-0.912896	0.361297	NA	3.87865	-0.969679	2.48091	-0.390856	0.695904	NA	0	0	0.702447	1.4467	2.28566	0.0469002	2.93919	2.25628
1700012B09Rik	chr9;chr9;chr9;chr9	14758194;14761605;14766857;14770839	14758455;14761730;14766961;14771030	-;-;-;-	685	11.5408	2.9645	1.41429	2.09611	0.0360727	NA	13.2452	3.789	0.779136	4.86308	1.15574e-06	9.37555e-06	12.0554	3.56843	1.44456	2.47025	0.013502	0.316314	13.4649	2.95342	1.40841	2.09699	0.0359948	0.73413	5.88477	0.925738	1.00758	0.918774	0.358214	NA	4.06118	0.0687483	1.18214	0.0581559	0.953624	NA	0.183876	0.16269	0.330599	1.24835	1.90434	0.134577	1.75327	1.77746
1700012C14Rik	chr6;chr6	30460985;30462961	30461129;30463313	+;+	498	6.10101	3.15024	2.5443	1.23815	0.215659	NA	5.26341	3.45873	1.53164	2.25818	0.0239342	0.0347215	11.1928	4.72589	1.97459	2.39335	0.0166953	0.316314	6.60303	3.0393	3.60532	0.843005	0.399226	0.736371	0.976859	-3.51625	3.95618	-0.8888	0.374111	NA	1.10452	-2.4689	3.11337	-0.793	0.427778	NA	0	0.0572218	0.272651	0.6707	1.53402	0	1.38214	0.617749
1700012D01Rik	chr10;chr10	127667123;127668418	127667383;127668851	+;+	695	15.5899	1.60196	1.43227	1.11848	0.263362	NA	21.2088	2.755	1.05066	2.62216	0.0087375	0.0143661	24.7558	3.16108	1.61251	1.96035	0.0499551	0.324609	18.4496	1.63071	1.48991	1.09451	0.273733	0.73413	11.0077	-0.306381	1.15632	-0.264962	0.791039	0.917799	11.0796	-0.172483	1.06059	-0.16263	0.87081	0.996674	0.183876	0.211526	1.05802	1.24835	2.04821	0.289771	2.2976	2.05898
1700012D14Rik	chr7;chr7;chr7	111117673;111120908;111122383	111117892;111121023;111122675	-;-;-	629	18.1179	-0.272338	0.684937	-0.397611	0.690917	NA	23.3696	1.16995	0.585686	1.99757	0.0457629	0.0620079	8.05937	-1.07837	1.2065	-0.893798	0.37143	0.665784	28.1659	0.438995	0.855417	0.513194	0.607816	0.802812	31.4292	-0.042555	0.477627	-0.0890966	0.929005	0.976304	28.4712	-0.260301	0.483418	-0.53846	0.59026	0.976781	1.05921	0.928676	1.27701	1.13215	1.12433	0.949561	2.41086	1.66274
1700012D16Rik	chr3;chr3	153296502;153298577	153297007;153298649	-;-	579	10.0709	1.27389	1.15519	1.10275	0.270136	NA	13.6787	2.52048	0.735843	3.4253	0.000614127	0.00155465	8.59944	1.44973	1.49685	0.968516	0.332787	0.649029	13.704	1.59915	1.12399	1.42274	0.154811	0.73413	14.9477	1.20579	0.732872	1.64529	0.0999095	0.368531	12.2004	0.822661	0.760717	1.08143	0.279506	0.968246	0.290013	0.633057	0.385373	1.00067	1.53402	0.325078	1.94116	1.53314
1700012I11Rik	chr15;chr15;chr15;chr15;chr15;chr15;chr15;chr15;chr15	67226769;67239643;67251170;67251717;67285066;67336891;67337753;67372861;67376912	67227080;67239722;67251211;67251762;67285130;67336987;67337859;67372967;67377094	+;+;+;+;+;+;+;+;+	1039	9.6446	3.64128	2.37082	1.53587	0.124569	NA	14.6592	4.82685	1.09093	4.42453	9.66539e-06	5.29888e-05	17.4855	5.2495	2.32247	2.26031	0.0238019	0.316314	10.2564	3.50315	3.39293	1.03249	0.301845	0.73413	1.7691	-0.83019	2.90922	-0.285365	0.775364	NA	1.89525	-0.450076	1.89622	-0.237354	0.812382	NA	0	0.111346	0.272651	1.00067	1.90434	0	1.85162	1.66274
1700012L04Rik	chrX	9283764	9284288	+	525	7.1013	0.894666	1.19806	0.746763	0.455207	NA	6.98629	1.58049	0.800582	1.97417	0.048362	0.0650919	3.75399	0.976824	1.45267	0.672434	0.501307	0.70566	8.58947	0.88188	1.14708	0.768806	0.442008	0.740502	8.85375	0.335961	0.850158	0.395175	0.692713	NA	9.88131	0.657916	0.803623	0.818687	0.412965	0.976781	0.385959	0.425278	0.385373	1.13215	0.7125	0.253172	1.21986	1.07267
1700012P22Rik	chr4;chr4;chr4;chr4	144418191;144419673;144423779;144438488	144418585;144419850;144423892;144438772	-;-;-;-	972	11.7605	3.60642	2.97434	1.21251	0.225316	NA	11.5854	4.0899	1.73441	2.35809	0.0183692	0.0274507	10.969	4.23235	3.042	1.3913	0.164134	0.475924	5.75138	2.16526	3.77711	0.573258	0.56647	0.781013	1.43701	-4.07281	3.94044	-1.03359	0.301326	NA	1.54832	-3.02296	3.55213	-0.85103	0.394753	NA	0	0	0.437302	1.30174	1.97886	0	1.75327	1.43635
1700013D24Rik	chr6;chr6;chr6	124347594;124356404;124356878	124347828;124356493;124357086	-;-;-	534	4.82802	4.17236	3.15912	1.32073	0.186591	NA	8.77555	5.66978	1.46464	3.87112	0.000108337	0.000379204	3.71602	4.17764	3.36354	1.24204	0.214223	0.538576	5.01207	3.98617	3.86588	1.03112	0.302486	0.73413	0.410574	-2.25003	4.02451	-0.559081	0.576107	NA	0.395358	-2.16494	4.02568	-0.537782	0.590728	NA	0	0	0.145589	0.763945	1.2803	0	1.64418	1.43635
1700013F07Rik	chr3;chr3;chr3;chr3;chr3	108537584;108542488;108543439;108544036;108544577	108537699;108542601;108543554;108544160;108544697	+;+;+;+;+	592	16.7904	3.34319	2.4458	1.36691	0.171654	NA	17.1215	3.88245	1.51037	2.57052	0.0101545	0.016358	2.99242	1.548	2.85403	0.542389	0.587551	0.750791	9.4067	2.12066	3.56894	0.594201	0.552378	0.774406	2.73213	-2.92643	2.77079	-1.05617	0.29089	NA	3.30725	-1.24518	2.1417	-0.581399	0.560971	NA	0	0.0572218	0.621632	1.35243	2.38613	0	1.75327	1.53314
1700013G24Rik	chr4;chr4	137453296;137454486	137453355;137455461	+;+	1036	14.2163	4.14019	2.88652	1.43432	0.151481	NA	18.1955	5.02827	1.52731	3.29223	0.00099396	0.00230944	7.57951	3.96904	3.15212	1.25916	0.207971	0.53144	18.8304	4.33741	3.19144	1.35908	0.174123	0.73413	1.39085	-2.88745	3.92589	-0.735489	0.462042	NA	1.82755	-0.876534	2.83098	-0.309622	0.756848	NA	0	0	0.385373	1.4467	2.17397	0	2.23576	2.21048
1700013H16Rik	chrX;chrX;chrX;chrX;chrX;chrX;chrX;chrX;chrX	53742901;53743352;53745653;53746942;53747823;53750014;53751023;53751510;53757762	53743186;53743456;53745751;53747041;53747940;53750048;53751086;53751856;53757831	-;-;-;-;-;-;-;-;-	1224	5.23614	5.37325	3.04574	1.76418	0.0777008	NA	7.8707	6.47655	1.74893	3.70315	0.00021294	0.000656361	3.64065	5.17552	3.31087	1.56319	0.118008	0.414914	0.737406	1.00598	4.03753	0.249156	0.80324	0.899178	0.364419	-0.229165	4.08047	-0.0561614	0.955213	NA	0.683675	1.35712	3.51976	0.385572	0.699814	NA	0	0	0.0754418	0.927812	1.2803	0	1.02606	0.914614
1700015E13Rik	chr1;chr1	170308861;170311537	170308984;170312125	+;+	713	10.508	2.88084	2.51957	1.14339	0.252877	NA	10.5091	3.41992	1.50701	2.26935	0.0232473	0.0338416	4.30402	1.79691	2.81781	0.637697	0.523671	0.716809	9.11098	2.38938	3.55944	0.671279	0.502043	0.756429	2.32156	-2.65627	2.83771	-0.93606	0.349242	NA	2.4259	-1.97156	2.67171	-0.737939	0.460551	NA	0	0.0572218	0.533708	0.927812	1.97886	0	1.38214	1.43635
1700015F17Rik	chr5;chr5;chr5;chr5;chr5;chr5;chr5	5437827;5450608;5452009;5455897;5457285;5466625;5478866	5437917;5450654;5452067;5455990;5457378;5466671;5479143	-;-;-;-;-;-;-	710	4.7454	3.50218	3.27104	1.07066	0.284321	NA	12.2283	5.49384	1.55995	3.5218	0.000428622	0.0011603	1.75268	3.17532	3.87827	0.818746	0.412931	0.68258	5.86115	3.59796	3.58577	1.0034	0.315669	0.73413	1.09326	-0.355944	3.89486	-0.0913882	0.927184	NA	1.39523	0.466199	2.47131	0.188645	0.850371	NA	0	0	0.211137	0.453216	1.41519	0	1.75327	1.14323
1700016C15Rik	chr1;chr1;chr1;chr1;chr1;chr1	177729814;177733475;177740995;177743254;177752916;177753172	177729961;177733552;177741090;177743426;177753035;177753305	+;+;+;+;+;+	749	10.2364	3.62964	3.00463	1.20802	0.22704	NA	9.16119	3.96772	1.77636	2.23362	0.0255084	0.0366801	4.0175	2.60256	3.47041	0.74993	0.453297	0.69064	10.2442	3.39035	3.29534	1.02883	0.303559	0.73413	1.54999	-1.95002	3.85263	-0.506152	0.61275	NA	1.49842	-1.90985	2.99235	-0.638245	0.523314	NA	0	0	0.385373	1.13215	1.90434	0	1.85162	1.14323
1700016D06Rik	chr8;chr8;chr8;chr8;chr8;chr8	11654924;11656109;11661672;11662590;11665036;11678576	11655681;11656189;11661755;11662691;11665098;11678750	-;-;-;-;-;-	1263	19.3768	3.41612	2.95342	1.15667	0.247408	NA	18.5384	3.84712	1.79805	2.1396	0.0323867	0.0454645	16.7708	3.95181	3.03809	1.30076	0.193342	0.5168	20.198	3.24497	3.74847	0.86568	0.386666	0.735674	2.96703	-3.14338	2.81932	-1.11494	0.264875	NA	3.54044	-1.401	2.56333	-0.546554	0.584685	NA	0	0	0.702447	1.24835	2.60039	0	2.02333	2.08588
1700016G22Rik	chr13;chr13;chr13	5855509;5856851;5857999	5855951;5856906;5858092	-;-;-	593	5.21599	1.30846	2.07904	0.62936	0.529114	NA	8.61723	2.84878	1.19951	2.37495	0.0175514	0.0263623	1.57484	0.410627	2.07589	0.197808	0.843196	0.903698	6.08719	1.28533	1.70251	0.754961	0.450272	0.740502	3.42729	-1.06264	1.4766	-0.71965	0.471741	NA	4.28374	-0.120989	1.26221	-0.0958545	0.923636	NA	0.126261	0.111346	0.486666	0.453216	1.2803	0	1.21986	0.825106
1700016H13Rik	chr5;chr5;chr5;chr5;chr5;chr5;chr5;chr5	103648587;103648587;103649422;103649422;103654922;103654922;103655445;103655604	103648954;103648954;103649576;103649576;103655056;103655056;103655724;103655732	-;-;-;-;-;-;-;-	946	8.96302	4.50644	2.33592	1.92919	0.0537068	NA	15.6153	5.88273	1.37277	4.28529	1.82504e-05	8.85077e-05	4.43526	3.96969	2.50239	1.58636	0.112658	0.40818	7.86994	4.05631	2.71669	1.49311	0.135409	0.73413	0.934125	-0.94267	3.93806	-0.239375	0.810815	NA	1.20095	0.0640345	3.06469	0.0208943	0.98333	NA	0	0	0.211137	1.30174	1.64023	0.0469002	2.02333	1.62138
1700016K19Rik	chr11;chr11	75999912;76003004	76000266;76003569	+;+	921	8.03838	2.38928	2.59008	0.922473	0.356282	NA	15.9667	4.02589	1.75248	2.29725	0.0216044	0.0317046	10.1774	3.55028	3.17519	1.11813	0.26351	0.593001	4.09374	0.782784	3.77958	0.207109	0.835925	0.916289	3.30596	-0.704538	2.76725	-0.254599	0.799033	NA	3.28561	-0.589079	2.53218	-0.232637	0.816043	NA	0	0	0.578636	0.6707	1.73622	0.0469002	2.16984	1.77746
1700016L04Rik	chr10;chr10;chr10;chr10;chr10;chr10	14705609;14719827;14734803;14753281;14757136;14758654	14705673;14720042;14734912;14753358;14757210;14759019	+;+;+;+;+;+	910	5.04366	2.25588	1.8729	1.20449	0.228401	NA	9.08713	3.77109	1.40546	2.68318	0.00729259	0.0122727	10.1946	4.07956	2.4855	1.64134	0.100727	0.392608	4.19618	1.57486	2.40582	0.654607	0.512721	0.761172	1.69855	-2.17793	2.4406	-0.892375	0.372192	NA	2.32803	-0.452261	2.14916	-0.210436	0.833327	NA	0.126261	0	0.330599	0.927812	0.93947	0.134577	1.52172	0.825106
1700016L21Rik	chr1;chr1;chr1	80445932;80450077;80475390	80445994;80450136;80475660	+;+;+	394	8.88571	2.28209	1.27529	1.78948	0.0735382	NA	5.47121	2.00321	1.01647	1.97075	0.0487522	0.0655312	9.66019	2.831	1.89332	1.49526	0.134848	0.437243	3.56827	-0.169429	2.8264	-0.0599452	0.952199	0.977099	2.91793	-2.40056	1.67208	-1.43567	0.151095	NA	3.04815	-1.89408	1.63313	-1.15978	0.246137	NA	0.339136	0.302578	0.145589	0.323707	1.12433	1.25188	1.38214	0.914614
1700017B05Rik	chr9;chr9;chr9	57252322;57256386;57262429	57254329;57259140;57262599	-;-;-	4934	886.716	-0.283735	0.328151	-0.864648	0.387232	0.627882	515.303	-0.994695	0.237764	-4.18354	2.87004e-05	0.000127705	512.84	-0.391446	0.463854	-0.843899	0.398726	0.678227	1113.26	-0.0689079	0.315544	-0.218378	0.827135	0.911837	1482.04	-0.149846	0.0902127	-1.66103	0.096707	0.362587	1594.48	0.135067	0.116949	1.15492	0.248124	0.957781	4.55391	4.65845	4.55257	4.5441	4.30751	4.65127	4.09554	4.50337
1700017D01Rik	chr19;chr19;chr19;chr19;chr19;chr19;chr19	11096816;11101804;11105677;11110308;11112316;11116407;11130486	11097067;11101924;11105796;11110361;11112459;11116516;11130878	-;-;-;-;-;-;-	1194	5.60647	3.76736	3.18049	1.18452	0.236207	NA	10.6783	5.32965	1.50632	3.53819	0.000402886	0.00110425	6.84782	4.74905	3.13616	1.51429	0.129953	0.431315	4.68207	3.2376	3.6854	0.878494	0.379676	0.734769	0.774993	-1.88013	3.98531	-0.471764	0.637095	NA	0.922168	-0.843347	3.93752	-0.214182	0.830405	NA	0	0	0.211137	0.567859	1.53402	0	1.64418	1.94351
1700017G19Rik	chr3;chr3;chr3;chr3;chr3;chr3	40504865;40506919;40508211;40513002;40521386;40522615	40506013;40507021;40508676;40513289;40521520;40522912	-;-;-;-;-;-	2439	21.3653	3.46527	2.42624	1.42824	0.153222	NA	24.2799	4.16798	1.43426	2.90601	0.0036607	0.00683706	26.7732	4.56347	2.46061	1.85461	0.0636517	0.341411	12.7802	2.36611	2.88982	0.818775	0.412915	0.738698	3.31597	-2.61172	2.04952	-1.27431	0.202554	NA	3.07893	-3.07208	2.58058	-1.19046	0.233865	NA	0.0651219	0	0.702447	1.57328	2.60039	0	2.35583	2.03134
1700017J07Rik	chr2;chr2	168978269;168978727	168978560;168978906	+;+	472	5.66376	3.86305	2.08854	1.84964	0.0643652	NA	6.04668	4.53486	1.37316	3.30251	0.000958252	0.00224105	3.51874	4.1194	3.3584	1.2266	0.219974	0.546233	4.18929	3.12268	2.43384	1.28302	0.199484	0.73413	2.20853	1.57007	1.79602	0.874195	0.382012	NA	1.34679	0.557151	2.08197	0.267607	0.789002	NA	0	0.0572218	0.145589	0.567859	1.53402	0.0469002	1.52172	0.914614
1700017L05Rik	chr5;chr5	77465488;77468624	77465817;77468857	+;+	564	8.46947	3.96938	2.99799	1.32401	0.185499	NA	13.1229	5.17461	1.45709	3.55134	0.000383269	0.00106164	1.06476	2.04805	3.86739	0.529569	0.59641	0.754393	2.94962	1.94802	3.82024	0.50992	0.610107	0.803024	0.821148	-3.26058	3.96569	-0.822199	0.410963	NA	0.955282	-2.21276	3.96631	-0.557889	0.57692	NA	0	0	0.272651	1.19194	1.64023	0	1.94116	1.77746
1700017N19Rik	chr10;chr10;chr10;chr10;chr10;chr10;chr10;chr10;chr10;chr10;chr10;chr10;chr10	100592386;100594537;100595035;100601864;100603343;100603501;100605615;100609150;100610596;100612429;100612750;100615198;100618076	100592429;100594656;100595155;100602022;100603420;100603614;100605725;100609254;100610715;100612533;100612953;100615290;100618391	+;+;+;+;+;+;+;+;+;+;+;+;+	1690	3.58841	3.13605	2.78789	1.12489	0.260637	NA	11.8175	5.53642	1.3349	4.14744	3.36221e-05	0.000145512	11.6736	5.62082	2.64642	2.12394	0.0336755	0.316778	7.48639	4.08623	3.51931	1.16109	0.245606	0.73413	0.566285	-2.72932	3.99161	-0.683764	0.494124	NA	0.696233	-1.68787	3.50284	-0.481858	0.629907	NA	0	0.0572218	0.145589	0.174895	1.2803	0	2.2976	1.07267
1700018A04Rik	chr13;chr13;chr13;chr13;chr13;chr13	31565492;31567280;31567474;31579570;31579943;31582464	31565617;31567380;31567610;31579658;31580153;31582513	-;-;-;-;-;-	714	11.6073	3.01491	3.04488	0.990157	0.322098	NA	17.2733	4.14488	1.74917	2.36963	0.0178059	0.0266817	7.12097	2.95067	3.31967	0.888844	0.374087	0.667132	12.4422	2.87635	2.77676	1.03587	0.300265	0.73413	2.37113	-2.69023	3.51557	-0.765234	0.444132	NA	2.6312	-1.59291	2.6689	-0.596842	0.550613	NA	0	0	0.578636	1.19194	1.97886	0	2.02333	1.74066
1700018B08Rik	chr8;chr8;chr8;chr8;chr8;chr8;chr8	121530784;121531698;121533695;121535423;121539867;121540537;121541719	121531041;121531914;121533731;121535569;121540007;121540580;121541954	-;-;-;-;-;-;-	1080	27.921	2.83145	2.32276	1.219	0.222845	NA	36.9263	3.79473	1.30699	2.90342	0.00369117	0.00688469	23.3079	3.29721	1.98167	1.66385	0.0961421	0.385972	34.4337	2.92833	2.59807	1.12712	0.259693	0.73413	6.71332	-2.17278	1.92047	-1.13138	0.257894	NA	6.76099	-1.87284	1.59542	-1.17389	0.24044	NA	0	0.258088	1.03044	1.75406	2.80857	0	2.64809	2.52885
1700018B24Rik	chr3	48605731	48609100	-	3370	13.7625	3.64541	2.93454	1.24224	0.214148	NA	17.4164	4.50878	1.69067	2.66686	0.00765635	0.0128141	11.5532	4.11745	3.032	1.358	0.174464	0.491991	11.2051	3.07458	3.76397	0.816844	0.414017	0.738854	1.80143	-3.30364	3.69868	-0.893195	0.371753	NA	2.07513	-1.67939	3.34361	-0.502267	0.61548	NA	0	0	0.486666	1.61214	1.97886	0	1.64418	2.11207
1700018C11Rik	chr4;chr4;chr4;chr4;chr4	63607091;63608457;63611863;63612444;63622406	63607415;63608567;63611976;63612540;63622429	-;-;-;-;-	671	11.2387	5.45138	2.85653	1.90839	0.0563408	NA	11.9768	6.1546	1.3912	4.42396	9.69093e-06	5.30918e-05	12.3764	6.26813	2.94167	2.13081	0.0331048	0.31667	10.9075	5.17209	3.85699	1.34097	0.179932	0.73413	0.569706	-1.28825	4.02451	-0.3201	0.748892	NA	0.724489	-0.252093	3.97756	-0.0633788	0.949465	NA	0	0	0.145589	1.06857	2.11307	0	1.75327	1.94351
1700018F24Rik	chr5;chr5;chr5;chr5;chr5	145042990;145043375;145044097;145044719;145045166	145043168;145043556;145044144;145044915;145045678	+;+;+;+;+	1119	17.1425	4.76335	2.33983	2.03577	0.0417738	NA	11.1367	4.64825	1.23684	3.75818	0.000171155	0.000550151	10.8033	4.72937	2.46245	1.9206	0.0547823	0.3314	5.42395	2.71213	3.68836	0.735323	0.462143	0.742264	0.976859	-3.51625	3.95618	-0.8888	0.374111	NA	1.25616	-1.57796	2.57876	-0.611906	0.5406	NA	0	0.0572218	0.272651	1.24835	2.52011	0	1.94116	1.3842
1700018G05Rik	chrX;chrX;chrX	102928372;102928653;102928944	102928463;102928795;102929107	+;+;+	399	4.49051	5.13226	3.18529	1.61124	0.107128	NA	8.77156	6.65299	1.56353	4.2551	2.08955e-05	9.87947e-05	6.76458	6.24315	2.50023	2.49703	0.012524	0.316314	5.58222	5.22663	3.52186	1.48406	0.137794	0.73413	0.841814	1.71098	3.97096	0.430874	0.66656	NA	0.52681	0.791496	4.03301	0.196254	0.844411	NA	0	0	0.0754418	0.453216	1.41519	0	1.21986	1.43635
1700018L02Rik	chr19	29047483	29048729	+	1247	22.6056	1.93742	1.2332	1.57105	0.116171	NA	25.9944	2.79225	0.705953	3.9553	7.64395e-05	0.00028526	6.80741	0.808607	1.44542	0.559429	0.575869	0.744801	16.4546	0.983202	1.39137	0.706644	0.479788	0.748775	10.1606	-1.3895	0.889827	-1.56154	0.118395	NA	10.9959	-0.891179	0.916786	-0.972069	0.331016	0.976781	0.663743	0.345173	0.879829	1.40068	2.52011	0.325078	2.68946	1.94351
1700019A02Rik	chr1;chr1;chr1;chr1;chr1;chr1;chr1;chr1;chr1	53158577;53163226;53170238;53170388;53177770;53181843;53182495;53185215;53187554	53158788;53163245;53170260;53170458;53177827;53181895;53182544;53185290;53187617	-;-;-;-;-;-;-;-;-	627	3.83435	0.514786	1.4379	0.358012	0.720334	NA	13.3216	3.42696	0.960546	3.56772	0.000360103	0.00100808	2.41413	1.07189	1.8796	0.570275	0.568491	0.739462	6.79711	1.3275	1.58596	0.837032	0.402574	0.736408	3.41088	-1.428	1.3218	-1.08035	0.279988	NA	5.77654	0.464885	1.10758	0.41973	0.674683	NA	0.126261	0.345173	0.330599	0.6707	0.418409	0.175691	1.85162	1.07267
1700019B03Rik	chr8;chr8;chr8;chr8;chr8;chr8;chr8;chr8;chr8	3470862;3475831;3478986;3479180;3483460;3483661;3484052;3485658;3486931	3470933;3476407;3479089;3479280;3483572;3483770;3484253;3485743;3487178	+;+;+;+;+;+;+;+;+	1613	26.5417	1.54382	1.44005	1.07206	0.283694	NA	42.5835	2.96738	0.910869	3.25774	0.00112302	0.00255492	30.1954	2.55382	1.46248	1.74623	0.0807717	0.360878	30.7949	1.53059	1.41901	1.07863	0.280754	0.73413	14.1958	-1.61798	1.02014	-1.58604	0.112731	0.389801	16.7413	-0.701464	0.865817	-0.810176	0.417839	0.976781	0.290013	0.722721	1.29862	1.57328	2.60039	0.134577	3.02967	1.97365
1700019C18Rik	chr13;chr13	35210660;35211822	35210842;35212048	-;-	410	3.7689	3.145	3.32366	0.946245	0.344024	NA	5.73349	4.37108	1.76626	2.47476	0.0133324	0.020698	0.989395	2.46593	3.88799	0.634243	0.525922	0.717172	2.34069	2.04594	3.8487	0.531593	0.595008	0.797361	0.615861	-2.84191	3.98531	-0.713096	0.475787	NA	1.08673	-0.255952	3.89472	-0.0657177	0.947603	NA	0	0	0.211137	0.763945	0.93947	0	1.38214	1.32918
1700019D03Rik	chr1;chr1	52925127;52952615	52925734;52952840	-;-	834	11.3867	2.10241	2.18461	0.962375	0.335861	NA	11.4025	2.6919	1.35789	1.98241	0.0474329	0.0639729	13.554	3.08234	1.99465	1.5453	0.122273	0.418779	7.34944	0.914062	2.00277	0.4564	0.648103	0.821382	4.03559	-2.4612	1.93289	-1.27333	0.202903	NA	5.09307	-0.872952	1.76139	-0.495605	0.620173	NA	0.0651219	0.0572218	0.777216	0.927812	1.97886	0	1.52172	1.74066
1700019E08Rik	chr2;chr2;chr2;chr2	45696605;45696799;45697029;45697987	45696629;45696833;45697142;45698447	+;+;+;+	635	4.36218	3.37748	3.24999	1.03923	0.298698	NA	6.71882	4.58877	1.7829	2.57376	0.01006	0.0162234	4.04582	3.80819	3.35163	1.13622	0.255864	0.584099	5.15993	3.39514	3.82453	0.887727	0.374688	0.73413	0.615861	-2.84191	3.98531	-0.713096	0.475787	NA	0.593037	-2.75619	3.98613	-0.691447	0.489285	NA	0	0	0.211137	0.763945	1.12433	0	0.785436	1.14323
1700019G17Rik	chr6;chr6;chr6;chr6;chr6;chr6;chr6;chr6	85899050;85899051;85901192;85901953;85901953;85902192;85902192;85904712	85901613;85899270;85901613;85902097;85902097;85902329;85902533;85904938	-;-;-;-;-;-;-;-	3278	46.8185	1.30336	0.610734	2.13408	0.0328362	NA	49.5003	2.1048	0.388874	5.41254	6.21382e-08	8.34956e-07	19.5918	0.342216	0.911812	0.375314	0.707427	0.820455	58.6633	1.44949	1.00978	1.43545	0.151159	0.73413	38.0671	-0.325836	0.434753	-0.749474	0.453572	0.730211	41.6333	0.028346	0.40931	0.0692531	0.944788	0.998824	1.23034	1.15655	1.47465	2.15696	2.74388	1.50525	3.02967	2.89563
1700019G24Rik	chr6;chr6;chr6	5963897;5969130;5977292	5964171;5969267;5977393	-;-;-	515	4.4199	3.39189	3.27075	1.03704	0.299719	NA	7.14321	4.67146	1.73539	2.69187	0.00710519	0.0120008	0.989395	2.46593	3.88799	0.634243	0.525922	0.717172	7.5181	3.9897	3.81913	1.04466	0.296179	0.73413	0.615861	-2.84191	3.98531	-0.713096	0.475787	NA	0.593037	-2.75619	3.98613	-0.691447	0.489285	NA	0	0	0.211137	0.567859	1.2803	0	1.52172	0.726793
1700019L03Rik	chr2;chr2;chr2;chr2;chr2;chr2;chr2;chr2;chr2	32777413;32777828;32778117;32778947;32779290;32779709;32780642;32781354;32784221	32777569;32778017;32778283;32779097;32779420;32779976;32780795;32781625;32784405	-;-;-;-;-;-;-;-;-	1675	26.8437	3.3379	2.26943	1.47081	0.141342	NA	41.3241	4.5139	1.18531	3.80821	0.000139975	0.00046812	11.4262	2.81275	2.10088	1.33884	0.180621	0.500074	29.5094	3.24651	2.50851	1.2942	0.195596	0.73413	4.33526	-3.02009	2.42138	-1.24726	0.212303	NA	6.50131	-0.426932	1.80333	-0.236746	0.812854	NA	0	0.258088	0.777216	1.81812	2.77675	0	3.02967	2.30007
1700019M22Rik	chr12	96046621	96047222	-	602	5.53674	4.37315	3.22608	1.35556	0.175239	NA	4.7813	4.7548	1.78637	2.66171	0.00777442	0.0129834	0.405167	2.05689	3.95296	0.520341	0.602826	0.756415	0.295725	-1.37549	4.02609	-0.341643	0.732619	0.866167	0.410574	-2.25003	4.02451	-0.559081	0.576107	NA	0.395358	-2.16494	4.02568	-0.537782	0.590728	NA	0	0	0.145589	0.323707	1.64023	0	0.785436	1.32918
1700019N19Rik	chr19;chr19;chr19;chr19;chr19;chr19	58785803;58786214;58787535;58789079;58792736;58794381	58786126;58786311;58787721;58789297;58792796;58794414	-;-;-;-;-;-	923	12.6956	2.75533	1.95817	1.40709	0.1594	NA	18.2182	3.85171	1.51722	2.53867	0.0111275	0.0176778	21.9185	4.34636	2.19931	1.97623	0.0481283	0.324609	18.3977	3.11967	3.37034	0.925623	0.354642	0.73413	2.75832	-3.97653	2.76476	-1.43829	0.150351	NA	2.85437	-2.94906	2.60833	-1.13063	0.258211	NA	0	0.0572218	0.662856	1.40068	1.90434	0.134577	2.64809	1.53314
1700019O17Rik	chr1	86426329	86428049	+	1721	18.5921	3.48468	1.88094	1.85263	0.0639353	NA	24.6812	4.46113	1.01944	4.37607	1.20841e-05	6.37294e-05	18.1707	4.11514	1.84493	2.2305	0.0257139	0.316314	16.8541	3.07494	2.23423	1.37628	0.168734	0.73413	3.25586	-1.5166	2.55595	-0.59336	0.55294	NA	4.4205	-0.174128	1.46699	-0.118697	0.905515	NA	0	0.258088	0.486666	1.84867	2.23138	0.0469002	2.46303	2.47637
1700020A23Rik	chr2;chr2;chr2;chr2;chr2	130405259;130405296;130405504;130405781;130405781	130405289;130405703;130405703;130406074;130406074	+;+;+;+;+	733	9.38826	4.12649	2.96878	1.38996	0.16454	NA	13.4268	5.21014	1.53295	3.39875	0.000676938	0.00168299	2.2175	3.00601	3.51556	0.85506	0.392518	0.67602	13.1003	4.4019	3.32662	1.32324	0.185757	0.73413	0.98028	-2.2988	3.96569	-0.579674	0.562135	NA	1.60584	0.0586487	2.8374	0.0206699	0.983509	NA	0	0	0.272651	1.13215	1.82381	0	2.02333	2.08588
1700020D05Rik	chr19	5502769	5503787	-	1019	23.5391	0.0705977	0.701407	0.100652	0.919827	NA	25.6172	1.06145	0.486499	2.18181	0.0291232	0.0412988	14.8916	-0.400187	1.06563	-0.37554	0.707259	0.820455	31.1333	0.308514	0.961448	0.320884	0.748298	0.872762	32.2962	-0.42767	0.479506	-0.891896	0.372449	0.671895	33.4857	-0.225963	0.43952	-0.514112	0.607173	0.977678	1.30605	1.03872	1.23232	1.68562	1.12433	1.07182	2.23576	1.88036
1700020G17Rik	chr10;chr10;chr10	110801174;110893020;110896317	110801510;110893101;110896507	-;-;-	610	6.87566	4.71196	3.02078	1.55985	0.118796	NA	10.0954	5.83702	1.6017	3.64426	0.000268163	0.000793882	7.53574	5.52614	3.02064	1.82946	0.0673308	0.346109	3.83298	3.56152	3.87124	0.919993	0.357576	0.73413	0.410574	-2.25003	4.02451	-0.559081	0.576107	NA	0.559924	-1.20316	4.02568	-0.298871	0.765039	NA	0	0	0.145589	0.849231	1.64023	0	2.02333	0.914614
1700020I14Rik	chr2;chr2;chr2;chr2;chr2;chr2	119594296;119594296;119596259;119596259;119599588;119599588	119594434;119594434;119596342;119596511;119600744;119600744	+;+;+;+;+;+	1549	651.429	-0.442005	0.210691	-2.09789	0.0359151	0.323754	404.407	-0.925133	0.28726	-3.22054	0.00127949	0.00284931	396.642	-0.381699	0.653761	-0.583851	0.559321	0.735635	785.346	-0.347849	0.357185	-0.973864	0.330124	0.73413	1183.62	-0.0501991	0.0884805	-0.567347	0.570479	0.80879	1135.18	-0.0983002	0.0978057	-1.00506	0.31487	0.976781	4.35038	4.33031	4.32129	4.24842	4.15676	4.10492	4.07547	4.35303
1700020L24Rik	chr11;chr11;chr11	83437694;83440287;83440676	83437757;83440596;83441232	+;+;+	931	228.607	-0.327623	0.423278	-0.774013	0.438923	0.661399	135.934	-0.971616	0.311672	-3.11744	0.00182432	0.00382654	128.458	-0.529672	0.440248	-1.20312	0.228929	0.557767	292.645	-0.0538363	0.351796	-0.153033	0.878372	0.938887	475.439	0.402404	0.183731	2.19019	0.0285107	0.185717	416.45	0.122715	0.173203	0.708507	0.478631	0.976781	3.28986	3.13402	3.40359	3.33716	2.80857	3.26244	3.00041	3.19014
1700020M21Rik	chr9;chr9;chr9	120913774;120914182;120915215	120914090;120914470;120915250	-;-;-	642	5.94455	2.59119	2.47331	1.04766	0.294794	NA	7.76859	3.61301	1.33404	2.70833	0.00676236	0.0115152	4.3174	2.56515	2.66575	0.962263	0.335918	0.649751	9.81476	3.17119	3.42102	0.926972	0.353941	0.73413	1.96021	-1.09361	1.97577	-0.553514	0.579912	NA	2.89512	0.319136	1.6596	0.192298	0.847509	NA	0	0.111346	0.330599	0.927812	1.2803	0	1.02606	1.53314
1700020N01Rik	chr10;chr10;chr10	21593145;21593332;21621646	21593234;21593572;21622375	+;+;+	1061	6.90436	3.35609	2.48793	1.34895	0.177354	NA	9.33015	4.38431	1.26096	3.47695	0.000507153	0.00133077	7.23804	4.06817	2.57092	1.58238	0.113563	0.409617	11.4479	3.91088	2.80025	1.39662	0.162528	0.73413	0.976859	-3.51625	3.95618	-0.8888	0.374111	NA	1.27294	-1.52271	3.02234	-0.503818	0.614389	NA	0	0.0572218	0.272651	0.927812	1.53402	0	1.64418	1.3842
1700020N15Rik	chrX;chrX	69945281;69945605	69945450;69945980	+;+	546	2.9541	1.97636	3.59675	0.549486	0.582672	NA	2.0163	1.89009	2.32711	0.812207	0.416673	0.459625	0.601379	0.838629	3.88336	0.215954	0.829023	0.896952	3.03406	1.74761	3.81225	0.458419	0.646651	0.820802	0.927283	-3.44468	3.95868	-0.870158	0.384214	NA	1.22065	-1.4858	2.97942	-0.498687	0.618	NA	0	0.111346	0.211137	0	1.12433	0	0	0.193663
1700020N18Rik	chr1;chr1;chr1	91404879;91405496;91405906	91405182;91405614;91406029	-;-;-	547	11.2741	2.41777	2.02068	1.19651	0.231496	NA	14.4376	3.36697	1.54237	2.18299	0.0290364	0.0411807	8.23829	2.5885	2.25774	1.1465	0.251587	0.581924	10.0878	1.95815	2.80996	0.696861	0.48589	0.749539	4.0376	-1.20728	2.17343	-0.555471	0.578572	NA	4.51774	-0.59586	2.04345	-0.291595	0.770597	NA	0	0.0572218	0.702447	0.927812	1.97886	0.134577	2.16984	1.43635
1700021F05Rik	chr10;chr10;chr10;chr10	43525121;43530598;43532676;43540940	43525408;43530670;43533157;43540994	-;-;-;-	898	57.8996	-0.10045	0.509669	-0.197089	0.843758	0.918445	40.4845	-0.123884	0.373849	-0.331374	0.740362	0.768867	62.0085	1.10895	0.919134	1.20652	0.227616	0.556741	68.068	-0.103938	0.532812	-0.195074	0.845335	0.921452	83.2046	-0.403523	0.279511	-1.44367	0.148831	0.446759	87.4169	-0.163787	0.275938	-0.593565	0.552803	0.976781	1.83235	1.99609	1.97276	2.28152	2.28566	1.45049	2.41086	2.08588
1700021F07Rik	chr2;chr2;chr2;chr2	173522592;173526004;173527845;173528186	173522731;173526085;173527946;173528502	+;+;+;+	641	18.8963	3.21582	2.34477	1.37149	0.170223	NA	23.811	4.09828	1.24534	3.2909	0.000998669	0.00231764	10.7638	3.01155	2.53144	1.18966	0.23418	0.564962	11.5555	2.13665	3.4134	0.625959	0.531342	0.767746	3.24884	-3.20972	2.56643	-1.25066	0.21106	NA	3.32512	-2.52768	2.41774	-1.04547	0.295804	NA	0	0.16269	0.662856	1.35243	2.52011	0	2.60493	1.97365
1700021K19Rik	chr16;chr16;chr16;chr16;chr16;chr16;chr16;chr16;chr16;chr16;chr16;chr16;chr16;chr16;chr16;chr16;chr16;chr16;chr16;chr16;chr16;chr16;chr16;chr16;chr16;chr16;chr16;chr16;chr16;chr16;chr16;chr16;chr16;chr16;chr16;chr16;chr16;chr16;chr16	32821702;32821702;32824379;32824379;32825564;32825564;32826135;32826135;32826685;32826685;32827288;32827288;32827859;32827859;32828669;32828669;32829265;32829265;32835914;32835914;32836410;32836410;32838238;32838238;32841537;32842998;32842998;32844547;32844547;32847217;32847217;32847830;32847830;32849678;32849678;32856892;32856892;32868093;32868093	32824146;32824146;32824472;32824472;32825717;32825717;32826196;32826196;32826923;32826923;32827352;32827352;32828004;32828004;32828801;32828801;32829322;32829322;32836015;32836015;32836620;32836620;32838353;32838353;32841581;32843531;32843531;32844706;32844706;32847323;32847323;32847989;32847989;32849761;32849761;32857045;32857045;32868366;32868366	-;-;-;-;-;-;-;-;-;-;-;-;-;-;-;-;-;-;-;-;-;-;-;-;-;-;-;-;-;-;-;-;-;-;-;-;-;-;-	5343	910.789	0.285636	0.314634	0.907836	0.363965	0.612606	501.106	-0.447603	0.287273	-1.55811	0.119207	0.148272	438.159	-0.375818	0.406781	-0.923882	0.355548	0.659027	878.376	-0.280028	0.310068	-0.903118	0.366463	0.73413	1088.96	-0.603912	0.231154	-2.61259	0.00898582	0.0906166	1172.65	-0.270604	0.217088	-1.24652	0.212574	0.942268	4.67264	4.39558	4.09834	4.67885	4.84614	4.76144	4.70223	4.28181
1700021N21Rik	chr4;chr4;chr4	134448765;134449677;134449991	134449368;134449796;134450171	-;-;-	905	10.9747	3.78618	2.48929	1.52098	0.128264	NA	17.0882	4.99647	1.23324	4.05151	5.08874e-05	0.000204156	8.33112	4.05419	2.52261	1.60714	0.108024	0.402534	13.8254	3.91555	3.3651	1.16358	0.244595	0.73413	1.34128	-2.82612	3.10685	-0.909642	0.363012	NA	1.14149	-3.70883	3.71144	-0.999297	0.317651	NA	0	0.0572218	0.330599	0.6707	2.17397	0	2.09927	1.57823
1700022A21Rik	chr5;chr5	24645453;24647496	24645535;24648860	+;+	1448	14.8582	3.14512	2.48868	1.26377	0.206313	NA	23.3892	4.36379	1.41383	3.0865	0.00202527	0.0041745	11.0765	3.40036	2.58553	1.31515	0.18846	0.51052	9.53517	2.13756	2.91908	0.732272	0.464002	0.742312	3.0504	-1.92171	2.74659	-0.69967	0.484133	NA	2.80062	-2.28649	2.01928	-1.13233	0.257497	NA	0	0.0572218	0.621632	1.06857	2.33716	0	2.46303	1.74066
1700022A22Rik	chr15;chr15;chr15;chr15	46324585;46338524;46353905;46373777	46325119;46338618;46354006;46373899	+;+;+;+	855	7.44404	4.20495	3.17018	1.32641	0.184704	NA	10.5003	5.28506	1.48025	3.57039	0.000356446	0.0010001	4.30025	3.98416	3.31596	1.20151	0.229553	0.558404	5.74948	3.56828	3.82273	0.933437	0.350595	0.73413	0.615861	-2.84191	3.98531	-0.713096	0.475787	NA	0.922168	-0.843347	3.93752	-0.214182	0.830405	NA	0	0	0.211137	0.323707	1.90434	0	1.94116	1.3842
1700022H01Rik	chr10;chr10	61674527;61680139	61675058;61680290	-;-	684	9.06601	3.50893	2.06085	1.70266	0.0886318	NA	13.5462	4.69571	0.999845	4.69644	2.64739e-06	1.84753e-05	10.1099	4.27852	2.16163	1.9793	0.0477822	0.324609	7.32708	2.91596	2.91185	1.00141	0.316626	0.73413	1.32	-2.79693	2.53987	-1.10121	0.270805	NA	1.43613	-1.82702	2.16472	-0.843996	0.398671	NA	0.0651219	0.0572218	0.272651	1.00067	1.82381	0	1.85162	1.62138
1700022I11Rik	chr4;chr4	42969946;42970864	42970209;42974325	+;+	3726	26.6487	3.11472	2.04791	1.52093	0.128278	NA	34.6896	4.04144	1.18848	3.40052	0.000672584	0.00167499	28.3766	3.95906	2.1882	1.80928	0.0704081	0.348601	22.6495	2.59694	2.79587	0.928847	0.352968	0.73413	5.06072	-2.79979	2.10481	-1.33019	0.183455	NA	5.40411	-1.90991	1.77869	-1.07377	0.282924	NA	0.126261	0.0572218	0.91182	1.75406	2.77675	0	2.72918	2.23364
1700023C21Rik	chr11;chr11;chr11	109845878;109847647;109848317	109846065;109847687;109848476	+;+;+	389	1.68111	2.56872	2.99993	0.856261	0.391853	NA	6.09545	5.20723	1.45038	3.59026	0.000330345	0.000942004	0.39022	2.19044	3.96467	0.552488	0.580614	0.746536	2.03264	2.66838	3.90581	0.683182	0.494492	0.753875	0.360998	-2.08456	4.03857	-0.516163	0.60574	NA	0.515338	-1.04951	3.84252	-0.273131	0.784752	NA	0	0.0572218	0.0754418	0.174895	0.7125	0	1.02606	1.14323
1700023F06Rik	chr11;chr11;chr11;chr11;chr11;chr11;chr11;chr11;chr11;chr11	103198944;103199318;103199647;103200063;103200268;103200791;103201096;103201264;103201717;103208509	103199118;103199470;103199822;103200183;103200339;103200934;103201142;103201488;103201762;103208548	-;-;-;-;-;-;-;-;-;-	1199	24.8591	3.38877	2.88332	1.1753	0.239873	NA	43.979	4.74807	1.69155	2.80693	0.0050016	0.00890475	22.2991	3.97764	2.40855	1.65147	0.098643	0.389351	48.6793	4.19842	3.01562	1.39222	NA	NA	3.96728	-2.87128	3.21238	-0.893817	0.37142	NA	4.79651	-1.21924	2.00663	-0.607608	0.543447	NA	0	0	0.846781	2.06437	2.52011	0	2.80419	2.80935
1700024F13Rik	chr13;chr13;chr13	3498050;3498275;3500916	3498156;3498358;3501393	+;+;+	669	4.56262	3.51643	1.98551	1.77105	0.0765523	NA	7.95567	4.98271	1.24988	3.98654	6.70444e-05	0.000255994	10.1437	5.40616	2.47007	2.18866	0.0286213	0.316314	6.99418	3.95593	2.19913	1.79886	0.0720411	0.73413	0.731209	-1.76566	3.56105	-0.495826	0.620017	NA	0.696233	-1.68787	3.50284	-0.481858	0.629907	NA	0	0.0572218	0.145589	0.567859	1.2803	0.0916989	1.38214	1.43635
1700024G13Rik	chr14;chr14;chr14	32376502;32377852;32388256	32376661;32377971;32388373	-;-;-	398	8.71148	2.91099	3.10281	0.938178	0.348153	NA	11.6337	3.87737	1.87255	2.07064	0.0383926	0.0529186	4.16823	2.19003	3.49816	0.626052	0.531281	0.719934	10.6156	2.98627	3.76445	0.793282	0.427613	0.740502	1.80143	-3.30364	3.69868	-0.893195	0.371753	NA	2.07128	-1.68842	2.78107	-0.607112	0.543777	NA	0	0	0.486666	1.13215	1.64023	0	1.52172	1.07267
1700024I08Rik	chr13;chr13;chr13;chr13;chr13	63675756;63724112;63727456;63733455;63734202	63675972;63724283;63727607;63733575;63734298	-;-;-;-;-	759	7.83927	3.84062	3.14152	1.22254	0.221505	NA	8.7349	4.54179	1.63178	2.78333	0.0053804	0.00948673	12.5272	5.26343	2.99305	1.75855	0.0786541	0.357813	2.36008	1.51367	3.83132	0.395079	0.692785	0.845116	0.821148	-3.26058	3.96569	-0.822199	0.410963	NA	0.790716	-3.17454	3.96631	-0.800377	0.423492	NA	0	0	0.272651	0.453216	1.90434	0	1.64418	1.20913
1700024N05Rik	chr6;chr6;chr6;chr6;chr6;chr6;chr6;chr6	43162454;43162454;43163629;43163629;43169538;43169538;43172194;43174564	43162784;43162784;43163776;43163776;43169625;43169625;43172316;43174858	-;-;-;-;-;-;-;-	985	6.7981	2.75764	3.32732	0.828786	0.407226	NA	4.47854	2.69906	1.66521	1.62085	0.10505	0.131929	12.7422	4.43801	2.47869	1.79047	0.0733783	0.351116	4.54557	1.77608	3.73198	0.475908	0.63414	0.812974	1.39446	-4.03014	3.69654	-1.09025	0.275605	NA	1.34833	-3.94865	3.46902	-1.13826	0.255012	NA	0.126261	0	0.330599	0	1.82381	0	0.467928	1.3842
1700024P04Rik	chr13	98984090	98984565	-	476	3.89635	2.72573	3.35045	0.813542	0.415908	NA	2.26467	2.36575	2.25652	1.04841	0.29445	0.336193	3.10347	1.92946	3.86952	0.498629	0.61804	0.765289	2.36008	1.51367	3.83132	0.395079	0.692785	0.845116	0.821148	-3.26058	3.96569	-0.822199	0.410963	NA	1.10306	-1.32131	3.18453	-0.414915	0.678204	NA	0	0	0.272651	0.763945	0.93947	0	0.785436	0.495343
1700024P16Rik	chr4;chr4;chr4;chr4;chr4;chr4;chr4;chr4;chr4;chr4;chr4;chr4;chr4;chr4;chr4;chr4;chr4;chr4;chr4;chr4;chr4;chr4;chr4;chr4;chr4;chr4;chr4;chr4;chr4;chr4;chr4;chr4;chr4;chr4;chr4;chr4;chr4;chr4;chr4;chr4;chr4;chr4;chr4;chr4;chr4;chr4;chr4;chr4;chr4;chr4;chr4;chr4;chr4;chr4;chr4;chr4;chr4;chr4;chr4;chr4;chr4;chr4;chr4;chr4;chr4;chr4;chr4;chr4;chr4;chr4;chr4;chr4;chr4;chr4;chr4;chr4;chr4;chr4;chr4;chr4…	104913456;104913456;104913456;104913456;104945104;104945104;104945104;104945171;104948674;104948674;104948674;104948674;104950853;104950853;104950853;104950853;104959767;104978986;104978986;104978986;104978986;104986256;104986256;104986256;104986256;104988150;104988150;104988150;104988150;104988964;104988964;104988964;104988964;104990198;104990198;104990198;104990198;104995698;104995698;104995698…	104913690;104913690;104913690;104913690;104945851;104945851;104945851;104945851;104948832;104948832;104948832;104948832;104950886;104950886;104950886;104950886;104959844;104979086;104979086;104979086;104979086;104986290;104986290;104986290;104986290;104988181;104988181;104988181;104988181;104989066;104989066;104989066;104989066;104990357;104990357;104990357;104990357;104995812;104995812;104995812…	+;+;+;+;+;+;+;+;+;+;+;+;+;+;+;+;+;+;+;+;+;+;+;+;+;+;+;+;+;+;+;+;+;+;+;+;+;+;+;+;+;+;+;+;+;+;+;+;+;+;+;+;+;+;+;+;+;+;+;+;+;+;+;+;+;+;+;+;+;+;+;+;+;+;+;+;+;+;+;+;+;+	3258	40.7462	1.24683	1.06117	1.17497	0.240008	NA	50.0475	2.28814	0.383488	5.96665	2.42171e-09	5.62458e-08	37.6151	1.8927	1.21876	1.55297	0.120429	0.41853	40.9485	0.915942	1.13941	0.803875	0.421469	0.740502	24.6546	-1.74335	0.701832	-2.48401	0.0129913	0.114548	38.8133	0.12987	0.880606	0.147478	0.882755	0.996849	1.16955	1.31075	1.1613	1.98883	2.86934	0.455023	2.90711	2.68621
1700025C18Rik	chr2;chr2;chr2	165078693;165090290;165090700	165079057;165090575;165090750	-;-;-	702	9.17731	3.21209	3.0634	1.04854	0.294391	NA	15.178	4.50815	1.63699	2.75392	0.00588854	0.010245	10.7146	4.19186	3.05923	1.37023	0.170614	0.486895	18.1318	4.04408	3.76526	1.07405	0.282801	0.73413	1.57618	-3.11053	3.81428	-0.815497	0.414788	NA	2.03431	-1.08228	2.74098	-0.39485	0.692953	NA	0	0	0.437302	1.13215	1.73622	0	1.94116	1.84722
1700025F22Rik	chr19;chr19;chr19;chr19;chr19;chr19;chr19	11139683;11141527;11142337;11146729;11163400;11164971;11165272	11139806;11141638;11142453;11146785;11163491;11165050;11165320	-;-;-;-;-;-;-	631	5.62217	4.39412	2.56226	1.71494	0.0863563	NA	5.5743	4.9149	1.91755	2.56311	0.010374	0.0166489	3.20716	3.5352	3.54464	0.997335	0.318602	0.639997	1.60328	2.07637	3.90787	0.531331	0.59519	0.797361	0.569706	-1.28825	4.02451	-0.3201	0.748892	NA	0.559924	-1.20316	4.02568	-0.298871	0.765039	NA	0	0	0.145589	0.323707	1.64023	0.0469002	1.52172	0.355837
1700025F24Rik	chr10;chr10;chr10;chr10	119413444;119414585;119415119;119426472	119413619;119414662;119415365;119426864	+;+;+;+	894	9.81543	2.91077	3.10314	0.938008	0.34824	NA	11.896	3.73097	1.82859	2.04036	0.0413148	0.0565235	3.22261	2.1318	3.8181	0.558339	0.576613	0.744963	7.81574	2.26868	3.76471	0.602617	0.546764	0.772582	2.00672	-3.474	3.61343	-0.961413	0.336344	NA	2.59809	-1.11525	2.67567	-0.41681	0.676817	NA	0	0	0.533708	0.927812	1.90434	0	1.75327	1.32918
1700025G04Rik	chr1;chr1;chr1;chr1;chr1;chr1	151884524;151915482;151921047;151980426;152006545;152089932	151893432;151915542;151921123;151980520;152006767;152090320	-;-;-;-;-;-	9754	208.984	-0.0226975	0.272916	-0.0831665	0.933719	0.966705	186.803	0.617417	0.205368	3.0064	0.00264364	0.00521777	146.941	0.312678	0.372869	0.838573	0.401709	0.680179	274.253	0.299569	0.481507	0.622149	0.533844	0.768872	274.326	-0.631046	0.18891	-3.34046	0.000836389	0.0177168	297.292	-0.270817	0.152441	-1.77653	0.0756458	0.768081	3.00122	3.1133	3.13633	3.25951	3.62081	2.81551	4.06528	3.85799
1700025J12Rik	chr7;chr7	121589903;121591430	121590370;121591591	+;+	630	9.09557	3.72621	3.0762	1.2113	0.225779	NA	8.7886	4.20544	1.68662	2.49342	0.012652	0.019773	4.70542	3.39935	3.34344	1.01672	0.309287	0.635769	6.0452	2.82613	3.78954	0.745773	0.455805	0.740502	1.02644	-3.58476	3.95391	-0.906638	0.364598	NA	1.14911	-2.53612	3.82982	-0.662203	0.507841	NA	0	0	0.330599	0.6707	1.97886	0	1.52172	1.48591
1700025M24Rik	chr5;chr5;chr5;chr5;chr5;chr5;chr5;chr5;chr5;chr5;chr5;chr5	73268580;73268580;73268580;73271656;73271656;73271656;73282057;73283043;73283043;73284123;73284123;73284123	73268953;73268953;73268976;73271794;73271794;73271794;73282171;73283099;73283099;73284184;73284184;73284184	-;-;-;-;-;-;-;-;-;-;-;-	770	5.05478	3.22568	2.54111	1.2694	0.204299	NA	8.63629	4.63886	1.32762	3.49413	0.000475608	0.00126357	5.95476	4.21042	2.13402	1.973	0.0484954	0.324609	9.40289	3.97032	3.45283	1.14987	0.250195	0.73413	0.771572	-3.17538	3.96924	-0.799997	0.423713	NA	1.07526	-1.18298	3.14128	-0.376591	0.706478	NA	0	0.0572218	0.211137	0.763945	1.2803	0	1.02606	1.57823
1700025N23Rik	chr6;chr6;chr6;chr6	39063879;39064889;39065792;39067506	39064563;39064949;39065866;39067586	-;-;-;-	902	11.876	3.6197	2.99357	1.20916	0.226601	NA	12.8093	4.23717	1.78573	2.3728	0.0176538	0.0264875	4.4148	2.55629	2.73988	0.932992	0.350824	0.659027	7.65092	2.65246	2.62487	1.01051	0.312252	0.73413	2.65017	-0.229486	2.7304	-0.0840484	0.933018	NA	2.35051	-0.504043	2.29612	-0.21952	0.826245	NA	0	0	0.437302	1.06857	2.11307	0	1.64418	1.20913
1700026D08Rik	chr7;chr7;chr7;chr7;chr7;chr7;chr7	83775617;83777070;83780164;83791632;83793209;83793996;83794742	83776162;83777143;83780322;83791722;83793444;83794085;83794839	-;-;-;-;-;-;-	1294	16.8783	2.29661	2.04565	1.12268	0.261574	NA	22.6148	3.33076	1.16689	2.85439	0.00431198	0.00786227	10.3403	2.23691	2.15499	1.03801	0.299265	0.627962	17.4942	2.08784	2.24955	0.928114	0.353349	0.73413	4.71073	-4.7738	2.1087	-2.26386	0.0235827	NA	4.88885	-3.16694	1.96524	-1.61148	0.107075	NA	0.0651219	0.16269	0.91182	1.4467	2.23138	0	2.23576	2.08588
1700026D11Rik	chr2;chr2;chr2;chr2	132490728;132512075;132520280;132523717	132490963;132512217;132520406;132524057	+;+;+;+	847	9.63114	3.81696	3.0288	1.26022	0.20759	NA	13.3271	4.82853	1.60746	3.00382	0.00266614	0.00525274	4.26406	3.03493	2.69605	1.12569	0.260295	0.590017	5.45566	2.653	3.79135	0.69975	0.484084	0.749302	1.32473	-1.75979	3.20222	-0.549552	0.582627	NA	1.97194	0.00427137	2.79389	0.00152883	0.99878	NA	0	0	0.330599	0.849231	1.97886	0	2.02333	1.32918
1700026F02Rik	chr8;chr8;chr8	71006728;71010314;71026628	71006886;71010508;71026755	-;-;-	482	4.35017	3.99964	3.31025	1.20826	0.226947	NA	9.53555	5.74602	1.64065	3.50228	0.000461291	0.00123253	1.67732	3.76566	3.91945	0.960763	0.336672	0.649751	3.37191	3.35627	3.81444	0.879886	0.378921	0.734265	0.887969	0.235936	3.93496	0.0599591	0.952188	NA	0.395358	-2.16494	4.02568	-0.537782	0.590728	NA	0	0	0.145589	0.323707	1.41519	0	1.75327	0.825106
1700026J14Rik	chr6;chr6	48536582;48536836	48536736;48537474	-;-	794	9.72577	3.83733	2.97978	1.28779	0.197819	NA	15.447	5.06951	1.50027	3.37907	0.000727326	0.00178344	4.95985	3.52061	3.31488	1.06206	0.288207	0.618523	2.63642	1.3038	3.81573	0.341691	0.732583	0.866167	1.18557	-2.62298	3.95391	-0.663389	0.507081	NA	2.1365	0.228326	2.75541	0.0828646	0.933959	NA	0	0	0.330599	1.30174	1.73622	0	1.94116	2.08588
1700026L06Rik	chr2;chr2;chr2;chr2;chr2	28692080;28692912;28693624;28695907;28699582	28692152;28693059;28693826;28696083;28699651	-;-;-;-;-	671	41.464	0.999203	0.689622	1.44891	0.147361	NA	27.0792	0.866488	0.587171	1.4757	0.140024	0.171584	15.9522	-0.190196	1.01466	-0.187448	0.85131	0.909141	41.3738	0.625046	1.02173	0.611752	0.540702	0.770811	28.6095	-1.67977	0.650783	-2.58116	0.009847	0.0968082	29.7304	-1.34773	0.617317	-2.1832	0.0290208	0.550106	1.51871	1.44432	0.846781	2.15696	2.38613	1.45049	2.23576	2.05898
1700027A15Rik	chr1;chr1;chr1;chr1;chr1	73016036;73017506;73024586;73025322;73025322	73016094;73017601;73024814;73025508;73025508	+;+;+;+;+	571	9.45886	5.19439	2.89941	1.79153	0.0732081	NA	10.4963	5.92347	1.45554	4.0696	4.70937e-05	0.000191247	1.93174	3.92934	3.91781	1.00294	0.315887	0.639997	10.318	5.08887	3.8574	1.31925	0.187086	0.73413	0.410574	-2.25003	4.02451	-0.559081	0.576107	NA	0.724489	-0.252093	3.97756	-0.0633788	0.949465	NA	0	0	0.145589	1.06857	1.90434	0	1.64418	1.3842
1700027F06Rik	chr6;chr6	124363282;124364319	124363516;124364486	-;-	403	3.08011	1.56475	3.59531	0.435219	0.663403	NA	5.76392	3.23174	1.94071	1.66524	0.0958646	0.121416	6.0562	3.49613	3.819	0.915458	0.359951	0.661185	6.78261	2.71631	3.77977	0.718645	0.47236	0.745835	1.23172	-3.84932	3.94605	-0.975487	0.329319	NA	1.5075	-1.87912	3.58807	-0.523713	0.600478	NA	0	0	0.385373	0.323707	0.93947	0	1.21986	0.825106
1700027F09Rik	chr5;chr5;chr5	64454813;64462425;64467794	64455285;64462568;64467942	-;-;-	766	1.58373	0.485214	3.06011	0.158561	0.874015	NA	5.98112	3.60971	1.85558	1.94533	0.0517356	0.0692452	1.20764	1.81185	3.85353	0.470179	0.638227	0.778289	4.16733	2.16956	2.79481	0.776282	0.437582	0.740502	1.643	-0.720149	3.03707	-0.23712	0.812564	NA	2.45408	0.584027	2.57535	0.226776	0.820598	NA	0	0	0.330599	0.174895	0.418409	0.0469002	1.02606	1.32918
1700027H10Rik	chr3;chr3;chr3;chr3	45416584;45419444;45430835;45439255	45416783;45419597;45431008;45439309	-;-;-;-	583	5.32256	3.31192	2.52199	1.31322	0.18911	NA	3.00159	2.96966	2.09497	1.41752	0.156331	0.189663	9.20137	4.78333	2.60608	1.83545	0.0664384	0.345449	4.22547	2.66184	2.9774	0.894015	0.371314	0.73413	0.771572	-3.17538	3.96924	-0.799997	0.423713	NA	0.74613	-3.09525	3.96965	-0.779731	0.435549	NA	0	0.0572218	0.211137	0.849231	1.2803	0	0	0.914614
1700027I24Rik	chr9;chr9;chr9;chr9	36668856;36689409;36691129;36692866	36669071;36689526;36691166;36693189	-;-;-;-	696	1.56836	3.51347	3.84373	0.914076	0.360677	NA	4.30892	5.58176	1.86686	2.98992	0.00279049	0.00544562	2.93933	4.09005	3.50757	1.16606	0.243589	0.573145	1.90313	3.5608	3.94917	0.901657	0.367239	0.73413	0.323181	-0.229165	4.08047	-0.0561614	0.955213	NA	0.492317	0.725357	3.89653	0.186155	0.852323	NA	0.0651219	0	0	0.174895	0.7125	0	1.02606	0.495343
1700027J07Rik	chr10;chr10;chr10;chr10	43746158;43763497;43764796;43765727	43746655;43763685;43765058;43765836	+;+;+;+	1060	66.0185	0.438887	0.562486	0.780264	0.435236	0.659371	39.8989	0.0403452	0.597984	0.0674687	0.946209	0.953285	33.6335	-0.0518885	0.762727	-0.0680303	0.945762	0.969165	60.9281	-0.238993	0.646079	-0.369914	0.711447	0.856001	68.3392	-0.917585	0.614097	-1.4942	0.135123	0.427889	81.4996	-0.21216	0.429091	-0.494441	0.620994	0.97902	2.06223	2.08044	1.34051	2.3567	2.43281	2.09858	2.64809	2.08588
1700028B04Rik	chr7	28496941	28497492	+	552	7.13055	3.69707	3.08779	1.19732	0.231183	NA	14.9169	5.35184	1.49241	3.58604	0.000335731	0.000953902	6.92318	4.33491	3.16788	1.36839	0.171189	0.48733	12.3823	4.3161	3.79405	1.1376	0.255288	0.73413	1.45768	-0.358657	3.85291	-0.0930872	0.925834	NA	1.44898	-0.25717	3.63746	-0.0707004	0.943636	NA	0	0	0.272651	0.849231	1.64023	0	2.23576	1.43635
1700028D13Rik	chr5;chr5;chr5;chr5;chr5;chr5;chr5	112206763;112206763;112207297;112209540;112209540;112209767;112209767	112206971;112206971;112207454;112209652;112209652;112210002;112210002	+;+;+;+;+;+;+	716	7.46719	2.6591	3.16104	0.84121	0.40023	NA	12.6856	4.02908	1.75686	2.29334	0.0218286	0.0319918	16.3939	4.65164	2.97089	1.56574	0.11741	0.414914	10.1545	2.91195	3.49113	0.834099	0.404225	0.736903	1.80143	-3.30364	3.69868	-0.893195	0.371753	NA	2.04156	-1.76392	2.78146	-0.634171	0.525969	NA	0	0	0.486666	1.24835	1.2803	0	1.85162	1.97365
1700028E10Rik	chr5;chr5;chr5;chr5;chr5;chr5;chr5;chr5	151368675;151368675;151380389;151380389;151388462;151394491;151407875;151413627	151368856;151368856;151380523;151380523;151388538;151396164;151408067;151414083	+;+;+;+;+;+;+;+	2718	33.1939	0.478546	0.671573	0.712575	0.476109	NA	32.224	1.20829	0.497594	2.42827	0.015171	0.0231633	21.5687	0.363854	0.945334	0.384895	0.700315	0.816952	41.0667	0.622325	0.889001	0.700028	0.48391	0.749302	42.1089	-0.0755054	0.402268	-0.187699	0.851112	0.945323	34.6655	-0.63086	0.448349	-1.40707	0.159406	0.91186	1.24981	1.43033	1.23232	1.68562	2.28566	1.07182	2.46303	1.91244
1700028I16Rik	chr10;chr10;chr10	82812123;82819031;82823517	82812359;82819123;82824242	+;+;+	1056	10.816	3.34061	1.85752	1.79842	0.0721107	NA	13.4247	4.22367	1.17967	3.58039	0.000343078	0.000970101	7.26227	3.25257	2.14498	1.51637	0.129427	0.430975	11.2702	3.16187	2.77812	1.13813	0.255067	0.73413	2.65448	-0.465119	1.81886	-0.25572	0.798167	NA	2.28152	-0.909278	2.14805	-0.423305	0.672073	NA	0	0.111346	0.385373	1.30174	1.82381	0.0916989	1.85162	1.66274
1700028J19Rik	chr7;chr7;chr7;chr7;chr7	44229930;44230843;44231326;44232356;44236069	44230641;44230915;44231472;44232556;44236122	-;-;-;-;-	1187	24.1258	1.88206	1.18058	1.59418	0.110896	NA	27.711	2.7446	0.681703	4.02609	5.67108e-05	0.000223301	13.0796	1.49565	1.17163	1.27656	0.201758	0.524841	30.4293	2.02338	1.41564	1.42931	0.152916	0.73413	12.8387	-0.769067	0.807455	-0.952457	0.340865	0.649306	14.3471	-0.273802	0.756454	-0.361954	0.717386	0.984663	0.514553	0.463046	1.03044	1.72043	2.43281	0.359181	2.23576	2.36236
1700028K03Rik	chr5;chr5;chr5;chr5;chr5;chr5;chr5;chr5;chr5;chr5;chr5;chr5;chr5	107534711;107534711;107539130;107539130;107543920;107543920;107545688;107545688;107546201;107546201;107548117;107548117;107549085	107534808;107534808;107539223;107539223;107544013;107544013;107545856;107545856;107546279;107546279;107548220;107548377;107551542	+;+;+;+;+;+;+;+;+;+;+;+;+	3253	18.9233	4.88558	1.73897	2.80947	0.00496234	NA	14.0975	4.98728	1.17295	4.2519	2.11965e-05	9.98756e-05	11.5241	4.7425	1.91461	2.47701	0.013249	0.316314	15.0251	4.29255	1.98224	2.1655	0.0303492	0.73413	3.12801	1.11586	1.78608	0.624752	0.532134	NA	3.85556	1.61023	1.56203	1.03086	0.302608	NA	0.0651219	0	0.272651	1.4907	2.52011	0.215182	1.94116	1.66274
1700028P14Rik	chr19;chr19;chr19;chr19;chr19;chr19	23558760;23572485;23592109;23593027;23616519;23652575	23559037;23572542;23592177;23593145;23616624;23652812	-;-;-;-;-;-	868	6.40982	3.9808	3.08495	1.29039	0.196914	NA	9.23498	5.06796	1.6989	2.98309	0.00285357	0.00554406	3.8589	3.54555	2.67126	1.32729	0.184412	0.504943	3.51978	2.76599	3.8287	0.722436	0.470026	0.74484	0.615861	-2.84191	3.98531	-0.713096	0.475787	NA	0.922168	-0.843347	3.93752	-0.214182	0.830405	NA	0	0	0.211137	0.849231	1.53402	0	1.02606	1.20913
1700028P15Rik	chr2;chr2;chr2;chr2;chr2;chr2	171956879;171958294;171959439;171962017;171962502;171962750	171957159;171958443;171959586;171962114;171962630;171962799	-;-;-;-;-;-	856	13.2597	3.39766	2.99189	1.13563	0.256114	NA	25.0648	4.87407	1.60912	3.02903	0.00245339	0.00490013	20.2923	4.81866	3.76791	1.27887	0.200943	0.523803	9.71284	2.64237	3.52081	0.750499	0.452954	0.740502	1.84758	-4.43687	3.93296	-1.12813	0.259267	NA	2.43352	-1.44001	2.70168	-0.533004	0.594031	NA	0	0	0.533708	1.19194	2.17397	0	2.46303	2.08588
1700029B22Rik	chr7;chr7;chr7;chr7;chr7	131146439;131147635;131148401;131149528;131150215	131146541;131147673;131148523;131149595;131150578	+;+;+;+;+	697	8.68833	4.44125	3.81822	1.16317	0.244759	NA	8.44264	4.93148	1.65755	2.97517	0.00292827	0.00566386	3.28253	2.95685	3.57349	0.827441	0.407987	0.681596	2.93023	2.45017	3.83909	0.638215	0.523334	0.764598	0.774993	-1.88013	3.98531	-0.471764	0.637095	NA	0.593037	-2.75619	3.98613	-0.691447	0.489285	NA	0	0	0.211137	0	2.11307	0	1.52172	0.914614
1700029F12Rik	chr13;chr13;chr13;chr13;chr13;chr13;chr13;chr13;chr13;chr13;chr13;chr13	97021864;97021864;97021864;97021864;97030201;97030201;97030201;97030201;97034182;97034182;97034224;97035212	97022588;97022588;97022600;97022600;97030422;97030422;97030422;97030422;97034362;97034362;97034362;97035254	-;-;-;-;-;-;-;-;-;-;-;-	1183	9.95398	3.48473	2.3275	1.4972	0.134342	NA	12.7155	4.40566	1.08897	4.0457	5.21681e-05	0.000208548	4.04802	2.36975	2.66108	0.890524	0.373185	0.666925	12.7308	3.63578	3.30939	1.09863	0.271931	0.73413	1.44741	-2.95688	2.93668	-1.00688	0.313993	NA	1.90826	-0.93073	2.68928	-0.346088	0.729276	NA	0	0.16269	0.272651	1.19194	1.82381	0	1.64418	1.62138
1700029H14Rik	chr8;chr8;chr8;chr8;chr8;chr8;chr8;chr8;chr8;chr8;chr8;chr8;chr8;chr8;chr8;chr8;chr8;chr8	13550722;13550722;13551648;13551648;13554654;13554654;13555925;13555925;13557652;13557652;13558625;13558625;13558759;13558759;13560082;13560082;13562159;13562159	13551118;13551118;13551832;13551921;13554732;13554732;13555989;13555989;13557702;13557702;13558672;13558672;13558921;13558921;13560133;13560133;13562461;13562461	-;-;-;-;-;-;-;-;-;-;-;-;-;-;-;-;-;-	1432	51.2967	2.35358	0.926325	2.54078	0.0110607	0.312028	40.783	2.55358	0.463578	5.50842	3.62075e-08	5.31148e-07	28.4064	2.07728	1.08616	1.9125	0.0558119	0.33264	41.8307	1.70129	1.09039	1.56025	0.1187	0.73413	20.7764	-0.812372	0.623129	-1.3037	0.192337	0.502842	27.0246	0.139646	0.497281	0.280819	0.778849	0.989296	0.852619	0.951676	1.11099	2.28152	3.23548	0.949561	2.87397	2.40182
1700029I15Rik	chr2;chr2;chr2	92382918;92383208;92383448	92383051;92383281;92383603	+;+;+	364	29.0978	0.206095	0.662095	0.311277	0.75559	NA	26.9467	0.882618	0.529108	1.66812	0.0952909	0.120748	26.1146	0.828479	1.05659	0.784105	0.432979	0.686788	37.5136	0.45807	0.785271	0.583327	0.559673	0.778131	38.3037	-0.305513	0.501939	-0.608665	0.542747	0.791392	39.3488	-0.136526	0.465975	-0.292991	0.769529	0.989296	1.16955	1.09937	1.56052	1.40068	2.04821	1.15082	2.16984	1.97365
1700029J03Rik	chr16;chr16;chr16	93396815;93397323;93458693	93397120;93397625;93458872	-;-;-	789	9.89892	3.86028	3.00968	1.28262	0.199624	NA	11.2221	4.57115	1.62988	2.8046	0.00503795	0.00895931	7.50741	4.14187	3.13621	1.32066	0.186614	0.507365	12.0523	3.93119	3.37663	1.16424	0.244329	0.73413	1.18557	-2.62298	3.95391	-0.663389	0.507081	NA	1.61309	-0.64464	2.85118	-0.226096	0.821127	NA	0	0	0.330599	0.927812	1.97886	0	1.75327	1.3842
1700029J07Rik	chr8;chr8;chr8;chr8;chr8;chr8;chr8	45953606;45956397;45962254;45967856;45968027;45970354;45973504	45953812;45956566;45962433;45967931;45968164;45970573;45975252	-;-;-;-;-;-;-	2740	24.5168	1.48455	1.19032	1.24719	0.212328	NA	24.821	2.16342	0.697156	3.10321	0.00191436	0.00398455	16.257	1.38132	1.08901	1.26842	0.204649	0.529134	23.1913	1.05698	0.990065	1.06758	0.285708	0.73413	23.3867	0.398116	0.679634	0.58578	0.558023	0.799656	27.3024	0.84118	0.609763	1.37952	0.167734	0.916241	0.514553	0.633057	1.18554	1.40068	2.52011	0.39216	2.41086	2.05898
1700029M20Rik	chr4;chr4;chr4;chr4;chr4	135626655;135626655;135627314;135627756;135627756	135627045;135627045;135627442;135630198;135630198	+;+;+;+;+	2963	23.9086	3.03449	2.34935	1.29163	0.196485	NA	38.7789	4.30235	1.284	3.35073	0.000805981	0.00194336	27.6476	4.0205	1.95717	2.05424	0.0399523	0.322752	41.4588	3.67136	2.68584	1.36693	0.171647	0.73413	4.62552	-3.16128	1.89427	-1.66887	0.0951435	NA	5.82772	-1.14987	2.33283	-0.492908	0.622078	NA	0	0.16269	0.879829	1.64956	2.67471	0	2.64809	2.74282
1700029P11Rik	chr15	81980540	81981563	+	1024	13.5524	3.62025	2.94384	1.22977	0.218784	NA	19.9315	4.71374	1.61721	2.91474	0.00355989	0.00668106	1.62067	1.33223	3.83183	0.347675	0.728085	0.833848	12.5319	3.25005	2.59147	1.25413	0.209793	0.73413	2.57712	-0.803415	2.84537	-0.282359	0.777668	NA	2.40041	-0.944241	2.70834	-0.348642	0.727358	NA	0	0	0.486666	1.4907	2.04821	0	2.46303	2.11207
1700030A11Rik	chr17;chr17;chr17	28905265;28905703;28906004	28905299;28905787;28906771	+;+;+	888	9.04987	3.43598	3.04289	1.12918	0.25882	NA	18.3304	5.02478	1.59897	3.14252	0.001675	0.00356409	7.32835	3.81717	3.18674	1.19783	0.230983	0.560761	8.55124	3.10015	3.77675	0.820851	0.411731	0.738698	1.54999	-1.95002	3.85263	-0.506152	0.61275	NA	1.51521	-1.85008	3.58604	-0.515912	0.605916	NA	0	0	0.385373	1.13215	1.73622	0	2.16984	1.53314
1700030C10Rik	chr12;chr12	20804392;20815346	20805681;20815779	-;-	1724	25.6724	3.08915	2.31147	1.33645	0.181403	NA	21.7178	3.34371	1.3438	2.48824	0.0128377	0.0200289	10.9668	2.43564	1.96804	1.2376	0.215866	0.54094	30.1047	3.0986	2.10666	1.47086	0.141329	0.73413	5.8694	-1.47203	2.00987	-0.732401	0.463924	NA	6.57718	-0.787417	1.52672	-0.515756	0.606025	NA	0	0.211526	0.879829	1.78661	2.70989	0	2.41086	1.97365
1700030F04Rik	chr6;chr6;chr6;chr6	117679207;117702622;117751010;117751676	117679343;117702723;117751094;117751769	-;-;-;-	418	3.48823	2.14396	3.45506	0.620528	0.53491	NA	4.03197	2.98199	2.10661	1.41554	0.156909	0.190315	1.90342	2.43375	3.8452	0.632932	0.526778	0.717692	7.81383	3.24756	3.78591	0.857803	0.391001	0.735674	1.19136	-2.62298	3.95391	-0.663389	0.507081	NA	1.13618	-2.53619	3.84323	-0.65991	0.509312	NA	0	0	0.330599	0.567859	0.93947	0	1.02606	1.14323
1700030F18Rik	chr15;chr15;chr15;chr15	99918348;99927700;99929830;99931492	99918472;99927879;99929978;99931658	-;-;-;-	621	12.8325	4.60365	2.86115	1.60902	0.107611	NA	14.5728	5.3056	1.58783	3.34141	0.000833545	0.00199594	7.17761	4.40056	3.13517	1.40361	0.160434	0.471989	7.66597	3.57147	3.79838	0.940261	0.347084	0.73413	0.98028	-2.2988	3.96569	-0.579674	0.562135	NA	1.44898	-0.25717	3.63746	-0.0707004	0.943636	NA	0	0	0.272651	1.35243	2.11307	0	2.09927	1.14323
1700030J22Rik	chr8;chr8;chr8	116969599;116973452;116978779	116972156;116973699;116978943	-;-;-	2971	33.0459	2.58348	1.15947	2.22817	0.0258693	NA	54.4349	3.95428	0.535057	7.39038	1.46412e-13	1.54086e-11	19.2756	2.43161	1.15243	2.11	0.0348585	0.317328	51.0121	3.04946	1.4843	2.05447	0.0399303	0.73413	11.2224	-0.979636	0.854812	-1.14603	0.251785	0.566315	13.4638	-0.220254	0.823206	-0.267556	0.789041	0.98959	0.473499	0.499439	0.942819	2.06437	2.80857	0.424085	3.28306	2.953
1700030K09Rik	chr8;chr8;chr8;chr8;chr8;chr8;chr8;chr8	72443880;72444750;72449450;72451359;72455114;72457973;72458603;72460029	72443989;72445470;72449741;72451432;72455567;72458068;72458769;72460541	+;+;+;+;+;+;+;+	2427	97.9545	0.991561	0.648375	1.5293	0.12619	0.423402	82.2427	1.35711	0.357462	3.79651	0.000146745	0.000486344	61.3088	0.919647	0.598369	1.53692	0.124312	0.422454	98.7308	0.65806	0.718738	0.915577	0.359889	0.73413	92.1762	-0.359055	0.316955	-1.13283	0.257287	0.572082	99.899	-0.0274832	0.320104	-0.0858571	0.93158	0.997957	1.81058	1.94689	2.23907	2.7547	3.48713	1.77458	3.21355	3.11717
1700030L20Rik	chr3;chr3;chr3;chr3;chr3	136435270;136437625;136443663;136448480;136448959	136435560;136437682;136443796;136448590;136449349	-;-;-;-;-	985	8.17766	4.96857	3.0619	1.62271	0.104652	NA	5.51135	4.91211	1.78738	2.74822	0.00599202	0.0103964	3.71602	4.17764	3.36354	1.24204	0.214223	0.538576	2.06435	2.52294	3.89295	0.648078	0.516934	0.761323	0.410574	-2.25003	4.02451	-0.559081	0.576107	NA	0.716788	-0.281886	3.98019	-0.0708223	0.943539	NA	0	0	0.145589	0.453216	1.97886	0	1.21986	0.617749
1700030M09Rik	chr8;chr8;chr8	121544388;121545267;121547115	121544722;121545357;121547652	+;+;+	964	16.4362	3.73582	2.9217	1.27865	0.201021	NA	18.549	4.41492	1.73042	2.55136	0.0107302	0.0171413	25.6386	5.163	2.87197	1.79772	0.0722218	0.350503	12.071	3.00353	3.44639	0.871499	0.383482	0.735674	2.64324	-1.21186	3.48994	-0.347245	0.728408	NA	2.72909	-0.891413	2.20442	-0.404375	0.685937	NA	0	0	0.533708	1.35243	2.38613	0	2.02333	1.62138
1700030O20Rik	chr10;chr10;chr10	116723067;116723536;116729077	116723256;116723838;116729177	-;-;-	594	4.73251	2.66397	3.38643	0.786661	0.43148	NA	8.11609	4.0755	1.73136	2.35393	0.018576	0.0277177	5.16237	3.53971	2.46732	1.43464	0.15139	0.461136	10.3005	3.68605	3.42909	1.07494	0.282403	0.73413	1.18557	-2.62298	3.95391	-0.663389	0.507081	NA	1.80352	-0.266562	2.78	-0.0958856	0.923611	NA	0	0	0.330599	0.323707	1.41519	0	1.38214	1.27095
1700031A10Rik	chr17;chr17;chr17	36923792;36925353;36932943	36923848;36925461;36933432	+;+;+	656	9.49363	4.27164	1.88075	2.27124	0.0231325	NA	6.32066	4.20377	1.26094	3.33383	0.000856593	0.00203849	5.10901	4.01967	2.55915	1.57071	0.116251	0.414034	9.96072	4.14152	3.38197	1.22459	0.22073	0.73413	1.04026	-1.18841	3.23279	-0.36761	0.713164	NA	1.01389	-1.16299	2.63248	-0.441785	0.658645	NA	0	0.111346	0.145589	0.567859	2.04821	0.134577	1.38214	0.996763
1700031F05Rik	chrX;chrX;chrX;chrX;chrX;chrX;chrX	102859187;102860746;102861142;102864145;102864654;102865015;102866214	102859757;102860977;102861208;102864281;102864712;102865168;102866353	-;-;-;-;-;-;-	1360	8.96812	4.05117	3.049	1.32869	0.183952	NA	10.2202	4.77288	1.63699	2.91565	0.00354953	0.0066648	4.37562	3.57047	3.3477	1.06654	0.286177	0.617239	2.94962	1.94802	3.82024	0.50992	0.610107	0.803024	0.98028	-2.2988	3.96569	-0.579674	0.562135	NA	1.28056	-0.680493	3.04363	-0.22358	0.823084	NA	0	0	0.272651	0.6707	1.97886	0	1.85162	1.07267
1700031M16Rik	chr15;chr15;chr15;chr15;chr15;chr15;chr15;chr15;chr15;chr15;chr15	98398445;98399001;98401769;98402232;98406874;98409588;98411974;98413433;98415214;98415743;98416088	98398487;98399087;98401796;98402270;98406906;98409612;98412025;98413613;98415388;98415855;98416135	+;+;+;+;+;+;+;+;+;+;+	824	15.9246	3.37221	2.94367	1.14558	0.251969	NA	18.0727	4.06668	1.75598	2.31591	0.0205633	0.030324	25.026	4.82573	2.9352	1.64409	0.100158	0.391813	16.3651	3.17445	3.75298	0.845848	0.397638	0.736371	2.25816	-4.72733	3.92819	-1.20344	0.228807	NA	2.5036	-2.72922	3.20691	-0.851043	0.394745	NA	0	0	0.621632	1.61214	2.17397	0	2.2976	1.81295
1700031P21Rik	chr12;chr12;chr12	52599984;52601990;52602180	52600078;52602055;52602322	-;-;-	304	3.15354	1.69016	2.25778	0.748596	0.454101	NA	3.12938	2.34858	1.37528	1.70772	0.0876888	0.112006	0.754316	0.865243	3.05232	0.283471	0.776816	0.864912	2.24642	0.645993	2.38164	0.271238	0.786208	0.892848	2.52672	0.356257	1.46725	0.242807	0.808155	NA	2.18988	0.0503301	1.53292	0.0328328	0.973808	NA	0.0651219	0.111346	0.211137	0	1.12433	0.0469002	1.02606	0.355837
1700034E13Rik	chr18;chr18;chr18;chr18	52646220;52656497;52660391;52663567	52646306;52656540;52660571;52663731	+;+;+;+	477	5.3964	3.7023	3.36545	1.10009	0.271293	NA	5.98943	4.39883	1.82157	2.41486	0.0157413	0.0239009	1.75268	3.17532	3.87827	0.818746	0.412931	0.68258	3.3913	2.69975	3.83431	0.704104	0.481368	0.748775	0.774993	-1.88013	3.98531	-0.471764	0.637095	NA	1.07518	-0.287077	3.89659	-0.0736737	0.94127	NA	0	0	0.211137	0.174895	1.64023	0	1.64418	0.617749
1700034G24Rik	chr5;chr5;chr5;chr5;chr5;chr5;chr5;chr5;chr5;chr5	112582936;112582936;112584033;112584033;112585932;112585932;112586304;112586304;112589874;112589874	112583446;112583446;112584207;112584176;112586096;112586096;112586410;112586410;112589996;112589996	-;-;-;-;-;-;-;-;-;-	1081	18.2928	3.09423	3.02606	1.02253	0.306531	NA	24.5072	4.05146	1.78709	2.26707	0.023386	0.0340141	15.3917	3.60398	3.03995	1.18554	0.235804	0.567103	23.57	3.2627	3.31974	0.982818	0.325697	0.73413	3.07931	-5.17595	3.92248	-1.31956	0.186982	NA	4.08496	-1.39793	2.11787	-0.660064	0.509212	NA	0	0	0.777216	0.927812	2.60039	0	2.64809	2.00291
1700034H15Rik	chr1;chr1;chr1;chr1;chr1	191894072;191898273;191900680;191903542;191907060	191897128;191898826;191900918;191903585;191907527	-;-;-;-;-	4362	57.3215	2.34752	0.8466	2.77288	0.00555632	0.312028	53.3653	2.81476	0.450685	6.24551	4.22415e-10	1.3017e-08	35.6453	2.23248	1.22495	1.82251	0.0683772	0.347218	57.8325	2.09444	1.41763	1.47742	0.139563	0.73413	21.8318	-1.09458	0.649007	-1.68655	0.0916907	0.351702	23.1713	-0.731179	0.572686	-1.27675	0.201689	0.934615	0.96124	0.905135	1.25491	2.49197	3.25571	1.18075	3.18927	2.70067
1700034I23Rik	chr3	40900199	40902543	-	2345	2.99513	2.83251	2.82475	1.00275	0.315983	NA	4.72446	4.12484	1.61942	2.54711	0.0108618	0.0173256	0.465589	1.55786	3.91743	0.397673	0.690871	0.812246	3.94914	3.06902	3.79902	0.807846	0.419179	0.740085	0.725417	-1.7657	3.56922	-0.494702	0.62081	NA	0.860799	-0.797337	2.78519	-0.286277	0.774666	NA	0	0.0572218	0.145589	0.174895	1.12433	0	1.38214	0.355837
1700034J05Rik	chr6;chr6;chr6;chr6;chr6;chr6	146951301;146951301;146952886;146952886;146954289;146954289	146952497;146952500;146953586;146953586;146954421;146954421	-;-;-;-;-;-	2034	14.4785	3.73674	2.48345	1.50466	0.132412	NA	15.4855	4.37878	1.3001	3.36804	0.000757043	0.00184346	16.3884	4.636	2.48153	1.8682	0.0617336	0.338209	15.9081	3.65002	3.35809	1.08693	0.277066	0.73413	2.25755	-1.34401	2.87315	-0.467782	0.63994	NA	2.22199	-1.24632	2.72183	-0.457899	0.647025	NA	0.0651219	0	0.437302	0.763945	2.43281	0	1.94116	1.97365
1700034K08Rik	chr9;chr9;chr9;chr9	92979916;92980726;93003805;93005684	92980255;92980853;93003903;93005733	-;-;-;-	617	3.01038	1.85534	3.81182	0.486734	0.626447	NA	8.29888	4.1001	1.82754	2.24351	0.0248642	0.035872	3.94213	2.86385	3.4512	0.829812	0.406645	0.681596	4.86611	2.45624	3.7937	0.647453	0.517339	0.761323	1.3447	-1.68552	3.90627	-0.431491	0.666111	NA	0.988395	-3.49852	3.95441	-0.884713	0.376312	NA	0	0	0.330599	0	1.12433	0	1.02606	1.14323
1700034O15Rik	chr6;chr6	41684431;41685215	41684668;41685717	+;+	741	8.29222	3.5786	3.20126	1.11787	0.263621	NA	6.4726	3.70416	1.93844	1.9109	0.0560177	0.0743852	12.857	4.9743	2.99134	1.6629	0.0963323	0.386181	7.81383	3.24756	3.78591	0.857803	0.391001	0.735674	1.02644	-3.58476	3.95391	-0.906638	0.364598	NA	0.988395	-3.49852	3.95441	-0.884713	0.376312	NA	0	0	0.330599	0.323707	1.97886	0	1.02606	0.726793
1700034P13Rik	chr1;chr1;chr1;chr1	9747648;9752449;9770672;9770960	9748604;9752564;9770795;9771256	+;+;+;+	1494	17.2109	2.2216	1.34287	1.65436	0.0980539	NA	26.3772	3.50074	0.919243	3.80828	0.000139936	0.000468055	30.8335	3.90514	1.59226	2.45258	0.0141835	0.316314	20.2258	2.23385	1.52823	1.46172	0.143818	0.73413	7.33511	-0.896262	1.1846	-0.756592	0.449295	NA	7.22174	-0.842833	1.51955	-0.554658	0.579129	NA	0.126261	0.302578	0.846781	1.4467	2.17397	0.359181	2.55983	2.16249
1700036G14Rik	chr3;chr3;chr3	85317519;85330959;85331863	85317560;85331290;85332027	+;+;+	539	3.94205	3.19962	3.83223	0.834925	0.40376	NA	7.70001	4.79691	1.65085	2.90571	0.00366415	0.00684079	0.989395	2.46593	3.88799	0.634243	0.525922	0.717172	7.5181	3.9897	3.81913	1.04466	0.296179	0.73413	1.25239	0.060025	3.87311	0.0154979	0.987635	NA	0.922168	-0.843347	3.93752	-0.214182	0.830405	NA	0	0	0.211137	0	1.41519	0	1.38214	0.996763
1700037C18Rik	chr16;chr16;chr16	3905798;3906841;3908450	3906300;3907194;3908689	-;-;-	1097	31.0701	2.2853	1.10051	2.07658	0.0378402	NA	33.6418	3.03639	0.507588	5.98199	2.20423e-09	5.17041e-08	10.5143	1.15629	1.00957	1.14533	0.252072	0.582231	30.1095	1.95324	1.23745	1.57844	0.114465	0.73413	16.4036	-0.026024	0.717047	-0.0362933	0.971048	0.991192	14.9851	-0.215635	0.662889	-0.325295	0.744958	0.988226	0.553989	0.750907	0.812603	1.61214	2.86934	0.542476	2.35583	2.62621
1700037H04Rik	chr2;chr2;chr2;chr2;chr2;chr2	131146325;131147161;131148156;131151618;131153594;131159953	131146975;131147283;131148294;131151760;131153710;131160020	-;-;-;-;-;-	1241	199.846	-0.312512	0.360366	-0.867206	0.385829	0.626778	132.144	-0.55664	0.250652	-2.22077	0.0263667	0.0377991	110.265	-0.540874	0.591557	-0.914324	0.360547	0.661738	269.44	0.105287	0.294671	0.357303	0.720865	0.861675	376.342	0.152881	0.16742	0.913162	0.361157	0.663141	350.182	0.02504	0.17243	0.145219	0.884538	0.996849	3.12978	3.05398	3.25193	2.90147	3.05693	3.18206	3.05811	3.19014
1700039E15Rik	chr7;chr7;chr7;chr7;chr7;chr7	45282873;45286442;45286882;45287208;45287692;45288072	45282967;45286628;45287083;45287367;45287857;45288993	+;+;+;+;+;+	1732	25.9693	4.66306	1.94731	2.39461	0.0166379	NA	49.4964	6.13944	1.0581	5.80231	6.54082e-09	1.28067e-07	35.1037	5.82412	1.93137	3.01554	0.00256524	0.316314	40.7983	5.10826	2.16065	2.36423	0.0180677	0.73413	3.46237	0.244267	2.23262	0.109409	0.912878	NA	4.59399	1.01373	1.59167	0.636895	0.524193	NA	0	0.0572218	0.437302	2.20023	2.56105	0.0469002	3.00041	2.87173
1700039E22Rik	chr19;chr19;chr19	44828493;44832703;44835491	44828692;44832824;44835938	-;-;-	770	17.6785	4.06997	2.29688	1.77196	0.0764017	NA	20.249	4.79979	1.26166	3.80434	0.000142185	0.000474032	5.68374	3.00731	2.60084	1.15628	0.247566	0.577888	10.2395	2.94696	2.36056	1.24842	0.211879	0.73413	1.91801	-2.3303	2.84108	-0.820214	0.412094	NA	3.1581	0.072169	2.07604	0.0347628	0.972269	NA	0.126261	0	0.385373	1.4907	2.43281	0	1.64418	1.88036
1700040L02Rik	chr10;chr10;chr10;chr10;chr10;chr10;chr10;chr10	68430956;68436280;68436843;68509697;68516266;68525598;68533812;68541747	68431323;68436420;68436965;68509769;68516410;68525767;68533900;68541875	-;-;-;-;-;-;-;-	1238	26.4496	1.90427	1.00885	1.88757	0.0590834	NA	24.0575	2.37988	0.617851	3.85187	0.000117217	0.00040553	25.6313	2.5179	1.33096	1.8918	0.0585178	0.335655	23.9451	1.42475	1.4555	0.978872	0.327643	0.73413	17.2713	-0.0118199	0.650744	-0.0181637	0.985508	0.995675	15.5464	-0.259316	0.678031	-0.382454	0.702124	0.982561	0.730744	0.928676	0.486666	1.4907	2.60039	0.744031	2.55983	1.91244
1700041A01Rik	chr5;chr5;chr5	88291361;88294820;88300984	88291523;88294985;88301023	-;-;-	369	2.11649	1.6774	3.83905	0.436932	0.662161	NA	5.98017	3.96682	1.75947	2.25455	0.0241617	0.035007	0.810334	1.65794	3.87506	0.427849	0.668761	0.798236	3.0613	2.02141	3.81866	0.529349	0.596563	0.797935	0.821148	-3.26058	3.96569	-0.822199	0.410963	NA	1.11985	-1.26161	3.8711	-0.325906	0.744496	NA	0	0	0.272651	0.763945	0	0	1.21986	1.20913
1700041M19Rik	chr16;chr16;chr16	77004228;77007288;77010838	77004903;77007696;77010881	-;-;-	1129	7.06363	3.67145	2.58114	1.42241	0.154906	NA	10.0595	4.7771	1.6405	2.91198	0.0035914	0.00673216	6.1599	4.12469	3.3668	1.22511	0.220536	0.546655	12.3823	4.3161	3.79405	1.1376	0.255288	0.73413	1.13941	-1.36135	3.9182	-0.347442	0.728259	NA	0.790716	-3.17454	3.96631	-0.800377	0.423492	NA	0	0	0.272651	0.323707	1.82381	0.0469002	1.38214	1.97365
1700042G07Rik	chr4;chr4	116173372;116174164	116173629;116174297	+;+	392	7.53867	4.23257	3.01253	1.40499	0.160024	NA	12.6323	5.5576	1.46185	3.80176	0.000143669	0.000477965	1.75268	3.17532	3.87827	0.818746	0.412931	0.68258	5.41688	3.47295	3.52773	0.984471	0.324884	0.73413	1.09326	-0.355944	3.89486	-0.0913882	0.927184	NA	0.593037	-2.75619	3.98613	-0.691447	0.489285	NA	0	0	0.211137	1.00067	1.64023	0	1.75327	1.43635
1700042G15Rik	chr4;chr4;chr4;chr4;chr4;chr4	57359792;57359792;57362075;57362122;57364034;57364034	57361417;57361417;57362219;57362219;57364292;57364292	-;-;-;-;-;-	2030	9.81312	2.30716	2.54422	0.906826	0.364499	NA	25.3656	4.35225	1.39172	3.12724	0.00176454	0.00372387	22.6204	4.42247	2.4376	1.81427	0.0696363	0.348601	24.901	3.58673	3.2932	1.08913	0.276096	0.73413	2.64746	-4.9559	3.26504	-1.51787	0.129048	NA	3.20268	-1.97045	2.16878	-0.90855	0.363588	NA	0.0651219	0	0.662856	1.35243	1.53402	0	2.55983	2.08588
1700042O10Rik	chr11;chr11;chr11;chr11	11868123;11870964;11882957;11884640	11868199;11871156;11883079;11885321	+;+;+;+	1075	9.34343	5.17973	2.88268	1.79684	0.0723605	NA	12.4311	6.20081	1.37062	4.52409	6.06561e-06	3.63029e-05	7.34881	5.41555	2.46166	2.19996	0.0278098	0.316314	7.95979	4.6977	3.85971	1.21711	0.223563	0.73413	1.01297	0.604539	2.68379	0.225256	0.82178	NA	0.851637	0.241698	3.33393	0.0724965	0.942207	NA	0	0	0.145589	1.30174	1.73622	0	2.02333	1.77746
1700044C05Rik	chr14;chr14;chr14;chr14;chr14;chr14	118365878;118367282;118367624;118390001;118394601;118397831	118366119;118367341;118367696;118390107;118394676;118398165	+;+;+;+;+;+	893	8.17678	3.5598	3.09011	1.15199	0.249323	NA	11.1135	4.54345	1.7879	2.54123	0.0110465	0.0175788	7.25298	4.07939	3.16303	1.28971	0.197151	0.519449	7.22429	3.12029	3.78689	0.823972	0.409956	0.738698	1.02644	-3.58476	3.95391	-0.906638	0.364598	NA	1.31753	-1.58551	3.71169	-0.427167	0.669257	NA	0	0	0.330599	0.763945	1.82381	0	1.21986	1.14323
1700044K03Rik	chr18;chr18	49523289;49524133	49523357;49524441	+;+	378	4.80312	3.51736	3.40711	1.03236	0.301905	NA	2.79774	3.16996	2.33618	1.3569	0.174814	0.21014	3.0281	2.34733	3.89011	0.60341	0.546236	0.727402	2.80176	2.36628	3.84088	0.616077	0.537844	0.768872	0.774993	-1.88013	3.98531	-0.471764	0.637095	NA	0.593037	-2.75619	3.98613	-0.691447	0.489285	NA	0	0	0.211137	0.174895	1.53402	0	0.467928	0.193663
1700045H11Rik	chr4;chr4;chr4;chr4	150828225;150849787;150852571;150854826	150828481;150849909;150852659;150854949	-;-;-;-	593	6.59411	2.66866	3.19549	0.835134	0.403642	NA	7.66127	3.43539	1.95126	1.7606	0.0783054	0.100928	2.05416	1.94626	3.83099	0.508031	0.611432	0.761157	8.16238	2.77052	3.37183	0.821668	0.411266	0.738698	1.59614	-3.11047	3.80078	-0.818379	0.413141	NA	2.03817	-1.07505	2.7816	-0.386486	0.699137	NA	0	0	0.437302	0.927812	1.41519	0	1.02606	0.996763
1700046C09Rik	chr11;chr11;chr11;chr11	14560336;14577922;14578212;14599148	14560599;14578029;14578323;14599225	-;-;-;-	562	3.51457	2.73189	2.58599	1.05642	0.290778	NA	5.19684	3.90891	1.3295	2.94014	0.00328062	0.00622282	1.03487	2.18969	3.87373	0.565267	0.571892	0.741816	6.42346	3.45498	3.54246	0.975305	0.329409	0.73413	0.721996	-3.08552	3.97322	-0.776579	0.437407	NA	0.701544	-3.01195	3.97335	-0.758039	0.448428	NA	0	0.111346	0.145589	0.849231	0.7125	0	1.38214	0.914614
1700047A11Rik	chr8;chr8;chr8;chr8;chr8	26082609;26087012;26088912;26095787;26096305	26082735;26087032;26088998;26095955;26096520	+;+;+;+;+	620	8.57289	4.42351	3.04952	1.45056	0.146902	NA	9.52933	5.13103	1.5343	3.34422	0.000825132	0.00197865	9.64981	5.2845	3.02853	1.74491	0.081001	0.360878	4.57039	3.19838	3.82685	0.835774	0.403282	0.736408	0.615861	-2.84191	3.98531	-0.713096	0.475787	NA	0.740819	-1.79441	3.98613	-0.450165	0.652592	NA	0	0	0.211137	0.567859	1.97886	0	1.85162	1.20913
1700047E10Rik	chr14;chr14;chr14	44191607;44191817;44212911	44191728;44191935;44213237	-;-;-	568	0.50979	-1.92734	3.96394	-0.486218	0.626812	NA	2.48282	2.53948	3.83071	0.662927	0.507377	0.549498	0.301475	-0.167237	3.92818	-0.0425737	0.966041	0.980899	5.89734	3.15004	3.80199	0.828523	0.407374	0.73791	1.29854	-0.774624	3.87477	-0.199915	0.841547	NA	1.28441	-0.673906	3.74116	-0.180133	0.857048	NA	0	0	0.272651	0	0	0	0	1.27095
1700047G03Rik	chr15;chr15;chr15	11967062;11967814;11969470	11967196;11967904;11970083	+;+;+	840	10.7462	2.88845	3.07178	0.940318	0.347054	NA	14.4215	3.87078	1.79108	2.16115	0.0306841	0.0433168	15.7781	4.2708	2.95582	1.44488	0.148493	0.45551	8.55314	2.24348	3.76093	0.596521	0.550827	0.773691	2.05287	-4.5894	3.93034	-1.16769	0.242934	NA	2.46664	-2.01235	2.70265	-0.744587	0.456522	NA	0	0	0.578636	1.13215	1.90434	0	2.16984	1.84722
1700047M11Rik	chr1;chr1	182300834;182302969	182301198;182303289	+;+	686	172.475	-0.318631	0.37623	-0.846906	0.397048	0.634225	94.8103	-1.35086	0.433246	-3.118	0.0018208	0.00382018	85.4903	-0.896301	0.658328	-1.36148	0.173361	0.490915	219.613	-0.0614535	0.372585	-0.164938	0.868993	0.934452	419.29	0.785334	0.210554	3.72985	0.000191595	0.0063517	329.519	0.26176	0.211353	1.2385	0.215532	0.942268	2.86139	2.84803	3.26698	3.06572	2.80857	2.87142	2.68946	2.65666
1700048M11Rik	chr16;chr16	92308716;92312348	92309079;92312466	-;-	483	3.55796	1.86129	3.47602	0.535466	0.592328	NA	5.5883	3.17846	1.96926	1.61403	0.10652	0.133619	1.2155	1.46014	3.84674	0.379577	0.704259	0.819365	8.55124	3.10015	3.77675	0.820851	0.411731	0.738698	1.23172	-3.84932	3.94605	-0.975487	0.329319	NA	1.35064	-2.79994	3.67303	-0.762296	0.445883	NA	0	0	0.385373	0.763945	0.7125	0	1.21986	0.726793
1700048O20Rik	chr9;chr9;chr9;chr9;chr9	121937275;121937976;121939419;121940684;121945611	121937319;121938162;121939501;121940810;121947016	+;+;+;+;+	1848	36.2098	0.28915	0.818097	0.353442	0.723757	NA	35.6298	1.09478	0.664916	1.6465	0.0996612	0.125791	17.7523	-0.359527	1.03818	-0.346304	0.729114	0.834347	41.9341	0.232256	0.962629	0.241272	0.809344	0.902563	45.202	-0.426071	0.656118	-0.649383	0.516091	0.772548	39.1088	-0.876111	0.630419	-1.38973	0.164611	0.916241	1.89496	1.24514	0.91182	1.96233	2.04821	1.13551	2.46303	2.23364
1700049E15Rik	chr6;chr6;chr6;chr6	147690241;147694981;147701088;147701970	147690498;147695041;147701284;147702374	+;+;+;+	921	5.40842	3.25628	3.21258	1.0136	0.310773	NA	12.1322	5.04383	1.53067	3.29517	0.00098361	0.00228923	1.57362	2.5664	3.85981	0.664903	0.506113	0.708078	10.2643	4.02462	2.78314	1.44607	0.148157	0.73413	0.821148	-3.26058	3.96569	-0.822199	0.410963	NA	0.955282	-2.21276	3.96631	-0.557889	0.57692	NA	0	0	0.272651	0.6707	1.41519	0	2.09927	1.43635
1700049E22Rik	chr6;chr6;chr6;chr6	100527400;100529619;100533065;100533305	100527639;100529697;100533130;100533426	+;+;+;+	507	9.91386	2.3351	2.54779	0.91652	0.359394	NA	14.3408	3.47868	1.51578	2.29498	0.0217344	0.0318751	11.1518	3.28389	2.59633	1.26482	0.205935	0.529197	8.02609	1.65653	2.48591	0.66637	0.505175	0.758238	2.93742	-3.04471	2.74266	-1.11013	0.266943	NA	2.83759	-3.00195	2.30434	-1.30273	0.192665	NA	0	0.0572218	0.662856	1.13215	1.73622	0	1.85162	1.53314
1700049G17Rik	chr7;chr7;chr7;chr7	27907392;27920697;27927401;27929295	27912261;27920795;27927453;27929430	-;-;-;-	5158	30.0855	0.46734	0.530033	0.88172	0.377928	NA	36.5224	1.60158	0.437008	3.66488	0.000247456	0.000744546	25.2018	1.0116	0.688262	1.46979	0.141619	0.447598	47.032	1.08333	0.923391	1.17321	0.240711	0.73413	40.4596	-0.00693822	0.40397	-0.0171751	0.986297	0.995904	44.2798	0.31437	0.389002	0.808145	0.419007	0.976781	1.12686	1.22804	1.41935	1.64956	1.73622	1.49453	2.80419	2.36236
1700049L16Rik	chr10	71979885	71980690	-	806	10.0264	3.59513	3.03355	1.18512	0.235969	NA	10.3833	4.16969	1.78817	2.33182	0.0197101	0.0291972	2.48765	2.47648	3.83391	0.645942	0.518317	0.713953	6.78261	2.71631	3.77977	0.718645	0.47236	0.745835	1.23172	-3.84932	3.94605	-0.975487	0.329319	NA	1.33386	-2.80001	3.68678	-0.759472	0.44757	NA	0	0	0.385373	0.927812	1.97886	0	2.02333	1.66274
1700051A21Rik	chr11;chr11	72266844;72267881	72267525;72268556	+;+	1358	12.972	4.00073	2.90763	1.37594	0.168841	NA	19.2738	5.11141	1.50966	3.3858	0.0007097	0.00174968	13.1868	4.74374	2.99287	1.58501	0.112963	0.408489	16.4722	4.13265	3.22703	1.28064	0.200321	0.73413	1.54999	-1.95002	3.85263	-0.506152	0.61275	NA	2.46518	0.128278	2.20447	0.0581898	0.953597	NA	0	0	0.385373	1.53284	1.97886	0	2.09927	2.08588
1700052K11Rik	chr11	105179021	105181433	-	2413	73.1108	0.288524	0.376437	0.766459	0.443403	0.664334	60.1004	0.699069	0.282336	2.47602	0.0132858	0.0206364	40.2292	-0.0467994	0.536205	-0.0872789	0.93045	0.959646	89.1206	0.394981	0.482424	0.818742	0.412933	0.738698	113.051	0.231916	0.24378	0.951333	0.341435	0.649709	93.9154	-0.231519	0.287375	-0.805634	0.420454	0.976781	2.00046	2.05813	1.9836	2.42662	2.67471	1.94622	2.83969	2.80935
1700054A03Rik	chr19;chr19;chr19	53076252;53079193;53083999	53076445;53079384;53084392	+;+;+	780	7.28671	2.65115	2.54325	1.04242	0.297215	NA	17.0859	4.54006	1.28994	3.51958	0.000432225	0.00116809	11.6058	4.08559	2.10667	1.93936	0.0524579	0.327165	6.58555	2.2058	2.94314	0.749473	0.453572	0.740502	1.59272	-4.22232	3.65462	-1.15534	0.247952	NA	2.17447	-1.2564	2.00618	-0.626262	0.531143	NA	0	0.0572218	0.437302	0.927812	1.53402	0	2.35583	1.77746
1700054M17Rik	chr2;chr2;chr2	118304914;118305877;118307827	118304935;118305959;118308166	+;+;+	445	5.81654	3.83057	3.12063	1.2275	0.219636	NA	8.25682	4.90912	1.62791	3.0156	0.00256474	0.00508334	3.79139	3.59584	3.39699	1.05854	0.289811	0.618956	6.33902	3.72283	3.82129	0.974234	0.32994	0.73413	0.934125	-0.94267	3.93806	-0.239375	0.810815	NA	0.740819	-1.79441	3.98613	-0.450165	0.652592	NA	0	0	0.211137	0.849231	1.41519	0	1.21986	1.20913
1700055C04Rik	chr9;chr9;chr9	64038465;64038880;64041307	64038620;64038919;64041465	-;-;-	355	4.40701	2.54552	3.37102	0.755119	0.450178	NA	11.0464	4.54568	1.64238	2.76773	0.00564478	0.00989148	9.10477	4.36722	2.68737	1.62509	0.104143	0.397812	11.3511	3.83892	3.78229	1.01497	0.310119	0.73413	1.18557	-2.62298	3.95391	-0.663389	0.507081	NA	1.97579	0.0058774	3.40054	0.00172838	0.998621	NA	0	0	0.330599	0.453216	1.2803	0	1.75327	1.32918
1700056E22Rik	chr1	184033032	184033998	-	967	47.4686	0.967474	0.434445	2.22692	0.0259526	NA	29.6471	0.656985	0.425937	1.54245	0.122965	0.152527	35.9644	1.14708	0.985819	1.16358	0.244592	0.573612	47.8212	0.558154	0.844175	0.661183	0.508495	0.759547	47.3285	-0.270561	0.393541	-0.687505	0.491765	0.756701	51.1361	0.0370424	0.351088	0.105507	0.915973	0.997591	1.51871	1.38715	1.41935	2.06437	2.23138	2.05649	2.41086	2.03134
1700057G04Rik	chr9;chr9;chr9;chr9;chr9;chr9;chr9	92309377;92343451;92347802;92350926;92352535;92354545;92357702	92309432;92343683;92347844;92351146;92352696;92354706;92357876	+;+;+;+;+;+;+	1052	2.69776	2.57134	3.56543	0.721187	0.470795	NA	6.93763	4.62273	1.783	2.59266	0.00952358	0.0154802	6.84782	4.74905	3.13616	1.51429	0.129953	0.431315	10.1164	4.44496	2.76441	1.60793	0.107851	0.73413	0.774993	-1.88013	3.98531	-0.471764	0.637095	NA	0.753752	-1.79441	3.98613	-0.450165	0.652592	NA	0	0	0.211137	0.323707	0.93947	0	1.64418	0.617749
1700057H15Rik	chr4;chr4;chr4;chr4	124449626;124450632;124483035;124485927	124450455;124450679;124483103;124485959	-;-;-;-	980	11.8598	3.44934	2.43308	1.41769	0.156283	NA	19.969	4.77975	1.26485	3.77892	0.000157512	0.000514008	4.91658	2.69022	2.72468	0.987354	0.323469	0.642286	15.3002	3.61282	3.36622	1.07326	0.283156	0.73413	1.59272	-4.22232	3.65462	-1.15534	0.247952	NA	1.70141	-3.17303	2.84685	-1.11457	0.265033	NA	0	0.0572218	0.437302	1.30174	1.97886	0	2.55983	2.05898
1700057H21Rik	chr2;chr2;chr2	51421050;51436123;51437694	51421241;51436229;51437900	-;-;-	506	7.00223	3.02496	3.13883	0.963721	0.335186	NA	6.32072	3.38606	1.90968	1.7731	0.0762123	0.098413	4.27193	2.81333	3.42811	0.820664	0.411838	0.68237	4.42443	1.96397	3.78853	0.518398	0.604181	0.800886	1.68915	-1.41397	3.0286	-0.466873	0.640591	NA	1.84434	-0.845599	3.44265	-0.245625	0.805973	NA	0	0	0.385373	1.06857	1.41519	0	1.02606	1.07267
1700060C16Rik	chr6;chr6;chr6;chr6;chr6	143593353;143613874;143615475;143634872;143651223	143593532;143613942;143615709;143634966;143651288	-;-;-;-;-	645	7.48095	4.22335	3.00533	1.40529	0.159936	NA	14.6072	5.78767	1.36301	4.24625	2.17381e-05	0.000102019	13.2151	5.77805	2.89434	1.99633	0.0458981	0.323405	7.64658	4.01524	3.48035	1.15369	0.248628	0.73413	0.615861	-2.84191	3.98531	-0.713096	0.475787	NA	1.08288	-0.261129	3.15552	-0.0827531	0.934048	NA	0	0	0.211137	1.13215	1.53402	0	2.16984	1.62138
1700060C20Rik	chr2;chr2;chr2	158192008;158194111;158195355	158192059;158194268;158195734	+;+;+	590	12.4941	3.94122	2.92872	1.34571	0.178395	NA	17.6807	4.97012	1.60964	3.08773	0.00201692	0.00416019	4.27193	2.81333	3.42811	0.820664	0.411838	0.68237	11.0211	3.50629	3.42831	1.02274	0.306429	0.73413	1.68915	-1.41397	3.0286	-0.466873	0.640591	NA	2.00505	-0.526189	2.78699	-0.188802	0.850248	NA	0	0	0.385373	1.35243	2.04821	0	2.16984	1.48591
1700061G19Rik	chr17;chr17;chr17;chr17;chr17;chr17;chr17;chr17;chr17;chr17;chr17;chr17;chr17;chr17	56875633;56876088;56877363;56880451;56880946;56882167;56882541;56882780;56883316;56883627;56884751;56885084;56886441;56888637	56875680;56876396;56877589;56880539;56881066;56882247;56882690;56882986;56883497;56883860;56884968;56885223;56886687;56888838	+;+;+;+;+;+;+;+;+;+;+;+;+;+	2455	74.7327	3.58754	1.39829	2.56566	0.0102981	0.312028	82.8678	4.25797	0.843028	5.0508	4.39959e-07	4.26815e-06	32.767	3.01847	1.66431	1.81364	0.0697326	0.348601	50.6966	2.71331	1.78971	1.51606	0.129503	0.73413	11.5466	-1.96876	1.14789	-1.71512	0.0863237	0.343867	14.2101	-0.740023	1.07722	-0.686973	0.4921	0.976781	0.385959	0.302578	1.29862	2.74247	3.76313	0.289771	3.65302	3.18131
1700061I17Rik	chr3;chr3;chr3;chr3;chr3;chr3;chr3;chr3;chr3	117060522;117061104;117061480;117062451;117066819;117067719;117068972;117076998;117077393	117060871;117061345;117061682;117062487;117067150;117067825;117069059;117077227;117077765	-;-;-;-;-;-;-;-;-	1962	12.1027	3.28655	2.47085	1.33013	0.183476	NA	14.7835	4.12972	1.35231	3.05383	0.00225939	0.00457584	4.73752	2.36017	2.75667	0.856168	0.391905	0.67602	11.3213	2.93634	3.47213	0.845688	0.397727	0.736371	1.79801	-4.39737	3.54971	-1.2388	0.215421	NA	2.38894	-1.40432	2.2808	-0.615716	0.538082	NA	0	0.0572218	0.486666	1.06857	2.11307	0	2.02333	1.74066
1700061J23Rik	chr11;chr11;chr11	23152140;23165171;23166078	23152237;23165311;23166375	+;+;+	537	3.95406	2.74186	3.35982	0.816075	0.414457	NA	11.6023	4.97381	1.55152	3.20576	0.00134707	0.00297618	13.036	5.32939	2.94348	1.81057	0.070207	0.348601	7.66597	3.57147	3.79838	0.940261	0.347084	0.73413	0.821148	-3.26058	3.96569	-0.822199	0.410963	NA	0.955282	-2.21276	3.96631	-0.557889	0.57692	NA	0	0	0.272651	0.567859	1.12433	0	1.75327	1.3842
1700063D05Rik	chr9;chr9;chr9;chr9;chr9	41206155;41210838;41216735;41217285;41217460	41206329;41211034;41216813;41217374;41217627	+;+;+;+;+	709	6.94779	3.49897	1.62626	2.15155	0.031433	NA	10.8019	4.77789	1.19065	4.01283	5.99958e-05	0.000233544	2.17498	2.84323	2.26801	1.25362	0.209979	0.533303	9.58564	3.77973	2.3975	1.57653	0.114903	0.73413	2.11531	0.532373	1.73001	0.307729	0.758289	NA	1.46685	-0.422838	2.06618	-0.204647	0.837848	NA	0.0651219	0.16269	0.0754418	1.06857	1.41519	0.0916989	0.785436	2.00291
1700063O14Rik	chr5;chr5;chr5	91766242;91766972;91767277	91766552;91767128;91767300	-;-;-	492	2.71065	4.3699	3.3981	1.28598	0.198449	NA	8.45333	6.58566	1.53523	4.2897	1.78915e-05	8.72518e-05	0.584228	3.68756	3.99094	0.923983	0.355495	0.659027	1.91649	3.5608	3.94917	0.901657	0.367239	0.73413	0.523551	0.708292	4.03433	0.175566	0.860635	NA	0.52681	0.791496	4.03301	0.196254	0.844411	NA	0	0	0.0754418	0.453216	0.93947	0	1.64418	1.20913
1700064J06Rik	chr10;chr10;chr10;chr10	119092905;119093762;119095598;119102881	119092933;119093802;119095686;119103107	+;+;+;+	386	4.82802	4.17236	3.15912	1.32073	0.186591	NA	6.57222	5.18257	1.80488	2.87142	0.00408634	0.00750244	8.55672	5.72567	3.88492	1.47382	0.140531	0.446581	2.6539	2.95731	3.88205	0.761791	0.446185	0.740502	0.410574	-2.25003	4.02451	-0.559081	0.576107	NA	0.707706	-0.312413	3.54123	-0.0882217	0.9297	NA	0	0	0.145589	0.763945	1.2803	0	0.785436	0.914614
1700064M15Rik	chr12;chr12	99626053;99627606	99626328;99627974	-;-	645	10.2211	2.91596	1.57793	1.84796	0.0646083	NA	9.30361	3.31501	1.07282	3.08999	0.00200161	0.00413659	4.92575	2.10114	1.73252	1.21277	0.225219	0.553221	10.6773	2.68541	1.62508	1.65247	0.0984384	0.73413	2.67972	-1.31168	1.5361	-0.853904	0.393158	NA	3.30119	-0.358481	1.40666	-0.254845	0.798843	NA	0.238352	0.0572218	0.330599	1.64956	1.2803	0.0916989	1.21986	1.20913
1700065D16Rik	chr9;chr9;chr9;chr9;chr9	95855418;95855418;95856472;95857366;95857507	95855560;95855560;95856569;95857517;95857882	-;-;-;-;-	758	18.0811	2.71501	1.5336	1.77035	0.0766689	NA	11.5553	2.55083	1.02861	2.47989	0.0131424	0.020442	11.3548	2.45304	1.58839	1.54435	0.122503	0.419048	8.85301	1.08698	1.68169	0.646365	0.518043	0.761777	6.99092	-0.211448	1.11022	-0.190457	0.848951	NA	6.02889	-0.610002	1.12175	-0.543794	0.586583	NA	0.126261	0.302578	0.662856	1.40068	2.38613	0.0916989	2.09927	1.43635
1700065I16Rik	chr15;chr15;chr15;chr15;chr15;chr15;chr15	63817188;63817188;63817455;63818210;63818210;63819006;63819006	63817278;63817278;63817484;63818396;63818396;63819540;63819540	+;+;+;+;+;+;+	843	12.551	3.31218	2.99041	1.1076	0.268035	NA	18.9788	4.45371	1.67591	2.65749	0.0078726	0.0131269	17.3001	4.5378	2.45105	1.85137	0.064116	0.341958	10.1739	2.7217	3.76153	0.723564	0.469334	0.744685	2.00672	-3.474	3.61343	-0.961413	0.336344	NA	2.58131	-1.13912	2.28009	-0.499595	0.617361	NA	0	0	0.533708	1.40068	1.97886	0	2.35583	1.84722
1700065J11Rik	chr6;chr6;chr6	35330846;35334851;35336614	35330882;35335025;35336829	+;+;+	428	3.37367	3.61488	3.3347	1.08402	0.278356	NA	9.16694	5.72038	1.48124	3.86189	0.000112513	0.000391439	3.71602	4.17764	3.36354	1.24204	0.214223	0.538576	5.60161	4.1593	3.86409	1.0764	0.281749	0.73413	0.410574	-2.25003	4.02451	-0.559081	0.576107	NA	0.889055	0.335302	3.9352	0.0852058	0.932098	NA	0	0	0.145589	0.6707	0.93947	0	1.75327	1.27095
1700065J18Rik	chr1;chr1;chr1	192841705;192842303;192842452	192841737;192842385;192842739	+;+;+	404	4.61708	2.63359	3.3021	0.797549	0.425133	NA	7.58925	3.96541	1.77429	2.23493	0.0254218	0.0365757	3.43327	2.228	3.61883	0.61567	0.538113	0.724114	11.9406	3.91759	3.78191	1.03588	0.30026	0.73413	1.02644	-3.58476	3.95391	-0.906638	0.364598	NA	1.13618	-2.53619	3.84323	-0.65991	0.509312	NA	0	0	0.330599	0.763945	1.12433	0	1.38214	1.07267
1700065L07Rik	chr6;chr6;chr6;chr6;chr6	73436965;73437517;73440183;73461480;73470956	73437208;73437612;73440248;73461642;73471021	-;-;-;-;-	635	1.97703	2.7307	3.69531	0.738965	0.459928	NA	7.80456	5.48407	1.51296	3.62472	0.00028927	0.0008447	6.26359	5.19254	3.20856	1.61834	0.10559	0.398346	3.24344	3.29078	3.87555	0.849113	0.395819	0.735674	0.728838	-0.35079	3.97772	-0.0881887	0.929727	NA	0.559924	-1.20316	4.02568	-0.298871	0.765039	NA	0	0	0.145589	0.323707	0.7125	0	1.52172	1.27095
1700065O20Rik	chr18;chr18;chr18;chr18;chr18	49803332;49805781;49807177;49808332;49817817	49803527;49805878;49807356;49808419;49817956	-;-;-;-;-	702	5.0003	2.7588	3.32173	0.830532	0.406238	NA	6.94256	3.81976	1.89893	2.01154	0.0442687	0.0601979	6.99855	4.01405	3.19523	1.25626	0.20902	0.532212	1.9184	0.566063	3.8415	0.147355	0.882852	0.940499	1.19136	-2.62298	3.95391	-0.663389	0.507081	NA	1.48209	-0.997777	3.61156	-0.276273	0.782338	NA	0	0	0.330599	0.453216	1.41519	0	1.85162	0.825106
1700066B17Rik	chr1;chr1;chr1;chr1;chr1	39842428;39844018;39845228;39845665;39847309	39842556;39844103;39845339;39845846;39847330	-;-;-;-;-	531	8.35872	3.65944	2.44936	1.49404	0.135165	NA	6.32428	3.7595	1.47153	2.55482	0.0106243	0.0169893	9.92061	4.48055	2.05793	2.17721	0.0294649	0.316314	8.37166	3.423	3.51392	0.974125	0.329995	0.73413	1.28095	-1.6644	2.6211	-0.635	0.525428	NA	1.25616	-1.57796	2.57876	-0.611906	0.5406	NA	0	0.0572218	0.272651	1.00067	1.73622	0	1.02606	0.914614
1700066B19Rik	chr18;chr18	35726989;35728474	35727096;35730869	+;+	2504	25.3105	4.29203	1.60964	2.66645	0.00766568	NA	41.4658	5.55922	0.945264	5.88113	4.07479e-09	8.68527e-08	32.6371	5.3667	1.83771	2.92032	0.00349677	0.316314	37.3585	4.64514	1.79745	2.5843	0.00975781	0.73413	4.21886	0.190066	1.56279	0.12162	0.9032	NA	4.29136	0.333884	1.44378	0.231257	0.817115	NA	0.0651219	0.0572218	0.486666	2.11174	2.56105	0.134577	2.87397	2.67154
1700066J03Rik	chr13;chr13	58146949;58148562	58147050;58148975	+;+	516	4.4199	3.39189	3.27075	1.03704	0.299719	NA	6.95021	4.66222	1.61844	2.88069	0.00396806	0.00732064	4.62219	4.09765	2.59443	1.5794	0.114245	0.410241	3.98085	2.97049	3.82996	0.775593	0.437989	0.740502	0.615861	-2.84191	3.98531	-0.713096	0.475787	NA	0.593037	-2.75619	3.98613	-0.691447	0.489285	NA	0	0	0.211137	0.567859	1.2803	0	1.52172	1.27095
1700066M21Rik	chr1;chr1	57377620;57382743	57377946;57385422	+;+	3007	149.046	-0.43882	0.333072	-1.31749	0.187674	0.471131	103.461	-0.497096	0.264664	-1.87822	0.0603512	0.0795437	94.2945	-0.191203	0.469353	-0.407375	0.683732	0.807803	186.951	-0.219666	0.327732	-0.67026	0.502692	0.756429	248.921	-0.31667	0.186444	-1.69847	0.089419	0.349398	257.239	-0.136425	0.18357	-0.743177	0.457375	0.976781	2.86906	3.0258	2.80429	2.73008	2.74388	2.74401	2.97027	3.01776
1700066O22Rik	chr18;chr18	57504422;57533429	57505057;57533752	-;-	960	4.88574	4.18511	3.18804	1.31275	0.189267	NA	5.03008	4.7972	1.77843	2.69744	0.00698756	0.0118379	3.97045	4.39132	3.31747	1.32369	0.185605	0.506251	6.31963	4.34517	3.52316	1.23332	0.217458	0.73413	0.410574	-2.25003	4.02451	-0.559081	0.576107	NA	0.707706	-0.312413	3.54123	-0.0882217	0.9297	NA	0	0	0.145589	0.567859	1.41519	0	1.52172	0.914614
1700067G17Rik	chr1;chr1;chr1	89016113;89016546;89021972	89016372;89016649;89022210	+;+;+	603	6.76671	3.27893	2.58737	1.26728	0.205055	NA	11.0545	4.61754	1.22933	3.75615	0.000172551	0.000553731	12.9189	4.91279	2.11687	2.32078	0.0202988	0.316314	7.21092	3.14355	3.57568	0.879147	0.379322	0.734567	1.00516	-3.55596	3.95485	-0.899139	0.368579	NA	1.41403	-1.10271	2.9468	-0.374205	0.708252	NA	0.0651219	0	0.272651	0.453216	1.73622	0	1.85162	1.48591
1700067K01Rik	chr8;chr8;chr8;chr8;chr8;chr8	84001706;84002861;84003116;84003296;84003925;84004451	84001905;84003002;84003216;84003481;84004059;84004770	+;+;+;+;+;+	1084	34.6592	2.23483	1.28524	1.73884	0.0820635	NA	34.6686	2.79686	1.01353	2.75951	0.00578882	0.0101033	17.7747	1.82255	1.30844	1.39291	0.163646	0.475461	28.9235	1.61945	1.29891	1.24678	0.21248	0.73413	23.6196	0.529818	0.972415	0.544848	0.585858	0.818192	24.3095	0.681434	0.911234	0.747814	0.454572	0.976781	0.385959	0.211526	1.3807	2.17883	2.70989	0.648323	2.72918	2.54575
1700067P10Rik	chr17;chr17;chr17	48089632;48090024;48090235	48089691;48090071;48090920	+;+;+	794	9.37537	3.49092	3.03716	1.14941	0.250389	NA	14.3763	4.6518	1.72937	2.68988	0.00714775	0.0120616	10.6392	4.41396	3.03789	1.45297	0.146232	0.452216	5.27092	2.28168	3.62414	0.629578	0.528971	0.766443	1.23172	-3.84932	3.94605	-0.975487	0.329319	NA	1.67977	-1.26226	3.50602	-0.360027	0.718827	NA	0	0	0.385373	1.06857	1.82381	0	1.85162	1.14323
1700069L16Rik	chr5;chr5;chr5	113692424;113723700;113724631	113692819;113723865;113724772	-;-;-	704	15.5054	3.82772	2.93351	1.30482	0.191953	NA	16.0673	4.38646	1.66713	2.63114	0.00850981	0.0140493	11.2988	4.07925	3.04569	1.33935	0.180457	0.500031	7.2068	2.33041	3.61541	0.644577	0.519201	0.762308	1.6423	-4.2663	3.93623	-1.08385	0.27843	NA	2.35006	-1.02003	2.29916	-0.443655	0.657292	NA	0	0	0.486666	1.19194	2.38613	0	2.02333	1.91244
1700069P05Rik	chr6;chr6;chr6	118246695;118247211;118247906	118246822;118247320;118248454	-;-;-	787	10.0961	3.36352	3.03928	1.10668	0.268431	NA	10.6144	3.95171	1.77983	2.22028	0.0264001	0.0378401	6.386	3.32166	3.42684	0.969307	0.332392	0.648534	11.4427	3.32166	3.31105	1.0032	0.315762	0.73413	1.43701	-4.07281	3.94044	-1.03359	0.301326	NA	1.71288	-2.07371	3.48337	-0.595317	0.551632	NA	0	0	0.437302	1.06857	1.90434	0	1.64418	1.27095
1700071K01Rik	chr11	81572502	81573539	-	1038	7.94679	4.93505	2.94438	1.67609	0.0937198	NA	13.5495	6.29217	1.45774	4.31638	1.58606e-05	7.95359e-05	21.8676	7.11879	2.3418	3.03987	0.00236677	0.316314	9.52429	4.97101	3.23687	1.53574	0.124601	0.73413	0.410574	-2.25003	4.02451	-0.559081	0.576107	NA	0.724489	-0.252093	3.97756	-0.0633788	0.949465	NA	0	0	0.145589	1.13215	1.64023	0	1.94116	1.32918
1700071M16Rik	chr17;chr17;chr17;chr17;chr17;chr17;chr17	43588340;43588340;43589397;43589397;43589773;43589773;43591422	43588953;43588953;43589549;43589549;43589877;43591509;43591509	-;-;-;-;-;-;-	2504	10.9212	1.33212	1.48156	0.899132	0.368582	NA	12.1522	2.20865	1.06893	2.06622	0.0388076	0.0534313	14.1536	2.50304	1.71496	1.45953	0.144418	0.451759	8.33083	0.36619	1.4915	0.245517	0.806056	0.900563	6.48848	-1.51391	1.1912	-1.27092	0.203758	NA	6.72273	-1.17132	1.13491	-1.03209	0.302032	NA	0.183876	0.258088	0.846781	0.323707	1.90434	0.39216	1.21986	1.53314
1700072B07Rik	chr9;chr9;chr9	58370504;58373671;58373937	58370640;58373731;58374183	+;+;+	445	8.03557	2.57775	3.16556	0.814311	0.415467	NA	10.1122	3.48092	1.85305	1.87848	0.0603152	0.0795096	7.0456	3.10195	3.3076	0.937825	0.348335	0.658719	6.41573	1.90066	2.87335	0.661479	0.508305	0.759547	1.84758	-4.43687	3.93296	-1.12813	0.259267	NA	2.27281	-1.8501	3.27877	-0.564267	0.572573	NA	0	0	0.533708	0.927812	1.64023	0	1.52172	1.48591
1700072I22Rik	chr11;chr11;chr11;chr11;chr11	103638936;103638936;103647130;103648606;103648606	103639311;103639311;103647223;103649013;103649013	+;+;+;+;+	878	10.2804	2.65684	3.1004	0.856935	0.391481	NA	12.3325	3.46328	1.94843	1.77747	0.0754907	0.0975614	4.9032	2.11688	3.45506	0.61269	0.540082	0.725071	15.3145	3.06587	3.39947	0.901868	0.367127	0.73413	2.41729	-3.7642	3.47832	-1.08219	0.279168	NA	2.5036	-2.72922	3.20691	-0.851043	0.394745	NA	0	0	0.621632	1.13215	1.82381	0	2.09927	0.914614
1700072O05Rik	chr6;chr6;chr6;chr6	120554796;120562724;120568571;120573896	120554960;120562879;120568608;120574204	+;+;+;+	668	14.2667	3.34268	2.39319	1.39675	0.162489	NA	13.034	3.70333	1.88303	1.96669	0.0492191	0.0660872	11.0082	3.64991	2.55298	1.42967	0.152813	0.462942	8.31543	2.18403	2.83975	0.76909	0.44184	0.740502	2.05287	-4.5894	3.93034	-1.16769	0.242934	NA	3.08363	-0.822907	2.11388	-0.389287	0.697064	NA	0	0	0.578636	0.927812	2.33716	0.0916989	2.16984	1.07267
1700073E17Rik	chr6	145387625	145392223	+	4599	18.122	3.49058	2.4007	1.45398	0.145951	NA	33.9528	4.9709	1.17539	4.22915	2.34578e-05	0.000108322	20.9941	4.45533	2.38367	1.86911	0.0616078	0.338209	32.3672	4.16076	3.15506	1.31875	0.187251	0.73413	2.52342	-3.82912	2.7039	-1.41615	0.156733	NA	2.44754	-3.74609	2.59177	-1.44538	0.148352	NA	0	0.111346	0.578636	1.00067	2.60039	0	2.46303	2.5948
1700074H08Rik	chr13;chr13;chr13	119680042;119680716;119681318	119680279;119680759;119681582	+;+;+	547	4.19694	2.45711	3.79935	0.646718	0.517815	NA	4.42034	3.09876	2.72593	1.13677	0.255633	0.296088	0.631273	0.724978	3.87935	0.186881	0.851754	0.909215	3.09749	1.62411	3.80784	0.426518	0.66973	0.831773	1.02644	-3.58476	3.95391	-0.906638	0.364598	NA	0.988395	-3.49852	3.95441	-0.884713	0.376312	NA	0	0	0.330599	0	1.41519	0	0	1.07267
1700074P13Rik	chr6;chr6;chr6;chr6;chr6;chr6;chr6	40920460;40921707;40925977;40928512;40929441;40939183;40940353	40921141;40921852;40926227;40928680;40929566;40939250;40940557	-;-;-;-;-;-;-	1647	14.6581	5.23558	2.83848	1.8445	0.0651097	NA	9.40342	5.1182	1.53396	3.3366	0.000848091	0.00202234	2.26154	3.48228	3.87529	0.898585	0.368874	0.665073	5.15993	3.39514	3.82453	0.887727	0.374688	0.73413	0.615861	-2.84191	3.98531	-0.713096	0.475787	NA	0.922168	-0.843347	3.93752	-0.214182	0.830405	NA	0	0	0.211137	1.00067	2.43281	0	1.38214	1.43635
1700080E11Rik	chr9;chr9;chr9	105143344;105144435;105144788	105143649;105144704;105145082	-;-;-	871	16.5973	3.79247	2.37641	1.59588	0.110515	NA	24.4268	4.88844	1.29257	3.78195	0.000155606	0.000509479	14.5507	4.25338	2.02575	2.09966	0.0357591	0.31832	15.4481	3.43811	3.37689	1.01813	0.308617	0.73413	1.79801	-4.39737	3.54971	-1.2388	0.215421	NA	2.22822	-1.81516	2.71085	-0.669591	0.503119	NA	0	0.0572218	0.486666	1.87832	2.04821	0	2.2976	1.97365
1700080O16Rik	chrX;chrX;chrX;chrX	51968695;51970215;51970910;51972731	51969869;51970285;51971075;51972772	-;-;-;-	1454	5.45324	2.59746	3.36029	0.772986	0.43953	NA	10.2221	4.13974	1.72327	2.40226	0.0162941	0.024664	7.07392	3.75205	3.21846	1.16579	0.243698	0.573145	7.50062	2.88354	3.56507	0.808831	0.418612	0.740085	1.54999	-1.95002	3.85263	-0.506152	0.61275	NA	1.99212	-0.547008	2.78834	-0.196177	0.844471	NA	0	0	0.385373	0.323707	1.53402	0	1.64418	1.32918
1700081H04Rik	chr5;chr5;chr5;chr5	119108236;119113646;119113870;119114220	119108715;119113757;119114079;119114543	+;+;+;+	1126	9.16675	3.55687	2.43252	1.46222	0.143681	NA	13.1644	4.65175	1.17462	3.96023	7.48786e-05	0.000280409	9.21448	4.22226	1.91415	2.20582	0.0273968	0.316314	12.6146	3.82823	3.32631	1.15089	0.249776	0.73413	1.2917	-2.76805	3.04428	-0.909262	0.363212	NA	1.26147	-2.68976	2.94545	-0.913194	0.361141	NA	0	0.111346	0.272651	0.6707	1.97886	0	2.09927	1.27095
1700084C01Rik	chr1;chr1;chr1;chr1	169928939;169929919;169932995;169933642	169929003;169930160;169933115;169934653	+;+;+;+	1440	11.3991	2.52801	1.8815	1.34362	0.179072	NA	16.7257	3.72776	0.811112	4.59587	4.30955e-06	2.73689e-05	15.0679	3.62298	1.67896	2.15787	0.0309377	0.316314	8.65998	1.72817	1.94606	0.888036	0.374521	0.73413	3.2381	-2.16475	1.65666	-1.3067	0.191315	NA	4.03338	-0.824967	1.32472	-0.622749	0.53345	NA	0.183876	0.16269	0.486666	1.19194	1.90434	0	2.09927	1.77746
1700084D21Rik	chr13;chr13;chr13	113136076;113136647;113143862	113136269;113136752;113144012	+;+;+	451	6.88767	4.09734	3.03681	1.34923	0.177264	NA	6.44312	4.55038	1.68134	2.7064	0.00680168	0.0115696	5.31797	4.43746	3.20274	1.38552	0.165893	0.478862	8.10765	4.10667	3.8183	1.07552	0.282141	0.73413	0.615861	-2.84191	3.98531	-0.713096	0.475787	NA	0.757603	-1.79441	3.98613	-0.450165	0.652592	NA	0	0	0.211137	1.13215	1.41519	0	1.02606	1.3842
1700084E18Rik	chr2	30237198	30237631	-	434	10.6138	1.61133	1.23601	1.30365	0.192351	NA	16.0089	2.96583	0.741655	3.99894	6.36275e-05	0.000244531	22.6388	3.57396	1.60663	2.22451	0.0261145	0.316314	7.84715	0.559248	1.37026	0.408132	0.683177	0.839542	6.55414	-0.781443	1.1805	-0.661959	0.507998	NA	7.43189	-0.234417	1.16229	-0.201686	0.840162	NA	0.339136	0.258088	0.621632	1.4467	1.2803	0.253172	1.75327	1.94351
1700084F23Rik	chr13;chr13;chr13;chr13;chr13	70004050;70020770;70020972;70026762;70028136	70004591;70020894;70021049;70026847;70028348	-;-;-;-;-	1044	7.51377	3.77533	3.12292	1.20891	0.226698	NA	9.3972	4.66965	1.58968	2.93747	0.00330898	0.00626653	0.810334	1.65794	3.87506	0.427849	0.668761	0.798236	2.94962	1.94802	3.82024	0.50992	0.610107	0.803024	0.98028	-2.2988	3.96569	-0.579674	0.562135	NA	1.28441	-0.673906	3.74116	-0.180133	0.857048	NA	0	0	0.272651	0.567859	1.82381	0	1.52172	1.66274
1700084J12Rik	chr15	33405209	33405939	-	731	5.12687	1.78115	3.35098	0.531531	0.595051	NA	7.42046	2.98846	1.95373	1.52961	0.126112	0.156021	0.932748	-0.126238	3.85744	-0.0327259	0.973893	0.985062	4.86802	1.37673	3.77469	0.364725	0.715317	0.858365	1.98675	-3.47404	3.62309	-0.958859	0.33763	NA	2.74972	-0.867692	2.65458	-0.326866	0.74377	NA	0	0	0.533708	0.763945	1.12433	0	1.38214	1.3842
1700085C21Rik	chr12;chr12;chr12	82932520;82937520;82939005	82933394;82937575;82939155	-;-;-	1082	7.92246	3.32701	2.41602	1.37706	0.168493	NA	13.3173	4.66433	1.22351	3.81226	0.000137703	0.000462043	4.24203	2.79694	2.6511	1.05501	0.291419	0.621315	17.331	4.31752	3.23609	1.33418	0.182145	0.73413	1.13257	-3.73254	3.91287	-0.953912	0.340128	NA	1.57382	-1.19643	2.35251	-0.508573	0.611051	NA	0	0.111346	0.272651	0.849231	1.73622	0	2.02333	1.14323
1700086L19Rik	chr12;chr12;chr12;chr12;chr12;chr12;chr12;chr12;chr12;chr12;chr12;chr12;chr12;chr12	74284276;74284276;74284276;74285515;74285515;74285515;74288708;74288713;74295323;74295323;74295323;74295553;74295553;74295553	74284456;74284456;74284456;74285638;74285638;74285638;74288934;74288934;74295438;74295438;74295438;74295950;74295950;74295950	+;+;+;+;+;+;+;+;+;+;+;+;+;+	1046	11.0538	3.07855	2.31555	1.32951	0.183679	NA	16.6375	4.25652	1.06044	4.01391	5.97212e-05	0.000232628	13.0513	4.01936	1.87208	2.147	0.0317935	0.31667	11.5025	2.88597	2.74367	1.05187	0.292861	0.73413	2.0137	-3.48238	2.72678	-1.2771	0.201566	NA	1.96301	-3.40579	2.62422	-1.29783	0.194345	NA	0	0.211526	0.385373	1.4467	1.73622	0	2.16984	1.74066
1700086O06Rik	chr18;chr18;chr18;chr18;chr18;chr18;chr18;chr18	38238405;38238405;38238405;38239573;38240839;38249714;38249714;38250178	38239189;38239189;38239189;38239751;38240953;38250198;38250198;38250565	-;-;-;-;-;-;-;-	1931	51.5384	0.574187	0.497911	1.15319	0.248831	0.524975	43.0309	0.969592	0.407052	2.38199	0.0172194	0.0259103	55.0592	1.61726	0.992258	1.62988	0.103128	0.396699	62.8771	0.672364	0.59319	1.13347	0.257016	0.73413	75.4222	0.393047	0.33965	1.15721	0.247186	0.561165	64.3744	0.0395011	0.35114	0.112494	0.910432	0.997591	1.48879	1.51148	1.84506	2.13461	2.52011	1.6627	2.64809	2.45825
1700088E04Rik	chr15;chr15;chr15;chr15;chr15;chr15;chr15	79134655;79135353;79135637;79136307;79139238;79140881;79141155	79135222;79135453;79135765;79136489;79139300;79140992;79141251	-;-;-;-;-;-;-	1253	32.1208	3.68812	2.25195	1.63774	0.101476	NA	31.1455	4.14585	1.25241	3.3103	0.000931969	0.00219111	16.6511	3.40287	2.38051	1.42947	0.152868	0.462942	36.3586	3.64231	2.0759	1.75457	0.079333	0.73413	5.44422	-1.08384	1.73524	-0.624607	0.532229	NA	4.52753	-1.90647	1.67889	-1.13555	0.256144	NA	0	0.211526	0.777216	2.06437	2.92662	0	2.83969	2.05898
1700091H14Rik	chr14;chr14;chr14;chr14;chr14	42089750;42091676;42092513;42093945;42095095	42090518;42091816;42092644;42094107;42095277	-;-;-;-;-	1388	2.57032	3.1628	3.54344	0.892577	0.372084	NA	3.02515	3.98724	1.9772	2.01662	0.0437356	0.0595205	0.659597	2.66617	3.93663	0.677272	0.498233	0.704129	1.47481	1.89923	3.91507	0.485109	0.627599	0.80896	0.569706	-1.28825	4.02451	-0.3201	0.748892	NA	0.716788	-0.281886	3.98019	-0.0708223	0.943539	NA	0	0	0.145589	0.323707	0.93947	0	0.785436	0.495343
1700092C02Rik	chr8;chr8;chr8	77624172;77627606;77628830	77624285;77627722;77628956	+;+;+	358	0.848179	0.445729	3.98646	0.111811	0.910974	NA	2.48092	3.69671	2.75306	1.34277	0.179348	0.215163	3.46159	3.90699	3.42873	1.13948	0.254501	0.583974	2.06435	2.52294	3.89295	0.648078	0.516934	0.761323	0.569706	-1.28825	4.02451	-0.3201	0.748892	NA	0.395358	-2.16494	4.02568	-0.537782	0.590728	NA	0	0	0.145589	0	0.418409	0	0.785436	0.996763
1700092C10Rik	chr14;chr14;chr14	69164799;69165764;69171576	69165017;69165845;69171843	-;-;-	569	9.37537	3.49092	3.03716	1.14941	0.250389	NA	12.5398	4.44451	1.75638	2.53049	0.0113902	0.0180379	10.0109	4.24732	2.45502	1.73006	0.0836197	0.365878	8.55124	3.10015	3.77675	0.820851	0.411731	0.738698	1.23172	-3.84932	3.94605	-0.975487	0.329319	NA	1.67977	-1.26226	3.50602	-0.360027	0.718827	NA	0	0	0.385373	1.06857	1.82381	0	1.64418	1.14323
1700092E19Rik	chr13;chr13;chr13	26283159;26286088;26312121	26284263;26286337;26312406	-;-;-	1641	5.93109	2.74616	3.22682	0.851042	0.394746	NA	8.61569	3.85349	2.12003	1.81766	0.0691168	0.0900249	4.27193	2.81333	3.42811	0.820664	0.411838	0.68237	6.78261	2.71631	3.77977	0.718645	0.47236	0.745835	2.02738	-0.624436	3.67364	-0.169978	0.865028	NA	1.51521	-1.85008	3.58604	-0.515912	0.605916	NA	0	0	0.385373	0.763945	1.41519	0	0.785436	0.495343
1700092K14Rik	chr11;chr11;chr11	114198258;114198726;114199023	114198323;114198877;114199199	+;+;+	395	5.68821	2.98647	3.19975	0.933346	0.350641	NA	12.3387	4.72059	1.57606	2.99518	0.00274282	0.0053726	1.90342	2.43375	3.8452	0.632932	0.526778	0.717692	3.68703	1.95761	3.80122	0.514995	0.606557	0.801989	1.50383	-1.0988	3.86272	-0.284463	0.776056	NA	1.64281	-0.585799	2.88949	-0.202734	0.839343	NA	0	0	0.330599	1.06857	1.12433	0	1.94116	1.57823
1700092M07Rik	chr19;chr19	8740718;8740975	8740846;8741225	+;+	380	6.22637	1.00301	1.2802	0.78348	0.433345	NA	10.8643	2.7653	0.92082	3.00308	0.00267262	0.00526045	2.20276	0.357722	1.74091	0.20548	0.837197	0.899632	9.65667	1.61529	1.45794	1.10793	0.267892	0.73413	5.76746	-0.223396	1.01226	-0.22069	0.825333	NA	6.60028	0.242115	1.35806	0.17828	0.858503	NA	0.238352	0.302578	0.437302	0.453216	1.2803	0.253172	1.02606	1.3842
1700093K21Rik	chr11;chr11;chr11;chr11;chr11;chr11;chr11;chr11;chr11;chr11	23516203;23516203;23517212;23517212;23518041;23518041;23518781;23518781;23519069;23519498	23516610;23516610;23517380;23517380;23518142;23518142;23518976;23518976;23519195;23519942	-;-;-;-;-;-;-;-;-;-	1447	18.4313	3.62792	1.93012	1.87964	0.0601575	NA	24.9742	4.60943	1.3145	3.5066	0.000453877	0.00121588	12.2733	3.72866	2.51954	1.4799	0.1389	0.444416	12.9078	2.81175	2.85984	0.983183	0.325517	0.73413	3.26261	-1.05194	2.2064	-0.47677	0.633526	NA	3.07601	-1.15555	1.83419	-0.630006	0.528691	NA	0	0.0572218	0.578636	1.30174	2.52011	0.134577	2.55983	2.25628
1700094D03Rik	chr3;chr3;chr3;chr3	90062796;90063209;90064425;90065510	90062883;90063249;90064554;90068347	+;+;+;+	3097	115.929	-0.151032	0.269797	-0.559797	0.575618	0.752856	73.7466	-0.474642	0.303632	-1.56321	0.118003	0.146851	66.882	-0.219663	0.442543	-0.496365	0.619637	0.766362	154.465	0.215841	0.324402	0.66535	0.505827	0.758604	190.079	-0.0662469	0.205652	-0.322131	0.747354	0.897873	195.592	0.0869089	0.214531	0.40511	0.685396	0.979352	2.55802	2.61458	2.55806	2.6111	2.86934	2.4269	2.41086	2.65666
1700094J05Rik	chr10;chr10;chr10;chr10;chr10	76389015;76389386;76398401;76400786;76401368	76389106;76389560;76398945;76400830;76401507	+;+;+;+;+	997	11.0999	3.55555	1.93956	1.83317	0.0667769	NA	19.9619	4.99822	1.17858	4.24086	2.2266e-05	0.000104116	16.1842	4.79195	2.03807	2.35121	0.0187123	0.316314	15.2808	3.82193	2.78592	1.37187	0.170103	0.73413	2.48718	-0.319568	1.99737	-0.159995	0.872885	NA	1.65151	-2.08367	2.46717	-0.844559	0.398357	NA	0	0.0572218	0.385373	1.13215	1.97886	0.0916989	2.16984	2.11207
1700094M24Rik	chr6;chr6;chr6	52492451;52493658;52499605	52492479;52493811;52500085	+;+;+	664	6.81794	4.70235	3.00604	1.5643	0.117747	NA	4.07884	4.50136	1.80606	2.49236	0.0126896	0.0198241	0.659597	2.66617	3.93663	0.677272	0.498233	0.704129	4.42253	3.78941	3.86817	0.979638	0.327265	0.73413	0.410574	-2.25003	4.02451	-0.559081	0.576107	NA	0.556073	-1.20316	4.02568	-0.298871	0.765039	NA	0	0	0.145589	1.00067	1.53402	0	0.785436	1.07267
1700095A21Rik	chr4;chr4;chr4	146519039;146546117;146546779	146519927;146546201;146546873	-;-;-	1069	6.5402	1.88778	2.62612	0.718847	0.472235	NA	8.69699	2.94031	1.66862	1.76212	0.0780483	0.10064	1.83183	0.897269	3.82377	0.234656	0.814476	0.88907	6.90067	1.71088	3.67135	0.466008	0.64121	0.817572	2.20858	-4.69442	3.389	-1.38519	0.165994	NA	2.12988	-4.60919	3.16724	-1.45527	0.145594	NA	0	0.0572218	0.578636	0.763945	1.41519	0	1.94116	0.726793
1700095B10Rik	chr5;chr5;chr5;chr5;chr5;chr5;chr5;chr5	112793292;112793292;112795415;112795415;112798829;112798829;112801295;112801295	112793611;112793611;112795501;112795598;112798964;112798964;112801701;112801701	+;+;+;+;+;+;+;+	1047	16.4113	3.56725	2.97027	1.20099	0.229757	NA	13.9648	3.81647	1.80478	2.11464	0.0344606	0.0480041	7.62983	3.08285	3.25174	0.948064	0.343097	0.654781	13.2695	2.98811	3.75657	0.795438	0.426359	0.740502	2.05287	-4.5894	3.93034	-1.16769	0.242934	NA	2.28914	-2.65017	2.77597	-0.954682	0.339739	NA	0	0	0.578636	1.06857	2.47741	0	2.16984	1.53314
1700095J12Rik	chr4;chr4	138137580;138137896	138137708;138138518	-;-	752	6.33921	3.15731	3.15601	1.00041	0.317112	NA	18.695	5.32729	1.6671	3.19554	0.00139571	0.00306527	11.836	4.86944	2.94066	1.6559	0.0977419	0.389199	19.7332	4.68481	3.23562	1.44789	0.147649	0.73413	1.18557	-2.62298	3.95391	-0.663389	0.507081	NA	1.48209	-0.997777	3.61156	-0.276273	0.782338	NA	0	0	0.330599	0.927812	1.41519	0	1.94116	1.20913
1700096K18Rik	chr5	25530018	25531466	+	1449	71.5002	0.214892	0.355656	0.604212	0.545703	0.732962	50.8111	0.236229	0.378043	0.624872	0.532055	0.573563	45.5968	0.0743615	0.763199	0.097434	0.922382	0.954561	70.9023	-0.22475	0.455242	-0.493694	0.621522	0.807754	115.503	0.262814	0.257052	1.02242	0.306584	0.618787	97.7259	-0.136098	0.276204	-0.492742	0.622195	0.97902	2.04497	1.90396	2.11475	2.30085	2.60039	2.03162	2.83969	2.42099
1700096P03Rik	chr8;chr8	87636098;87642026	87636349;87642210	-;-	437	5.3964	3.7023	3.36545	1.10009	0.271293	NA	7.43149	4.74552	1.66254	2.85438	0.00431206	0.00786227	0.989395	2.46593	3.88799	0.634243	0.525922	0.717172	3.98085	2.97049	3.82996	0.775593	0.437989	0.740502	0.774993	-1.88013	3.98531	-0.471764	0.637095	NA	0.757603	-1.79441	3.98613	-0.450165	0.652592	NA	0	0	0.211137	0.174895	1.64023	0	1.21986	1.07267
1700097N02Rik	chr17;chr17;chr17;chr17	30622441;30624200;30624881;30626782	30622694;30624613;30624933;30626905	-;-;-;-	845	5.11174	-0.455799	1.65252	-0.275821	0.782686	NA	11.4318	2.20641	1.17174	1.88302	0.0596983	0.0787713	5.19649	1.34023	1.65175	0.8114	0.417136	0.684113	12.0097	1.42933	1.24837	1.14496	0.252227	0.73413	26.8792	2.3341	0.873093	2.67337	0.00750931	0.0795987	16.8229	1.53383	0.897754	1.70852	0.0875401	0.802898	0.290013	0.111346	0.812603	0.174895	0.93947	0.134577	1.21986	1.20913
1700099I09Rik	chr13;chr13;chr13;chr13;chr13	102760255;102760255;102760982;102761262;102761329	102760296;102760296;102761189;102761896;102761896	+;+;+;+;+	885	23.0569	0.94714	0.676573	1.39991	0.161541	NA	13.9042	0.590577	0.748316	0.789208	0.42999	0.472921	7.98462	-0.159201	1.23572	-0.128832	0.89749	0.938937	15.9624	-0.423665	0.947018	-0.447368	0.654609	0.824605	19.0181	-0.841045	0.635072	-1.32433	0.185393	0.496198	21.1513	-0.369022	0.55047	-0.670377	0.502617	0.976781	0.908404	1.01766	0.846781	1.35243	2.04821	1.11997	1.94116	0.914614
1700100I10Rik	chr14;chr14;chr14;chr14;chr14;chr14;chr14;chr14;chr14;chr14;chr14;chr14	114940225;114940225;114940225;114940225;114944877;114945076;114945403;114945403;114945493;114945824;114945824;114945824	114940937;114940937;114940937;114940937;114944970;114945152;114945469;114945469;114945948;114945948;114945948;114945948	-;-;-;-;-;-;-;-;-;-;-;-	1407	7.84313	1.49532	2.68177	0.557586	0.577127	NA	14.5629	3.15475	1.56296	2.01844	0.0435455	0.0592931	8.39844	2.38605	2.27761	1.04761	0.294819	0.624275	8.96589	1.46308	2.95998	0.494288	0.621103	0.807754	3.42245	-4.29426	2.68998	-1.59639	0.110402	NA	3.47429	-3.26698	2.53722	-1.28762	0.197877	NA	0.0651219	0	0.777216	0.567859	1.64023	0	1.85162	1.74066
1700100L14Rik	chr13;chr13;chr13	70573241;70574790;70575719	70573372;70574953;70576104	+;+;+	682	8.35872	3.65944	2.44936	1.49404	0.135165	NA	5.20349	3.44279	1.61297	2.13444	0.032807	0.0459641	5.70819	3.80425	2.60837	1.45848	0.144709	0.452216	6.60303	3.0393	3.60532	0.843005	0.399226	0.736371	1.29512	-1.61619	3.14331	-0.51417	0.607133	NA	1.09159	-2.46897	3.12355	-0.790437	0.429273	NA	0	0.0572218	0.272651	1.00067	1.73622	0	1.64418	0.617749
1700101E01Rik	chr2;chr2;chr2;chr2;chr2;chr2	28955481;28955995;28962632;28984296;28985802;29054814	28955624;28956096;28962737;28984521;28985901;29055066	-;-;-;-;-;-	931	27.2287	3.18924	1.98413	1.60738	0.107971	NA	34.4949	4.08221	1.04725	3.89802	9.69843e-05	0.000346148	9.04202	2.19154	1.86	1.17825	0.238699	0.571152	31.0026	3.15356	2.19374	1.43753	0.150569	0.73413	5.39649	-1.96277	1.5486	-1.26744	0.204996	NA	6.08255	-1.10017	1.36453	-0.806267	0.420089	NA	0.0651219	0.211526	0.846781	1.68562	2.83942	0	2.64809	2.38228
1700101I11Rik	chr6;chr6	129532184;129533238	129532942;129533284	-;-	806	6.17035	0.426958	1.28851	0.331359	0.740373	NA	12.7684	2.63147	0.694931	3.78667	0.000152682	0.000501857	11.7786	2.43126	1.62908	1.49241	0.135592	0.438812	18.063	2.31798	1.83219	1.26514	0.205821	0.73413	7.4214	-0.256725	1.04758	-0.245064	0.806407	NA	5.70623	-1.15975	1.14746	-1.01071	0.312156	NA	0.430686	0.302578	0.486666	0.763945	0.93947	0.134577	1.94116	1.70246
1700101O22Rik	chr12;chr12;chr12	7372039;7375852;7380265	7372203;7375959;7380330	-;-;-	339	3.34876	2.92987	3.83716	0.76355	0.445135	NA	3.06626	3.31149	2.92797	1.13098	0.258062	0.298593	3.79139	3.59584	3.39699	1.05854	0.289811	0.618956	2.21222	1.93191	3.8519	0.501548	0.615986	0.805457	0.615861	-2.84191	3.98531	-0.713096	0.475787	NA	0.593037	-2.75619	3.98613	-0.691447	0.489285	NA	0	0	0.211137	0	1.2803	0	0.785436	0
1700102H20Rik	chr17;chr17;chr17;chr17;chr17	3557824;3557824;3558521;3559543;3559543	3557904;3557904;3558681;3559863;3559863	+;+;+;+;+	563	8.73943	1.36341	1.20208	1.13422	0.256704	NA	10.6628	2.40187	0.734701	3.26918	0.00107861	0.00247105	14.3158	2.78276	1.38743	2.00569	0.0448896	0.323227	7.60604	0.689462	1.31173	0.525613	0.599157	0.799274	8.51957	0.352577	0.915977	0.384919	0.700297	NA	7.38035	0.0367451	0.952901	0.0385613	0.96924	NA	0.339136	0.425278	0.385373	1.00067	1.41519	0.215182	1.64418	1.27095
1700102P08Rik	chr9;chr9;chr9;chr9	108392834;108393235;108395294;108397193	108392859;108393639;108395385;108397767	+;+;+;+	1098	37.4574	0.772673	0.725872	1.06448	0.287113	NA	29.2694	0.990027	0.57568	1.71975	0.0854777	0.109413	36.1449	1.5226	1.08745	1.40015	0.161468	0.472881	40.2097	0.56234	0.795892	0.706553	0.479844	0.748775	40.0635	-0.260988	0.563492	-0.463162	0.643248	0.849748	43.9378	0.0955254	0.489128	0.195297	0.84516	0.993749	0.935171	1.38715	1.54393	2.13461	2.23138	1.15082	2.46303	1.94351
1700104L18Rik	chr12;chr12;chr12	54233615;54241635;54241976	54233752;54241749;54242320	+;+;+	598	5.84847	2.45676	3.31446	0.741225	0.458557	NA	8.53934	3.61417	1.89041	1.91184	0.0558966	0.074237	6.13157	3.27288	3.81305	0.858336	0.390707	0.675777	3.98275	1.46987	3.78701	0.388134	0.697917	0.847997	1.75527	-2.17344	3.74585	-0.580226	0.561762	NA	1.38375	-3.98634	3.94081	-1.01155	0.311751	NA	0	0	0.437302	0.453216	1.53402	0	1.02606	1.32918
1700105P06Rik	chr19	7383003	7383557	+	555	9.55587	3.35052	2.04709	1.63672	0.101689	NA	14.4756	4.53586	1.05093	4.31603	1.58859e-05	7.9598e-05	5.34453	3.09387	2.234	1.3849	0.166083	0.47917	15.5437	3.85636	1.8494	2.08519	0.0370518	0.73413	3.46383	0.631934	1.81731	0.347731	0.728042	NA	2.43215	-0.228918	1.58222	-0.144682	0.884962	NA	0.0651219	0.0572218	0.330599	1.4467	1.53402	0	2.02333	1.48591
1700106J16Rik	chr11	88294043	88295261	+	1219	15.8387	4.58748	2.29522	1.99871	0.0456403	NA	20.0951	5.45637	1.47689	3.69451	0.000220309	0.000674692	6.2995	3.92659	2.56515	1.53074	0.125833	0.424719	14.4273	4.20861	3.32239	1.26674	0.205249	0.73413	1.18557	-2.62298	3.95391	-0.663389	0.507081	NA	1.81122	-0.258039	3.46227	-0.0745289	0.94059	NA	0	0	0.330599	1.61214	2.23138	0.0469002	1.85162	2.1376
1700108F19Rik	chr14;chr14;chr14;chr14;chr14	76677568;76678238;76679455;76680126;76686834	76677679;76678379;76679598;76680320;76687108	+;+;+;+;+	868	9.03785	3.71782	3.04691	1.22019	0.222391	NA	16.0818	5.10972	1.58637	3.22101	0.00127741	0.00284575	14.9599	5.19887	2.36599	2.19734	0.0279965	0.316314	8.91726	3.4586	3.31766	1.04248	0.297188	0.73413	1.30477	-1.85311	3.9222	-0.472467	0.636594	NA	2.59801	0.728093	2.12819	0.342119	0.732262	NA	0	0	0.330599	0.849231	1.90434	0	2.23576	1.32918
1700108J01Rik	chr14;chr14	122229905;122233456	122230189;122233638	-;-	468	8.1639	3.01759	3.1579	0.955568	0.339291	NA	6.7886	3.26085	1.90745	1.70953	0.0873529	0.111601	7.65815	3.65764	3.18074	1.14994	0.250171	0.580158	6.93047	2.49295	3.77383	0.660589	0.508876	0.759547	1.59614	-3.11047	3.80078	-0.818379	0.413141	NA	1.71288	-2.07371	3.48337	-0.595317	0.551632	NA	0	0	0.437302	0.6707	1.82381	0	1.21986	1.3842
1700109G14Rik	chr14;chr14;chr14	61292983;61294629;61305141	61293182;61295032;61305334	-;-;-	798	3.94117	2.03143	3.44507	0.589664	0.555416	NA	10.786	4.21735	1.79481	2.34975	0.018786	0.0279814	9.10936	4.20235	3.05509	1.37552	0.168969	0.484053	5.60352	2.38862	3.78305	0.631402	0.527778	0.765988	1.23172	-3.84932	3.94605	-0.975487	0.329319	NA	2.0089	-0.522567	3.38545	-0.154357	0.877328	NA	0	0	0.385373	0.453216	1.12433	0	1.21986	1.32918
1700109G15Rik	chr11;chr11;chr11	84716976;84719911;84720386	84717159;84720063;84720432	-;-;-	384	1.70925	2.46865	3.86706	0.638377	0.523228	NA	5.74275	4.98503	1.81181	2.75141	0.00593392	0.0103108	0.405167	2.05689	3.95296	0.520341	0.602826	0.756415	4.42253	3.78941	3.86817	0.979638	0.327265	0.73413	0.410574	-2.25003	4.02451	-0.559081	0.576107	NA	0.559924	-1.20316	4.02568	-0.298871	0.765039	NA	0	0	0.145589	0.174895	0.7125	0	1.75327	0.825106
1700109H08Rik	chr5;chr5;chr5;chr5;chr5;chr5	3571716;3575623;3577240;3580405;3582143;3584240	3571810;3575778;3577344;3580556;3582247;3584341	+;+;+;+;+;+	715	74.8538	-0.493947	0.379582	-1.30129	0.193159	0.476002	47.4082	-0.941439	0.401399	-2.34539	0.019007	0.028273	50.0785	-0.330333	0.579541	-0.569991	0.568684	0.739481	86.0262	-0.523306	0.574996	-0.910103	0.362768	0.73413	132.892	-0.150176	0.270025	-0.556157	0.578104	0.812897	124.514	-0.277915	0.25786	-1.07778	0.281134	0.969701	2.26312	2.40957	2.13348	2.03982	2.33716	1.97328	2.23576	1.81295
1700109I08Rik	chr14;chr14;chr14;chr14	39655663;39661349;39683740;39685225	39655842;39661442;39683792;39685293	+;+;+;+	396	2.24481	2.95211	3.58945	0.822442	0.410825	NA	7.25492	5.33774	1.67416	3.18831	0.00143109	0.003131	3.20716	3.5352	3.54464	0.997335	0.318602	0.639997	4.42253	3.78941	3.86817	0.979638	0.327265	0.73413	0.410574	-2.25003	4.02451	-0.559081	0.576107	NA	0.720639	-0.262841	3.52852	-0.0744905	0.94062	NA	0	0	0.145589	0.453216	0.7125	0	1.38214	0.825106
1700109K24Rik	chr15;chr15;chr15	77084398;77090555;77095853	77084862;77090717;77096314	+;+;+	1090	2.98224	1.914	3.66966	0.521573	0.601967	NA	6.51247	3.84507	1.47126	2.61345	0.00896336	0.0146952	0.870756	1.39008	3.86465	0.35969	0.719079	0.828385	4.24486	2.28889	3.79895	0.602506	0.546837	0.772582	0.976859	-3.51625	3.95618	-0.8888	0.374111	NA	0.943809	-3.43462	3.9238	-0.87533	0.381394	NA	0	0.0572218	0.272651	0	1.12433	0	0.785436	1.48591
1700110C19Rik	chr17;chr17;chr17	10324602;10325055;10328920	10324790;10325194;10329312	+;+;+	722	10.3735	0.77132	0.960517	0.803026	0.42196	NA	11.3809	1.68248	0.677689	2.48267	0.0130402	0.0202991	18.9879	2.56342	1.30089	1.97051	0.0487798	0.324609	17.6278	1.53494	1.36272	1.12638	0.260004	0.73413	10.4264	-0.439491	0.768534	-0.571856	0.567419	0.806968	10.2909	-0.398675	0.750708	-0.531066	0.595373	0.976781	0.514553	0.499439	0.662856	1.19194	1.12433	0.455023	1.64418	1.32918
1700110I07Rik	chr7;chr7;chr7;chr7	41060617;41083825;41087962;41089539	41060790;41084033;41087999;41089843	-;-;-;-	726	5.12862	3.62307	3.82608	0.94694	0.343669	NA	6.87468	4.61758	1.71349	2.69484	0.0070422	0.0119125	4.04582	3.80819	3.35163	1.13622	0.255864	0.584099	3.3913	2.69975	3.83431	0.704104	0.481368	0.748775	0.615861	-2.84191	3.98531	-0.713096	0.475787	NA	0.593037	-2.75619	3.98613	-0.691447	0.489285	NA	0	0	0.211137	0	1.64023	0	1.38214	0.825106
1700110K17Rik	chr9;chr9;chr9	40333472;40342038;40343204	40333587;40342495;40343337	+;+;+	708	10.0708	3.17666	2.09043	1.51962	0.128607	NA	11.0568	3.87309	1.37696	2.81278	0.00491147	0.0087648	4.91658	2.69022	2.72468	0.987354	0.323469	0.642286	8.00479	2.53647	2.35925	1.07512	0.282321	0.73413	2.21508	-1.34125	2.04155	-0.656975	0.511197	NA	2.97667	-0.0772001	1.78283	-0.043302	0.965461	NA	0	0.0572218	0.437302	0.849231	1.97886	0.0469002	1.75327	1.53314
1700111N16Rik	chrX;chrX;chrX;chrX;chrX;chrX;chrX;chrX;chrX	69929260;69949056;69967407;69979588;69980115;69988998;70098243;70131873;70143510	69929689;69949100;69967567;69979663;69980205;69989097;70098309;70131955;70143588	-;-;-;-;-;-;-;-;-	1132	0.312186	0.0382864	4.01089	0.00954561	0.992384	NA	8.40907	5.66257	1.42046	3.98642	6.70775e-05	0.000256079	0.64465	2.79972	3.94839	0.709078	0.478276	0.698042	4.98036	4.12847	3.69594	1.11703	0.263982	0.73413	0.360998	-2.08456	4.03857	-0.516163	0.60574	NA	0.844469	0.487127	3.38319	0.143985	0.885513	NA	0	0.0572218	0.0754418	0	0	0.0469002	1.85162	0.996763
1700112E06Rik	chr14;chr14;chr14;chr14;chr14;chr14;chr14	22019712;22027227;22577848;22584406;22596425;22828689;23055955	22019908;22027327;22577974;22584545;22596542;22828782;23056088	+;+;+;+;+;+;+	911	92.7408	0.0990945	0.398327	0.248777	0.803534	0.89667	57.7836	-0.286309	0.398217	-0.718977	0.472155	0.514709	53.1284	-0.149066	0.525741	-0.283535	0.776767	0.864912	102.873	-0.0411321	0.399903	-0.102855	0.918078	0.958978	152.279	0.194474	0.245609	0.791802	0.428476	0.711443	141.871	0.0691837	0.250314	0.276388	0.78225	0.98959	2.06223	2.43569	2.34212	2.65235	2.77675	2.08673	2.72918	2.21048
1700112H15Rik	chr1;chr1;chr1;chr1;chr1;chr1	184527841;184528837;184530085;184531704;184554369;184557613	184528070;184529068;184530165;184531814;184554413;184557691	-;-;-;-;-;-	778	9.64821	2.7352	2.46412	1.11001	0.266995	NA	13.8425	3.86548	1.28689	3.00373	0.00266695	0.0052528	3.235	2.01287	2.55297	0.788444	0.430437	0.686788	5.21252	1.32106	2.84876	0.46373	0.642841	0.818436	2.63847	-1.66872	1.93893	-0.86064	0.389436	NA	2.10594	-3.51009	2.66089	-1.31914	0.187122	NA	0.126261	0	0.486666	0.849231	1.90434	0	2.09927	1.62138
1700112J05Rik	chr5;chr5;chr5;chr5	77006442;77007196;77017245;77018761	77006822;77007330;77017425;77018863	-;-;-;-	800	6.87478	3.29	3.1161	1.05581	0.291057	NA	12.9986	4.79303	1.59835	2.99873	0.00271111	0.00532332	6.74412	3.94581	3.23592	1.21938	0.222701	0.549606	16.657	4.42813	3.77988	1.1715	0.241398	0.73413	1.18557	-2.62298	3.95391	-0.663389	0.507081	NA	1.15296	-2.5361	3.82586	-0.662882	0.507406	NA	0	0	0.330599	1.06857	1.41519	0	2.09927	1.3842
1700112J16Rik	chr7;chr7;chr7;chr7;chr7	67204082;67219498;67222010;67222244;67222496	67205398;67220180;67222329;67222458;67222536	-;-;-;-;-	2490	25.772	2.26769	1.59975	1.41753	0.156327	NA	25.2359	2.80438	0.998994	2.80721	0.00499729	0.00889976	18.6067	2.39901	1.65537	1.44923	0.147273	0.45386	35.2149	2.55151	2.12827	1.19887	0.23058	0.73413	8.64998	-2.07697	1.21482	-1.70969	0.087323	NA	10.2398	-0.967962	1.06244	-0.911071	0.362258	0.976781	0.126261	0.499439	1.05802	1.35243	2.77675	0.0916989	2.41086	1.88036
1700113A16Rik	chr3;chr3;chr3	88171560;88175851;88177587	88172258;88175935;88177785	-;-;-	983	21.4261	1.07747	0.853741	1.26206	0.206929	NA	18.2587	1.49963	0.635945	2.35811	0.0183683	0.0274507	11.7707	0.414301	1.2103	0.342314	0.732115	0.83617	26.0814	1.1667	1.02306	1.1404	0.254121	0.73413	20.2753	-0.156983	0.606388	-0.258883	0.795726	0.921107	19.1028	-0.260512	0.629764	-0.413666	0.679119	0.97902	0.793537	0.663847	1.05802	1.40068	2.11307	0.788655	1.64418	1.81295
1700113H08Rik	chr10;chr10;chr10;chr10;chr10;chr10	87058046;87073958;87121410;87165023;87225877;87230006	87058159;87074051;87121478;87165134;87226236;87230599	+;+;+;+;+;+	1343	7.55886	1.65022	2.48094	0.665159	0.505949	NA	16.4696	3.56112	1.22964	2.89607	0.00377863	0.00702448	8.52325	2.5852	2.10197	1.22989	0.218738	0.544477	12.261	2.24862	2.11566	1.06284	0.287853	0.73413	4.22495	-1.083	1.64284	-0.659223	0.509752	NA	4.39123	-0.791393	1.60129	-0.494221	0.62115	NA	0	0.211526	0.621632	0.763945	1.53402	0	2.09927	1.97365
1700116B05Rik	chr16;chr16;chr16;chr16	50783409;50783409;50783827;50783830	50783557;50783557;50784091;50784091	+;+;+;+	414	2.59522	4.337	3.47886	1.24667	0.212517	NA	6.23565	6.14663	1.61376	3.8089	0.000139589	0.000467359	0.329798	3.07828	4.00705	0.768215	0.442359	0.686788	0.865878	1.95902	4.00031	0.489718	0.624334	0.808537	0.364419	-0.229165	4.08047	-0.0561614	0.955213	NA	0.52296	0.775997	3.83053	0.202582	0.839462	NA	0	0	0.0754418	0.849231	0.418409	0	1.52172	1.07267
1700119H24Rik	chr16;chr16;chr16	34935855;34936748;34939168	34936260;34936765;34939329	-;-;-	586	13.2984	5.09298	2.81633	1.80837	0.0705484	NA	14.971	5.84206	1.31892	4.42942	9.44878e-06	5.19948e-05	3.27926	3.92504	3.87195	1.01371	0.310721	0.637362	5.15993	3.39514	3.82453	0.887727	0.374688	0.73413	0.615861	-2.84191	3.98531	-0.713096	0.475787	NA	1.2513	0.160924	3.76973	0.0426886	0.96595	NA	0	0	0.211137	1.35243	2.17397	0	2.09927	1.97365
1700120C14Rik	chr15;chr15;chr15	99251788;99261625;99261952	99252001;99261708;99262041	+;+;+	388	10.4876	1.97684	1.52371	1.29739	0.194498	NA	17.8796	3.48082	0.661462	5.26232	1.4225e-07	1.67419e-06	18.6438	3.56389	1.40915	2.52911	0.0114353	0.316314	8.11998	1.13588	1.52896	0.74291	0.457536	0.740502	4.49736	-1.44261	1.18523	-1.21716	0.223543	NA	5.98584	-0.214174	1.36369	-0.157055	0.875202	NA	0.385959	0.258088	0.385373	1.00067	1.82381	0.0469002	2.23576	1.77746
1700120E14Rik	chr18;chr18;chr18;chr18	74495678;74522558;74525140;74531063	74496114;74523253;74525876;74531124	-;-;-;-	1932	12.8205	5.03632	2.8492	1.76763	0.077123	NA	15.9192	5.93483	1.28792	4.60808	4.06395e-06	2.61758e-05	15.2538	5.99155	2.91992	2.05195	0.0401743	0.322752	8.10765	4.10667	3.8183	1.07552	0.282141	0.73413	0.934125	-0.94267	3.93806	-0.239375	0.810815	NA	1.08673	-0.255952	3.89472	-0.0657177	0.947603	NA	0	0	0.211137	1.13215	2.23138	0	2.09927	1.97365
1700120G07Rik	chr7;chr7;chr7;chr7	135191765;135192827;135193710;135195971	135192234;135193014;135193903;135196002	-;-;-;-	884	7.37201	3.12607	2.51449	1.24322	0.213786	NA	8.22519	3.85623	1.4114	2.73221	0.00629112	0.0108388	1.46439	1.76582	3.84267	0.45953	0.645853	0.783645	5.00062	2.2123	3.74722	0.590384	0.554933	0.776108	1.21045	-3.82509	3.92629	-0.974224	0.329945	NA	1.4975	-1.8296	2.92273	-0.625989	0.531322	NA	0.0651219	0	0.330599	0.849231	1.64023	0	1.21986	1.27095
1700120K04Rik	chr7	127603903	127604445	-	543	7.09042	2.21911	1.88963	1.17436	0.24025	NA	11.5091	3.57592	1.32631	2.69614	0.00701492	0.0118773	6.41084	2.84004	2.15864	1.31566	0.188288	0.510434	8.89504	2.3214	2.30919	1.00529	0.314757	0.73413	2.49351	-2.05924	2.28058	-0.902945	0.366555	NA	3.86334	0.00326295	1.61413	0.00202149	0.998387	NA	0.126261	0	0.486666	1.19194	1.12433	0.134577	1.85162	1.48591
1700121L16Rik	chrX;chrX;chrX	104816776;104833043;104842058	104816842;104833138;104842455	+;+;+	561	0.254895	-0.917409	4.02316	-0.228032	0.819621	NA	1.83838	3.19546	2.88931	1.10596	0.268743	0.309843	3.46159	3.90699	3.42873	1.13948	0.254501	0.583974	0.885268	-0.0318717	3.98256	-0.0080028	0.993615	0.996282	0.410574	-2.25003	4.02451	-0.559081	0.576107	NA	0.724489	-0.252093	3.97756	-0.0633788	0.949465	NA	0	0	0.145589	0	0	0	0	0.617749
1700121N20Rik	chr12;chr12;chr12;chr12	106442652;106443667;106446483;106447325	106443051;106443871;106446563;106447666	-;-;-;-	1028	12.9075	3.46534	2.33111	1.48656	0.137132	NA	24.2992	4.96157	1.09191	4.54393	5.52152e-06	3.36081e-05	7.32269	3.09871	2.11994	1.4617	0.143824	0.451052	6.54152	2.07586	3.5587	0.583319	0.559679	0.778131	1.69885	-4.31795	3.46032	-1.24785	0.212087	NA	2.59533	-0.7843	1.76743	-0.443752	0.657222	NA	0	0.16269	0.385373	1.13215	2.17397	0	2.72918	1.74066
1700122C19Rik	chr19;chr19;chr19;chr19	37465254;37465254;37471251;37471251	37465323;37465475;37471827;37471827	+;+;+;+	799	8.49818	3.13768	2.47502	1.26774	0.204891	NA	11.7158	4.16843	1.37515	3.03125	0.00243544	0.0048717	10.1908	4.0983	2.55154	1.6062	0.108229	0.402809	4.66906	1.82	3.00106	0.606451	0.544215	0.771452	1.38743	-4.02312	3.78295	-1.06349	0.287562	NA	2.12843	-0.749188	2.25057	-0.332888	0.739219	NA	0	0.0572218	0.385373	1.24835	1.53402	0	2.02333	1.20913
1700122O11Rik	chr17;chr17;chr17	48036745;48037415;48038214	48037281;48037568;48038293	-;-;-	771	16.5812	3.78323	2.44584	1.54681	0.12191	NA	22.676	4.77947	1.27563	3.74675	0.000179138	0.000570214	6.00966	2.93329	2.67722	1.09564	0.273234	0.603309	12.2962	3.06646	2.73026	1.12314	0.261378	0.73413	1.79801	-4.39737	3.54971	-1.2388	0.215421	NA	2.21144	-1.85426	2.3132	-0.801602	0.422783	NA	0	0.0572218	0.486666	1.00067	2.52011	0	2.35583	2.00291
1700123I01Rik	chr19;chr19;chr19;chr19;chr19;chr19;chr19;chr19;chr19;chr19;chr19	6184410;6195664;6206218;6211604;6212128;6212997;6213299;6215146;6221673;6222648;6223521	6184582;6195780;6206263;6211679;6212253;6213028;6213396;6215209;6221745;6222756;6224219	+;+;+;+;+;+;+;+;+;+;+	1613	30.3095	3.56166	1.99178	1.78818	0.0737467	NA	35.0702	4.28555	1.33803	3.20288	0.00136061	0.00300103	12.6036	2.96072	2.50841	1.18032	0.237874	0.569828	34.9667	3.54801	2.62487	1.35169	0.176476	0.73413	4.43783	-2.57972	2.53469	-1.01777	0.308789	NA	4.81869	-1.67144	2.38888	-0.699675	0.48413	NA	0	0.111346	0.846781	2.20023	2.74388	0.0469002	2.90711	2.43979
1700123J17Rik	chr7;chr7;chr7;chr7;chr7;chr7;chr7;chr7;chr7	126224247;126224247;126227170;126227170;126230092;126230092;126237563;126241980;126248104	126225683;126225683;126227237;126227237;126230175;126230175;126237604;126242060;126248238	-;-;-;-;-;-;-;-;-	1847	18.677	2.64411	1.49483	1.76884	0.0769204	NA	22.0977	3.4842	0.902551	3.86039	0.000113205	0.000393754	41.0624	4.62755	1.74438	2.65283	0.00798191	0.316314	20.4219	2.53808	1.92202	1.32053	0.186659	0.73413	5.91593	-1.13334	1.21817	-0.930365	0.352182	NA	4.74886	-2.29704	1.39455	-1.64715	0.0995272	NA	0.238352	0.16269	0.74053	1.35243	2.43281	0.134577	2.55983	1.91244
1700123K08Rik	chr5;chr5;chr5;chr5;chr5;chr5	138561840;138562287;138562819;138563540;138564143;138564529	138562007;138562551;138563015;138563587;138564345;138564694	-;-;-;-;-;-	1047	18.5415	3.92239	2.90024	1.35244	0.176235	NA	25.2009	4.87933	1.64107	2.97326	0.00294653	0.0056945	16.4693	4.48178	2.98721	1.50032	0.133531	0.43609	19.992	3.80643	3.18614	1.19468	0.23221	0.73413	2.00672	-3.474	3.61343	-0.961413	0.336344	NA	2.59809	-1.11525	2.67567	-0.41681	0.676817	NA	0	0	0.533708	1.30174	2.56105	0	2.72918	1.81295
1700123L14Rik	chr6	96164503	96166205	-	1703	11.8581	2.52059	2.5118	1.0035	0.31562	NA	19.8368	3.86884	1.46413	2.64241	0.00823182	0.0136477	7.66192	2.49427	2.72023	0.916932	0.359178	0.660873	13.9577	2.53325	2.87447	0.881295	0.378158	0.734254	2.98357	-4.08567	2.73489	-1.4939	0.135201	NA	4.03559	-1.04993	2.17092	-0.483632	0.628647	NA	0	0.0572218	0.702447	1.57328	1.64023	0	2.46303	1.84722
1700123M08Rik	chr4;chr4;chr4;chr4;chr4	11966574;11976444;11977457;11980142;11993865	11966683;11976587;11977570;11980408;11994295	+;+;+;+;+	1066	20.9357	1.75583	1.14588	1.53229	0.125451	NA	19.4008	2.28462	0.571523	3.99743	6.40339e-05	0.000245933	11.6355	1.31068	1.26133	1.03912	0.298748	0.627282	16.9998	0.994925	1.19075	0.835545	0.403411	0.736408	12.4359	-0.600719	0.74111	-0.810566	0.417615	0.703377	11.4307	-0.822278	0.734852	-1.11897	0.263152	0.961387	0.697804	0.534554	0.74053	1.68562	2.23138	0.289771	1.85162	2.03134
1700123O12Rik	chr4;chr4;chr4;chr4;chr4	10508031;10742888;10745986;10776504;10797642	10508098;10743064;10746087;10776563;10797802	-;-;-;-;-	568	3.31595	3.5987	3.35652	1.07215	0.283652	NA	7.96042	5.49008	1.60433	3.42204	0.000621526	0.0015704	4.22488	4.5684	3.2815	1.39217	0.163871	0.475461	5.60161	4.1593	3.86409	1.0764	0.281749	0.73413	0.410574	-2.25003	4.02451	-0.559081	0.576107	NA	0.885204	0.331459	3.31046	0.100125	0.920245	NA	0	0	0.145589	0.849231	0.7125	0	1.85162	0.996763
1700123O20Rik	chr14;chr14	54686171;54689804	54687120;54690742	+;+	1889	362.74	-0.333075	0.317183	-1.05011	0.29367	0.562132	220.007	-0.894267	0.283803	-3.15102	0.00162703	0.00347771	214.346	-0.328592	0.50698	-0.648135	0.516897	0.713157	440.618	-0.215811	0.27133	-0.79538	0.426392	0.740502	647.281	-0.0117908	0.133411	-0.0883798	0.929575	0.976436	611.346	-0.102007	0.134468	-0.758596	0.448094	0.976781	3.68452	3.64947	3.84508	3.59864	3.53371	3.71937	3.46659	3.71779
1700123O21Rik	chr16;chr16;chr16;chr16	5975587;5993326;5994197;5998240	5975840;5993401;5994284;5998496	+;+;+;+	675	5.15352	4.26963	3.14761	1.35647	0.17495	NA	3.40634	4.18381	1.99873	2.09324	0.0363279	0.050379	3.97045	4.39132	3.31747	1.32369	0.185605	0.506251	3.4668	3.40207	3.70057	0.919335	0.357921	0.73413	0.410574	-2.25003	4.02451	-0.559081	0.576107	NA	0.724489	-0.252093	3.97756	-0.0633788	0.949465	NA	0	0	0.145589	0.6707	1.41519	0	0.467928	0.726793
1700124L16Rik	chr6;chr6	83761759;83762465	83762060;83762508	-;-	346	7.83476	2.0073	1.23325	1.62764	0.103601	NA	7.77332	2.68501	0.845901	3.17415	0.00150278	0.00325798	19.1946	4.09993	1.52135	2.69492	0.00704055	0.316314	11.2754	2.39974	1.67721	1.4308	0.152489	0.73413	5.3167	0.322701	1.03968	0.310385	0.756268	NA	6.46307	0.854071	0.9894	0.863221	0.388016	NA	0.290013	0.211526	0.272651	0.763945	1.53402	0.289771	1.21986	1.27095
1700125G02Rik	chr4;chr4;chr4	124890888;124891308;124894480	124890981;124891429;124894782	-;-;-	519	7.00223	3.02496	3.13883	0.963721	0.335186	NA	6.7349	3.48783	1.85692	1.87828	0.0603427	0.0795381	1.28301	1.54762	3.84527	0.402475	0.687335	0.810194	6.70695	2.69767	3.44761	0.782477	0.433934	0.740502	1.23172	-3.84932	3.94605	-0.975487	0.329319	NA	1.98827	-0.548501	2.35036	-0.233369	0.815475	NA	0	0	0.385373	1.06857	1.41519	0	1.38214	1.07267
1700125G22Rik	chr3;chr3;chr3	27154026;27154740;27156636	27154310;27154931;27157019	+;+;+	861	11.3602	1.36856	1.07435	1.27384	0.202719	NA	18.0702	2.85618	0.700396	4.07795	4.54354e-05	0.000185728	9.15934	1.52444	1.45099	1.05062	0.293433	0.623103	16.8751	1.87178	1.80497	1.03701	0.299729	0.73413	9.45046	-0.0637599	0.862278	-0.0739436	0.941055	NA	8.99249	-0.138555	0.796804	-0.173888	0.861953	NA	0.430686	0.499439	0.486666	0.927812	1.73622	0.39216	2.2976	1.43635
1700125H03Rik	chr8;chr8;chr8;chr8;chr8;chr8;chr8	68368459;68368459;68369237;68369237;68371996;68371999;68375434	68368534;68368534;68369345;68369345;68372293;68372180;68375710	+;+;+;+;+;+;+	760	4.27956	2.86972	3.35052	0.856502	0.39172	NA	10.5312	4.83453	1.54417	3.13083	0.00174316	0.00368516	1.31919	2.3367	3.86285	0.604916	0.545235	0.727199	7.2049	3.47183	3.53285	0.982729	0.325741	0.73413	0.986073	-2.2988	3.96569	-0.579674	0.562135	NA	0.790716	-3.17454	3.96631	-0.800377	0.423492	NA	0	0	0.272651	0.453216	1.2803	0	1.75327	1.48591
1700125H20Rik	chr11;chr11;chr11;chr11;chr11;chr11	85171096;85172834;85173188;85174017;85178257;85180886	85171227;85172935;85173363;85174116;85178452;85181154	+;+;+;+;+;+	975	18.7349	4.18098	2.00473	2.08556	0.0370186	NA	27.7814	5.30797	0.986915	5.37835	7.51716e-08	9.81771e-07	13.639	4.28581	1.86074	2.30328	0.0212628	0.316314	13.5182	3.43058	2.82908	1.21261	0.225278	0.73413	1.8955	-2.28926	2.11494	-1.08242	0.279066	NA	2.62983	-0.431084	1.57547	-0.273623	0.784374	NA	0.0651219	0.0572218	0.385373	1.64956	2.43281	0	2.80419	1.97365
1700126H18Rik	chr5;chr5;chr5	66166607;66180017;66191274	66166762;66180202;66191335	-;-;-	404	7.64122	3.45059	3.14923	1.09569	0.273213	NA	15.2966	5.02354	1.7396	2.88775	0.00388009	0.00718308	7.25298	4.07939	3.16303	1.28971	0.197151	0.519449	8.99292	3.47269	3.78435	0.917645	0.358805	0.73413	1.3447	-1.68552	3.90627	-0.431491	0.666111	NA	1.47824	-1.00531	2.95839	-0.339817	0.733994	NA	0	0	0.330599	0.567859	1.82381	0	2.2976	0.825106
1700128A07Rik	chr14;chr14;chr14;chr14	106417187;106423695;106443311;106486403	106417444;106424084;106443404;106486520	-;-;-;-	860	3.12258	2.39151	2.82985	0.845101	0.398054	NA	6.98022	4.2579	1.6774	2.53839	0.0111363	0.0176894	1.04982	2.11735	3.87041	0.547061	0.584337	0.748795	4.20868	2.65463	2.97771	0.891501	0.372661	0.73413	0.936496	-2.21047	3.3514	-0.659566	0.509532	NA	0.74613	-3.09525	3.96965	-0.779731	0.435549	NA	0	0.0572218	0.211137	0.174895	1.12433	0	0.785436	0.495343
1700128F08Rik	chr9;chr9;chr9	8221889;8225242;8241268	8222171;8225348;8241987	+;+;+	1110	14.2488	2.97357	2.39903	1.23949	0.215165	NA	21.5479	4.14829	1.30798	3.17152	0.00151644	0.00328269	17.7586	4.06493	2.42387	1.67705	0.0935336	0.381703	14.9572	2.80281	2.78775	1.0054	0.314703	0.73413	2.88784	-3.01831	2.65803	-1.13554	0.256147	NA	2.64522	-3.86603	2.56099	-1.50958	0.13115	NA	0	0.111346	0.621632	1.30174	2.17397	0	2.09927	1.97365
1700129C05Rik	chr14;chr14;chr14;chr14;chr14	59133040;59139604;59140004;59142113;59142458	59133418;59139675;59140102;59142193;59142893	-;-;-;-;-	1067	6.00227	2.60093	2.48673	1.04592	0.295597	NA	9.24364	3.88032	1.3181	2.94388	0.00324126	0.00616057	5.08069	3.05272	2.60883	1.17015	0.24194	0.573145	6.40598	2.44623	2.86118	0.854975	0.392565	0.735674	1.49699	-3.00768	2.95353	-1.01834	0.308518	NA	1.45915	-2.92802	2.85163	-1.02679	0.30452	NA	0	0.111346	0.330599	0.763945	1.41519	0	1.02606	1.66274
1810006J02Rik	chr1;chr1;chr1	98131467;98133512;98143297	98131704;98133601;98144655	+;+;+	1687	16.8992	-0.502001	0.793884	-0.632336	0.527168	NA	13.5144	-0.0910465	0.890259	-0.10227	0.918543	0.929663	15.5486	0.394995	0.951127	0.415291	0.677929	0.803823	31.102	0.748231	0.684635	1.09289	0.274442	0.73413	59.6509	1.48712	0.435649	3.41358	0.000641153	0.0146737	47.4898	1.07899	0.48372	2.23062	0.0257066	0.519328	0.935171	0.881026	1.3807	0.763945	1.2803	0.872341	1.75327	1.3842
1810007D17Rik	chr19;chr19;chr19	58606329;58628906;58629336	58606489;58629068;58629753	+;+;+	742	7.64091	2.20637	2.49352	0.884839	0.376243	NA	10.0009	3.20852	1.46854	2.18484	0.0289005	0.0410126	7.16644	2.78171	2.6432	1.0524	0.292615	0.62243	3.3317	0.104054	3.79284	0.0274343	0.978113	0.989804	2.47727	-2.76635	2.71866	-1.01754	0.308896	NA	2.24986	-3.61531	2.62738	-1.37601	0.168818	NA	0	0.111346	0.533708	0.927812	1.53402	0	1.85162	0.914614
1810008I18Rik	chr7;chr7	65804052;65805814	65804332;65806223	+;+	691	10.2266	1.0051	1.15899	0.867223	0.38582	NA	10.6059	1.80475	0.927998	1.94478	0.0518014	0.0693136	3.35274	-0.0336106	1.58219	-0.0212432	0.983052	0.990208	6.41749	-0.53892	1.32276	-0.407422	0.683698	0.840033	8.58416	-0.684038	0.949813	-0.720182	0.471413	NA	6.7724	-1.66275	1.45316	-1.14423	0.252529	NA	0.385959	0.302578	0.777216	1.06857	1.41519	0.325078	1.02606	1.43635
1810009A15Rik	chr19;chr19;chr19;chr19;chr19;chr19;chr19	8888883;8888883;8889124;8890003;8890003;8890411;8890411	8888964;8889248;8889248;8890100;8890100;8890759;8890759	+;+;+;+;+;+;+	813	5.41075	2.17837	1.56574	1.39127	0.164143	NA	5.47539	2.82658	1.15966	2.43742	0.0147923	0.0226924	0.914465	0.397766	2.97413	0.133742	0.893606	0.937038	7.69241	2.48415	1.7002	1.46109	0.143992	0.73413	5.25017	1.28913	1.18449	1.08833	0.276447	NA	3.72281	0.58978	1.31631	0.448057	0.654112	NA	0.126261	0.0572218	0.330599	1.00067	0.93947	0.134577	1.21986	1.07267
1810009J06Rik	chr6;chr6;chr6;chr6;chr6	40964772;40966163;40966607;40967410;40968183	40964828;40966325;40966860;40967546;40968427	+;+;+;+;+	856	2.62803	3.18932	3.88546	0.820836	0.41174	NA	3.4363	4.1624	2.6587	1.56558	0.117448	0.146206	6.00916	5.12151	3.31285	1.54595	0.122116	0.418779	2.6539	2.95731	3.88205	0.761791	0.446185	0.740502	0.410574	-2.25003	4.02451	-0.559081	0.576107	NA	0.559924	-1.20316	4.02568	-0.298871	0.765039	NA	0	0	0.145589	0	1.12433	0	0	0.726793
1810010D01Rik	chr7;chr7;chr7	145205818;145206929;145208026	145206581;145207005;145208119	-;-;-	935	20.1089	2.3984	1.61755	1.48274	0.138143	NA	27.6138	3.45654	1.16177	2.97525	0.00292754	0.00566291	14.0129	2.49622	1.62867	1.53268	0.125355	0.424033	22.5458	2.32279	1.67443	1.38721	0.165377	0.73413	13.8598	0.785909	1.14523	0.686248	0.492557	0.757259	13.7917	0.854254	1.08185	0.789625	0.429747	0.976781	0.0651219	0.211526	0.972886	1.87832	2.17397	0.134577	2.87397	2.00291
1810010H24Rik	chr11;chr11;chr11	107028223;107028363;107029585	107028268;107028557;107030442	+;+;+	1099	13.5531	2.54483	1.16007	2.19368	0.0282582	NA	21.1702	3.85659	0.67796	5.68852	1.28145e-08	2.27619e-07	8.18124	2.02716	1.42866	1.41893	0.155919	0.468045	16.2241	2.58629	1.38859	1.86253	0.0625286	0.73413	7.25831	0.456157	0.900255	0.506698	0.612367	NA	8.3742	0.856633	0.877253	0.976496	0.328819	NA	0.238352	0.345173	0.385373	1.30174	1.97886	0.359181	2.02333	2.03134
1810011H11Rik	chr14;chr14;chr14;chr14;chr14	32785963;32805124;32806780;32808349;32816847	32786096;32805177;32806911;32808379;32817968	+;+;+;+;+	1473	71.6989	0.123418	0.42432	0.29086	0.771158	0.877129	55.4336	0.374103	0.332393	1.12548	0.260384	0.301015	34.0747	-0.416353	0.595157	-0.699567	0.484198	0.699628	83.3846	0.116821	0.458652	0.254706	0.79895	0.898975	119.28	0.275235	0.2548	1.0802	0.280053	0.594875	109.444	0.113364	0.255889	0.443022	0.65775	0.97902	1.95388	2.08777	2.09566	2.17883	2.77675	1.86779	2.76739	2.43979
1810011O10Rik	chr8	24437616	24438946	-	1331	9.14535	2.25997	1.3918	1.62378	0.104423	NA	14.874	3.66711	0.817325	4.48672	7.23269e-06	4.19236e-05	4.79679	1.49404	1.77925	0.839702	0.401076	0.679846	15.3223	2.89178	1.62948	1.77467	0.0759529	0.73413	3.57848	-0.999846	1.57063	-0.636588	0.524393	NA	6.0088	0.637673	1.09966	0.57988	0.561995	NA	0.126261	0.425278	0.211137	0.849231	1.73622	0.215182	1.94116	1.70246
1810012K16Rik	chr8;chr8;chr8	22398721;22399147;22399445	22398983;22399278;22399591	+;+;+	542	12.3719	3.39678	2.35299	1.4436	0.148851	NA	8.70885	3.42606	1.38652	2.47098	0.0134742	0.020881	5.35149	2.67766	2.02721	1.32086	0.186549	0.507365	9.85786	2.76578	2.25358	1.22728	0.219716	0.73413	2.79861	-0.621868	1.86052	-0.334244	0.738195	NA	3.73959	0.355448	1.58782	0.22386	0.822867	NA	0	0.16269	0.385373	1.00067	2.17397	0	1.21986	1.91244
1810013A23Rik	chr17;chr17;chr17	28271708;28272201;28272971	28271887;28272244;28273163	+;+;+	417	23.5248	1.19115	0.857201	1.38958	0.164657	NA	24.8058	1.97325	0.518254	3.80749	0.000140386	0.000469227	7.86002	0.124509	1.14708	0.108544	0.913564	0.94888	23.6649	0.856549	1.16369	0.736061	0.461693	0.742078	21.3183	-0.138305	0.547493	-0.252616	0.800565	0.923891	18.9284	-0.435984	0.57519	-0.757983	0.448461	0.976781	0.762633	0.881026	0.972886	1.72043	2.11307	0.697321	2.46303	1.91244
1810013L24Rik	chr16;chr16;chr16;chr16	8830100;8831321;8842968;8855794	8830685;8831401;8843243;8858924	+;+;+;+	4074	1035.07	-0.212993	0.331035	-0.643417	0.519953	0.714979	601.018	-0.923443	0.332212	-2.77968	0.0054413	0.00957906	565.244	-0.521058	0.776487	-0.671045	0.502192	0.706266	1197.49	-0.247651	0.342764	-0.72251	0.469981	0.74484	1825.27	0.071874	0.131243	0.54764	0.583939	0.817058	1793.75	0.0972131	0.104454	0.930681	0.352018	0.976781	4.62564	4.6778	4.84975	4.70166	4.49225	4.84492	4.59366	4.7328
1810014B01Rik	chr10;chr10;chr10	86685527;86685880;86688534	86685608;86685996;86689954	+;+;+	1620	35.4482	-0.182809	0.608247	-0.300551	0.763757	NA	33.9446	0.558907	0.544992	1.02553	0.305112	0.347055	29.5338	0.469097	0.63562	0.738015	0.460505	0.692588	47.9721	0.198635	0.489318	0.405942	0.684785	0.840506	58.269	-0.129468	0.351772	-0.368044	0.71284	0.883197	61.8489	0.115258	0.334373	0.344698	0.730321	0.987313	1.44217	1.67857	1.57684	1.90712	1.2803	1.39255	2.5126	1.66274
1810018F18Rik	chr19;chr19;chr19	58698917;58699082;58699951	58698944;58699127;58701323	+;+;+	1447	4.17702	3.95724	3.22249	1.22801	0.219444	NA	13.9787	6.38646	1.36236	4.68779	2.76174e-06	1.91262e-05	1.16846	3.34493	3.92461	0.852296	0.39405	0.67602	7.37024	4.58073	3.86053	1.18655	0.235404	0.73413	0.728838	-0.35079	3.97772	-0.0881887	0.929727	NA	1.21819	1.07527	3.79613	0.283256	0.776981	NA	0	0	0.145589	0.927812	0.93947	0	1.75327	2.11207
1810019D21Rik	chr8;chr8;chr8;chr8;chr8;chr8;chr8;chr8;chr8;chr8;chr8;chr8;chr8	106135400;106135400;106135400;106136531;106136531;106137167;106137167;106137167;106137469;106137469;106137828;106137828;106137828	106135621;106135732;106135732;106136688;106136688;106137350;106137350;106137350;106137544;106137544;106138722;106138722;106138722	+;+;+;+;+;+;+;+;+;+;+;+;+	1646	38.6515	2.224	1.26254	1.76152	0.0781497	NA	48.0376	3.14934	0.85187	3.69698	0.000218182	0.000669804	24.3211	2.16572	1.32981	1.62859	0.103399	0.396888	41.2819	2.06479	1.4841	1.39127	0.164142	0.73413	17.4614	-0.704959	0.933914	-0.754844	0.450343	0.727588	20.8546	-0.010267	0.833069	-0.0123243	0.990167	0.999214	0.339136	0.633057	1.34051	2.26181	2.86934	0.39216	2.68946	2.5948
1810020O05Rik	chr6;chr6;chr6;chr6;chr6	87675593;87679827;87680151;87681104;87690548	87675896;87679983;87680271;87681268;87690847	-;-;-;-;-	1047	16.9313	3.15583	2.33525	1.35139	0.17657	NA	17.9763	3.78036	1.26111	2.99765	0.00272073	0.0053384	7.1199	2.54521	2.5732	0.98912	0.322604	0.641592	20.8403	3.2489	3.24262	1.00193	0.316375	0.73413	3.93586	-1.15563	1.729	-0.668383	0.503889	NA	3.61729	-1.42239	2.06321	-0.689403	0.490569	NA	0	0.16269	0.621632	1.4467	2.33716	0	2.02333	1.91244
1810021B22Rik	chr15;chr15;chr15;chr15	89071198;89071571;89074073;89075614	89071336;89071718;89074198;89075854	-;-;-;-	654	26.4856	1.39804	0.922451	1.51557	0.129627	NA	28.0529	2.14557	0.673876	3.18392	0.00145293	0.00317085	13.2123	0.665689	1.08192	0.615286	0.538366	0.724171	26.1434	1.03786	1.11574	0.9302	0.352267	0.73413	21.9727	-0.119737	0.619352	-0.193326	0.846704	0.942654	22.256	0.00501396	0.580954	0.00863057	0.993114	0.999214	0.697804	0.750907	1.1613	1.90712	2.23138	0.697321	2.46303	1.77746
1810022K09Rik	chr3;chr3;chr3;chr3	14606289;14607177;14609541;14611210	14606408;14607293;14609657;14611256	-;-;-;-	401	154.263	-0.109263	0.339337	-0.321991	0.74746	0.86135	90.0348	-0.746686	0.450883	-1.65605	0.0977111	0.123588	75.16	-0.693517	0.808117	-0.858189	0.390788	0.675777	177.884	-0.156487	0.416683	-0.375553	0.707249	0.853553	251.217	-0.0729713	0.248328	-0.29385	0.768872	0.907649	225.271	-0.334865	0.227361	-1.47283	0.140796	0.895195	2.92476	2.90444	2.66175	3.01078	2.83942	2.8241	3.00041	2.88375
1810024B03Rik	chr2;chr2	127186355;127208175	127187514;127208280	-;-	1266	16.8324	0.196411	0.948181	0.207145	0.835897	NA	9.76107	-0.180492	0.976519	-0.184832	0.853361	0.870947	19.3686	1.29637	1.10487	1.17333	0.240664	0.573145	17.4315	-0.146892	0.873865	-0.168095	0.866509	0.933558	15.8318	-1.71585	0.665171	-2.57956	0.00989251	0.0969538	18.8107	-0.762711	0.610039	-1.25027	0.211202	0.940694	0.730744	1.01766	1.00208	0.567859	1.82381	0.810242	0.467928	1.53314
1810026B05Rik	chr7;chr7;chr7;chr7;chr7	73539798;73549597;73555255;73555855;73558039	73544382;73549652;73555333;73555920;73558395	-;-;-;-;-	5143	1116.68	-0.178448	0.209751	-0.850761	0.394902	0.633039	634.672	-0.952634	0.211814	-4.49751	6.87549e-06	4.01792e-05	584.704	-0.643499	0.812139	-0.792351	0.428156	0.686788	1130.66	-0.669888	0.374505	-1.78873	0.0736583	0.73413	1920	0.032778	0.100575	0.325906	0.744495	0.896013	1774.77	-0.124014	0.116445	-1.065	0.286875	0.97278	4.76739	4.855	4.72649	4.89657	4.78728	4.73269	4.72366	4.58074
1810026J23Rik	chr9;chr9	21592722;21593150	21593070;21595970	+;+	3170	399.068	-0.325871	0.303217	-1.07471	0.282505	0.554302	245.837	-0.815581	0.331994	-2.45662	0.0140253	0.021635	225.704	-0.481189	0.525699	-0.915331	0.360018	0.66123	510.254	-0.0571035	0.201181	-0.283842	0.776532	0.88759	714.691	0.00566216	0.117516	0.0481822	0.961571	0.988412	700.778	0.0228638	0.118717	0.19259	0.84728	0.994039	3.86066	3.76913	3.82648	3.72151	3.62081	3.80095	3.3052	3.94437
1810030O07Rik	chrX;chrX;chrX;chrX;chrX;chrX;chrX	12654884;12657862;12662650;12664500;12669527;12673026;12673326	12656486;12658024;12662829;12664649;12669646;12673160;12673546	-;-;-;-;-;-;-	2572	365.169	-0.427473	0.308081	-1.38753	0.165279	0.451564	230.083	-0.879451	0.210401	-4.17988	2.91661e-05	0.000129411	213.004	-0.47942	0.563162	-0.851301	0.394602	0.676221	445.494	-0.295233	0.383892	-0.769052	0.441862	0.740502	655.896	-0.0726924	0.138971	-0.523076	0.600921	0.826177	656.243	0.0013801	0.142042	0.00971614	0.992248	0.999214	3.76562	3.8637	3.64134	3.61421	3.51842	3.64945	3.68347	3.38893
1810032O08Rik	chr11;chr11;chr11;chr11;chr11;chr11;chr11;chr11;chr11;chr11;chr11;chr11;chr11;chr11;chr11;chr11	116671660;116671660;116671660;116672164;116672164;116672664;116672664;116672664;116673938;116673938;116673938;116674300;116674300;116674300;116675508;116675508	116671756;116671756;116671756;116672355;116672355;116672738;116672738;116672738;116674071;116674071;116674071;116674375;116674375;116675798;116675798;116675798	+;+;+;+;+;+;+;+;+;+;+;+;+;+;+;+	1997	110.797	-0.0511952	0.468719	-0.109224	0.913025	0.95667	90.6118	0.366742	0.391302	0.937235	0.348638	0.391387	58.8083	-0.243487	0.639941	-0.380483	0.703587	0.81928	135.961	0.103114	0.370962	0.277964	0.78104	0.89062	212.605	0.476191	0.346217	1.37541	0.169004	0.476479	188.097	0.220747	0.253513	0.870752	0.383889	0.976781	2.48785	2.66911	2.28795	2.39227	3.21482	2.17234	3.13885	2.72897
1810034E14Rik	chr13;chr13;chr13	64248700;64266377;64267021	64249203;64266549;64268145	+;+;+	1802	36.2507	1.01055	0.548127	1.84365	0.0652346	NA	27.9191	1.24094	0.440472	2.8173	0.004843	0.00866557	25.3089	0.987762	1.03274	0.956451	0.338845	0.651277	47.5024	1.25656	0.923803	1.3602	0.173767	0.73413	37.4182	-0.0146741	0.472366	-0.0310651	0.975218	0.99311	38.8286	0.163596	0.406035	0.402911	0.687014	0.979352	1.16955	1.24514	1.2092	1.84867	2.38613	1.43916	2.02333	2.21048
1810037I17Rik	chr3;chr3	122924397;122925479	122924656;122926194	+;+	976	137.38	-0.428763	0.354449	-1.20966	0.226409	0.504698	80.7451	-1.14145	0.301235	-3.78923	0.000151117	0.000497826	80.321	-0.404934	0.808859	-0.500624	0.616636	0.764775	176.42	-0.131924	0.407967	-0.32337	0.746415	0.872104	286.277	0.33154	0.233275	1.42124	0.155247	0.456354	249.927	0.0304163	0.188678	0.161207	0.87193	0.996849	2.86139	2.90444	2.68874	2.52311	2.77675	2.70304	2.46303	2.51166
1810041H14Rik	chr14;chr14;chr14;chr14	121876861;121876861;121878124;121879208	121877011;121877011;121878270;121879408	-;-;-;-	499	10.8505	0.543908	0.839624	0.647799	0.517115	NA	9.40079	1.05533	0.721146	1.46341	0.143355	0.175319	7.40118	0.392561	1.25668	0.31238	0.754752	0.850402	13.684	0.662832	0.902451	0.73448	0.462657	0.742312	15.6365	0.287699	0.65901	0.436563	0.662428	0.859462	14.9834	0.235581	0.643277	0.36622	0.714201	0.984062	0.663743	0.568478	0.662856	1.13215	0.93947	0.673122	1.38214	1.43635
1810041L15Rik	chr15;chr15;chr15;chr15;chr15	84379203;84406446;84417100;84420137;84446999	84384392;84406763;84417313;84420232;84447097	-;-;-;-;-	5917	59.0631	3.6022	2.01408	1.78851	0.0736944	0.37883	85.9354	4.66507	1.17181	3.98107	6.86064e-05	0.000260397	33.0304	3.46452	1.84164	1.88122	0.0599423	0.338209	84.0092	3.91566	2.30344	1.69992	NA	NA	8.65252	-2.33433	2.0553	-1.13576	0.256056	NA	10.3551	-1.03435	1.39004	-0.744115	0.456807	0.976781	0.0651219	0.16269	1.25491	2.55331	3.53371	0	3.60552	3.20758
1810043G02Rik	chr10;chr10;chr10;chr10;chr10;chr10;chr10	77978650;77979753;77980501;77981584;77982870;77983516;77984419	77978781;77979771;77980547;77981813;77983041;77983591;77985438	+;+;+;+;+;+;+	1696	77.9271	0.744068	0.559587	1.32967	0.183626	0.467636	60.5233	0.954962	0.375178	2.54536	0.0109166	0.0174001	46.1654	0.567826	0.638916	0.888732	0.374147	0.667187	97.0837	0.887927	0.668473	1.32829	0.184082	0.73413	98.66	0.196819	0.281443	0.699322	0.484351	0.752615	87.2251	-0.0755207	0.286088	-0.263977	0.791797	0.98959	1.82152	1.80247	2.08597	2.65235	3.03219	1.7159	3.11265	2.61062
1810043H04Rik	chr11;chr11;chr11	120098934;120099148;120100174	120099065;120099258;120100424	+;+;+	494	34.7939	-0.00128249	0.487029	-0.00263329	0.997899	NA	28.1472	0.334633	0.551939	0.606286	0.544325	0.584971	21.9767	-0.104758	0.711168	-0.147304	0.882892	0.929819	39.1644	-0.176719	0.58483	-0.302172	0.762521	0.879433	50.0985	-0.325049	0.376528	-0.86328	0.387983	0.683287	48.2111	-0.365741	0.398475	-0.917853	0.358696	0.976781	1.51871	1.40175	1.57684	1.53284	1.82381	1.51585	2.5126	1.77746
1810044D09Rik	chr6;chr6	91440987;91441442	91441158;91441755	+;+	486	17.6997	0.528962	0.757624	0.698186	0.485061	NA	15.3777	1.07069	0.693272	1.5444	0.122493	0.15205	14.5269	0.722725	1.2531	0.576748	0.56411	0.737935	21.7907	0.628815	0.858238	0.732681	0.463753	0.742312	26.0265	0.368623	0.56054	0.657621	0.510782	0.769584	20.9225	-0.16743	0.585315	-0.28605	0.774839	0.989296	0.852619	0.722721	1.05802	1.40068	1.53402	0.788655	1.21986	1.91244
1810046K07Rik	chr9;chr9;chr9;chr9;chr9	51289686;51291547;51294957;51318281;51328808	51290448;51291845;51294999;51318383;51328917	-;-;-;-;-	1318	380.621	0.820987	1.06047	0.774169	0.438831	0.661399	150.517	-0.795475	1.18915	-0.668944	0.503531	0.545608	100.264	-2.58713	1.64016	-1.57736	0.114712	0.411399	179.312	-3.25312	1.65665	-1.96368	0.0495677	0.73413	222.342	-6.75505	1.43049	-4.72218	2.33326e-06	0.000247325	217.311	-7.09158	1.37951	-5.14063	2.73813e-07	0.000365093	4.07302	3.16433	0.662856	4.26467	4.12368	3.76934	3.66836	1.94351
1810053B23Rik	chr16;chr16;chr16;chr16;chr16;chr16;chr16;chr16;chr16;chr16;chr16;chr16;chr16;chr16;chr16;chr16;chr16;chr16;chr16;chr16;chr16	93343716;93343716;93343724;93344744;93344875;93344875;93344875;93346057;93346797;93346860;93346860;93346860;93346860;93353031;93353982;93353982;93358625;93358995;93358995;93359454;93359497	93344371;93344371;93344371;93345047;93345047;93345047;93345047;93347188;93347188;93347099;93347099;93347099;93347188;93353189;93354071;93354071;93358712;93359058;93359058;93359543;93359511	-;-;-;-;-;-;-;-;-;-;-;-;-;-;-;-;-;-;-;-;-	2583	26.0176	2.68213	1.76463	1.51994	0.128525	NA	33.2568	3.60941	1.14272	3.15862	0.00158517	0.00340274	35.4362	3.9529	2.06392	1.91524	0.0554618	0.332031	30.366	2.68329	1.8729	1.43269	0.151947	0.73413	6.35493	-2.89482	1.55552	-1.861	0.0627443	NA	7.20148	-1.60187	1.43872	-1.1134	0.265537	NA	0.238352	0.0572218	1.03044	1.72043	2.70989	0.0469002	2.72918	2.34202
1810055G02Rik	chr19;chr19;chr19;chr19	3708333;3714404;3715638;3716491	3708436;3714625;3715802;3717881	+;+;+;+	1882	224.74	-0.509081	0.323615	-1.57311	0.115694	0.41497	161.661	-0.456361	0.348856	-1.30816	0.190818	0.227476	141.759	-0.244724	0.550131	-0.444847	0.65643	0.790542	305.842	-0.0427407	0.368119	-0.116106	0.907569	0.953629	474.095	0.311025	0.226674	1.37213	0.170024	0.4773	450.649	0.250284	0.210056	1.19151	0.233453	0.948579	3.22245	3.0948	3.56672	3.29556	3.1722	2.87954	3.28306	3.57881
1810058I24Rik	chr6;chr6;chr6;chr6;chr6;chr6	35252699;35252732;35260410;35260410;35261159;35261159	35252782;35253045;35260463;35260463;35262059;35262059	+;+;+;+;+;+	1302	210.809	-0.146764	0.345785	-0.424438	0.671246	0.813766	125.352	-0.724252	0.350976	-2.06354	0.0390614	0.0537556	117.921	-0.280208	0.531943	-0.526763	0.598358	0.755823	262.11	0.0331354	0.424249	0.0781036	0.937746	0.96953	373.613	0.138552	0.201084	0.689024	0.490808	0.756137	342.956	-0.0293811	0.202123	-0.145362	0.884425	0.996849	3.25152	2.91726	3.23357	2.96257	3.35116	3.21345	2.97027	3.25815
1810062G17Rik	chr3;chr3;chr3	36475937;36479484;36481776	36476239;36479567;36482299	+;+;+	911	15.5637	2.28991	1.14116	2.00665	0.0447866	NA	19.5443	3.2888	0.665645	4.94078	7.78116e-07	6.8039e-06	2.62985	-0.00886895	1.94355	-0.00456328	0.996359	0.998021	7.95983	0.595421	1.50058	0.396794	0.691519	0.845116	7.53739	-0.249506	1.00271	-0.248832	0.803491	NA	7.27606	-0.275279	0.945198	-0.291239	0.770868	NA	0.385959	0.258088	0.578636	1.30174	2.11307	0.424085	2.09927	2.00291
1810062O18Rik	chr14;chr14;chr14;chr14;chr14;chr14	20546293;20561986;20564781;20565011;20569870;20570342	20546344;20562096;20564839;20565047;20570022;20570680	+;+;+;+;+;+	751	12.5691	1.11103	1.17988	0.941651	0.346371	NA	24.8601	2.99098	0.635506	4.70645	2.52065e-06	1.77591e-05	14.4692	2.06362	1.23903	1.66551	0.0958111	0.385655	27.143	2.28241	1.40083	1.62933	0.103243	0.73413	9.45857	-0.931004	0.8889	-1.04737	0.294931	NA	9.3816	-0.851176	0.907725	-0.937702	0.348397	0.976781	0.339136	0.568478	0.777216	1.35243	1.53402	0.253172	2.55983	2.05898
1810063I02Rik	chr11;chr11	59921499;59921725	59921607;59921889	+;+	274	8.65551	5.05853	2.95562	1.7115	0.0869895	NA	4.59311	4.63581	1.82704	2.53733	0.01117	0.0177357	0.914026	3.05628	3.92908	0.777862	0.436651	0.686788	6.7807	4.45347	3.8615	1.1533	0.248788	0.73413	0.728838	-0.35079	3.97772	-0.0881887	0.929727	NA	0.395358	-2.16494	4.02568	-0.537782	0.590728	NA	0	0	0.145589	0.849231	1.90434	0	1.02606	0.617749
1810064F22Rik	chr9;chr9	22206786;22213723	22208949;22213860	-;-	2302	11.0412	3.85515	2.33299	1.65244	0.0984439	NA	12.1233	4.53378	1.14177	3.97082	7.16257e-05	0.000270078	16.2808	5.08358	2.02602	2.50914	0.0121024	0.316314	6.25811	2.68365	2.85339	0.940514	0.346954	0.73413	1.13257	-3.73254	3.91287	-0.953912	0.340128	NA	1.7216	-0.800991	2.25885	-0.354601	0.722888	NA	0	0.111346	0.272651	1.19194	1.97886	0	2.02333	1.3842
1810065E05Rik	chr11;chr11;chr11;chr11;chr11;chr11	58421111;58421681;58422196;58422732;58423815;58425665	58421190;58421770;58422306;58422884;58423946;58426023	+;+;+;+;+;+	925	17.2455	3.6751	2.36703	1.55262	0.120513	NA	13.6794	3.85615	1.28751	2.99503	0.00274414	0.00537474	6.15641	2.75606	2.16599	1.27243	0.203221	0.526793	8.04856	2.15489	2.85994	0.753473	0.451166	0.740502	2.16946	-3.59313	2.77056	-1.2969	0.194666	NA	2.90813	-0.995567	1.85728	-0.536034	0.591935	NA	0.126261	0	0.486666	1.13215	2.52011	0	2.02333	1.88036
2010001A14Rik	chr11;chr11;chr11;chr11	57795499;57796026;57796312;57801234	57795794;57796173;57796397;57801467	-;-;-;-	764	16.5797	1.27289	0.934117	1.36267	0.172987	NA	21.2073	2.42882	0.56917	4.2673	1.97849e-05	9.45489e-05	12.355	1.22964	1.46334	0.840296	0.400743	0.679688	20.1199	1.34545	1.03293	1.30255	0.192728	0.73413	13.0388	-0.467712	0.723546	-0.646416	0.51801	0.773398	13.9984	-0.144351	0.671972	-0.214817	0.82991	0.992801	0.663743	0.499439	0.812603	1.4467	1.82381	0.570006	2.02333	2.16249
2010001E11Rik	chr10;chr10;chr10;chr10	39920382;39923739;39925070;39926735	39922191;39923855;39925238;39926923	-;-;-;-	2285	23.1005	3.60087	2.05454	1.75264	0.0796634	NA	22.4674	4.06814	1.49295	2.7249	0.00643217	0.011041	20.6509	4.17009	2.49393	1.67209	0.0945058	0.382509	15.8548	2.74839	2.7847	0.986961	0.323662	0.73413	3.28187	-2.61394	2.2986	-1.13719	0.25546	NA	5.15014	-0.156089	1.75194	-0.0890948	0.929007	NA	0	0.0572218	0.702447	1.72043	2.63824	0.0469002	1.64418	2.57871
2010003K11Rik	chr19;chr19	4496788;4498244	4497614;4498583	-;-	1167	16.37	2.66974	2.39532	1.11457	0.265036	NA	22.4761	3.70645	1.35571	2.73395	0.00625787	0.010791	15.0641	3.29607	2.45728	1.34135	0.179807	0.499316	18.4841	2.62411	3.30234	0.79462	0.426835	0.740502	3.8647	-3.48567	2.5099	-1.38877	0.164903	NA	4.40416	-1.80682	1.95614	-0.923665	0.355661	NA	0	0.16269	0.777216	1.24835	2.33716	0	2.23576	1.81295
2010005H15Rik	chr16;chr16;chr16;chr16;chr16	36221562;36238824;36253014;36255541;36257247	36221646;36238885;36253111;36255642;36257427	+;+;+;+;+	528	1.72126	1.83432	3.86935	0.474065	0.635454	NA	1.55105	2.20967	2.39503	0.922607	0.356212	0.39917	0.989395	2.46593	3.88799	0.634243	0.525922	0.717172	3.61466	2.81151	3.71899	0.755987	0.449657	0.740502	3.29855	2.17179	2.04805	1.06042	0.288954	NA	1.37075	0.417469	2.91892	0.143021	0.886273	NA	0	0	0.211137	0.6707	0	0	0.467928	0.355837
2010010A06Rik	chr18;chr18;chr18;chr18;chr18	75288660;75295675;75296710;75297183;75297183	75289169;75296063;75296867;75297317;75297329	-;-;-;-;-	1204	15.7562	3.24385	2.43741	1.33086	0.183235	NA	23.693	4.3885	1.36789	3.20823	0.00133553	0.00295456	24.5776	4.67282	2.52338	1.85181	0.0640526	0.341958	16.6097	3.08227	2.83123	1.08867	0.2763	0.73413	2.73213	-2.92643	2.77079	-1.05617	0.29089	NA	2.81741	-2.25075	2.24901	-1.00078	0.316935	NA	0	0.0572218	0.621632	1.57328	2.17397	0	2.5126	2.05898
2010012O05Rik	chr19;chr19;chr19;chr19;chr19	46689906;46699556;46699738;46700775;46701515	46690085;46699618;46699781;46700795;46703382	+;+;+;+;+	2176	76.522	0.245381	0.572372	0.428709	0.668135	0.81211	62.7356	0.666247	0.463672	1.43689	0.150748	0.183494	41.6559	-0.113316	0.683784	-0.165719	0.868378	0.919597	99.4644	0.511292	0.625598	0.817286	0.413765	0.738854	105.917	-0.132743	0.396237	-0.33501	0.737618	0.893686	99.7342	-0.244875	0.371238	-0.659616	0.509501	0.976781	2.38798	1.95526	1.74075	2.13461	2.95407	1.94622	2.60493	2.91898
2010016I18Rik	chr3;chr3	106481986;106485804	106483433;106485913	-;-	1558	67.8306	0.116746	0.490632	0.237949	0.81192	0.901294	53.8427	0.415994	0.352974	1.17854	0.238582	0.278061	47.2888	0.240062	0.694345	0.345739	0.729539	0.834347	84.7816	0.28187	0.540451	0.521546	0.601987	0.800131	121.183	0.434236	0.247765	1.75261	0.079669	0.328685	117.66	0.422593	0.38423	1.09985	0.271399	0.96586	2.08758	1.92135	2.00493	2.47603	2.52011	1.6256	2.72918	2.38228
2010106C02Rik	chr17;chr17;chr17	86285167;86286199;86286901	86285448;86286295;86287178	-;-;-	657	13.376	4.04218	3.00445	1.3454	0.178497	NA	14.8258	4.71176	1.5918	2.96001	0.00307631	0.00589217	17.2609	5.16581	2.88005	1.79365	0.0728685	0.351116	11.499	3.57454	3.77396	0.947158	0.343558	0.73413	1.39085	-2.88745	3.92589	-0.735489	0.462042	NA	1.51135	-1.86319	2.99034	-0.623071	0.533238	NA	0	0	0.385373	0.6707	2.38613	0	2.02333	1.70246
2010106E10Rik	chrX;chrX;chrX;chrX;chrX;chrX;chrX;chrX;chrX;chrX;chrX;chrX;chrX;chrX	112495274;112495274;112497873;112497873;112512392;112512392;112515189;112515189;112556250;112556250;112556969;112556969;112557847;112557847	112495419;112495419;112497978;112497978;112512583;112512583;112515282;112515312;112556332;112556332;112557107;112557107;112558343;112558343	+;+;+;+;+;+;+;+;+;+;+;+;+;+	1287	1.35561	2.23727	3.03302	0.737638	0.460734	NA	2.58551	3.88852	2.18026	1.78352	0.0745024	0.0964321	0.13579	0.974535	4.00053	0.243601	0.80754	0.884226	1.4431	2.04461	3.92785	0.520542	0.602686	0.800131	0.360998	-2.08456	4.03857	-0.516163	0.60574	NA	0.350772	-2.01141	4.0388	-0.498023	0.618468	NA	0	0.0572218	0.0754418	0.323707	0.418409	0	0	0.495343
2010107E04Rik	chr12;chr12;chr12;chr12	111961376;111962433;111963230;111966924	111961538;111962456;111963353;111966977	-;-;-;-	365	176.192	-0.5765	0.37334	-1.54417	0.122547	0.420684	109.582	-1.11166	0.283966	-3.91475	9.04986e-05	0.000327663	102.761	-0.596393	0.826125	-0.721917	0.470346	0.69656	215.275	-0.433069	0.457819	-0.945939	0.34418	0.73413	305.044	-0.330198	0.188459	-1.75209	0.0797581	0.328685	270.543	-0.658926	0.196175	-3.35887	0.000782618	0.0791875	3.23046	3.04561	3.00947	2.73008	2.80857	2.94478	2.97027	2.70067
2010107G12Rik	chr6;chr6;chr6;chr6;chr6;chr6;chr6;chr6	34945295;34953765;34954970;34955870;34956877;34959455;34977026;34977806	34946226;34954018;34955126;34955990;34957058;34959614;34977183;34977999	-;-;-;-;-;-;-;-	2158	45.0098	3.22911	1.50916	2.13968	0.032381	NA	59.0564	4.16788	0.982655	4.24145	2.22077e-05	0.000103874	39.5148	3.76263	1.61964	2.32313	0.0201723	0.316314	47.3248	3.06357	1.77009	1.73074	0.0834989	0.73413	10.3072	-1.03747	1.17327	-0.884249	0.376562	0.675416	10.7007	-0.743233	1.14148	-0.651112	0.514974	0.976781	0.238352	0.16269	1.1613	2.2417	3.25571	0.215182	3.21355	3.03845
2010107G23Rik	chr10;chr10;chr10;chr10	62107656;62109884;62110236;62110959	62109123;62110012;62110314;62111013	-;-;-;-	1731	30.0038	3.88949	1.56187	2.49027	0.0127646	NA	33.047	4.57534	0.715129	6.39792	1.57512e-10	5.69507e-09	20.2988	3.91523	1.69845	2.30518	0.0211563	0.316314	19.2728	2.9355	2.01773	1.45485	0.14571	0.73413	5.54602	-0.253842	1.25701	-0.201941	0.839963	NA	5.21083	-0.361142	1.35221	-0.267076	0.789411	NA	0.183876	0.211526	0.533708	2.06437	2.83942	0.0469002	2.68946	2.34202
2010109A12Rik	chr5;chr5;chr5	93206518;93208099;93213229	93206723;93208194;93213474	+;+;+	548	13.647	1.80635	1.09017	1.65695	0.09753	NA	13.7079	2.50785	0.695917	3.60366	0.000313764	0.000902584	6.70815	1.12222	1.16402	0.964094	0.334999	0.649751	12.8277	1.38261	1.22751	1.12636	0.260015	0.73413	9.31858	0.0044695	0.823369	0.0054283	0.995669	NA	9.63535	0.16965	0.8142	0.208364	0.834944	0.992856	0.385959	0.499439	0.486666	1.06857	1.97886	0.424085	1.38214	1.81295
2010109I03Rik	chr15;chr15;chr15	74878336;74880675;74881614	74880032;74880773;74881704	-;-;-	1887	28.618	2.64417	1.27486	2.07409	0.038071	NA	32.732	3.44596	0.726859	4.7409	2.12772e-06	1.54871e-05	31.5813	3.51284	1.54087	2.27977	0.0226214	0.316314	23.9675	2.06479	1.73321	1.19131	0.233531	0.73413	8.63508	-1.37682	1.06562	-1.29205	0.196341	NA	10.4086	-0.475633	0.930262	-0.511289	0.609149	0.977936	0.697804	0.211526	0.74053	1.68562	2.80857	0.359181	2.41086	2.49417
2010111I01Rik	chr13;chr13;chr13;chr13;chr13;chr13;chr13;chr13;chr13;chr13;chr13;chr13;chr13;chr13;chr13;chr13;chr13;chr13;chr13;chr13;chr13;chr13;chr13;chr13;chr13;chr13;chr13;chr13;chr13;chr13;chr13;chr13;chr13;chr13;chr13;chr13;chr13;chr13;chr13;chr13;chr13;chr13;chr13;chr13;chr13	62964893;62964893;63015026;63015026;63033023;63033023;63061035;63061035;63068040;63068040;63156546;63156546;63170941;63170941;63190479;63190479;63191066;63191066;63199507;63199507;63210106;63210106;63240029;63240029;63240087;63240087;63240257;63240257;63240257;63240257;63282142;63282142;63282142;63282142;63296858;63296858;63296858;63296858;63298712;63298712;63298712;63298712;63301779;63301779;633…	62965019;62965019;63015963;63015963;63033189;63033189;63061194;63061194;63068285;63068285;63156735;63156735;63171047;63171047;63190581;63190581;63191173;63191173;63199550;63199550;63210166;63210166;63240155;63240155;63240155;63240155;63240331;63240331;63240331;63240331;63282258;63282258;63282258;63282258;63296944;63296944;63296944;63296944;63298856;63298856;63302877;63298856;63302877;63302877;633…	+;+;+;+;+;+;+;+;+;+;+;+;+;+;+;+;+;+;+;+;+;+;+;+;+;+;+;+;+;+;+;+;+;+;+;+;+;+;+;+;+;+;+;+;+	9141	318.355	0.00547974	0.221028	0.0247921	0.980221	0.990527	254.78	0.359854	0.167266	2.15138	0.0314458	0.0442829	218.58	0.270733	0.40309	0.671644	0.50181	0.705956	403.758	0.232828	0.320262	0.72699	0.467232	0.743253	539.614	0.188288	0.132324	1.42293	0.154757	0.455797	515.527	0.132001	0.142424	0.926816	0.354022	0.976781	3.5035	3.52574	3.41137	3.63962	4.00792	3.30738	4.08555	4.05028
2010204K13Rik	chrX;chrX;chrX;chrX	7411817;7412104;7420928;7422879	7412532;7412532;7421047;7422988	-;-;-;-	946	5.98507	1.28013	1.36323	0.939041	0.34771	NA	7.55455	2.42486	1.60167	1.51396	0.130036	0.16053	10.0095	2.70634	1.71476	1.57826	0.114507	0.411046	7.48417	1.39351	1.62981	0.855013	0.392544	0.735674	5.26727	-0.0342764	1.12095	-0.030578	0.975606	NA	5.12523	-0.0470143	1.16975	-0.0401918	0.96794	NA	0.430686	0.258088	0.145589	0.763945	1.12433	0.175691	0	0.617749
2010300C02Rik	chr1;chr1;chr1;chr1;chr1;chr1;chr1;chr1;chr1;chr1	37611676;37613337;37614481;37623761;37628217;37631321;37631816;37637861;37644561;37719570	37612396;37613481;37614668;37626068;37628426;37631482;37631951;37638029;37644640;37719811	-;-;-;-;-;-;-;-;-;-	4361	65.5512	2.51397	1.18179	2.12725	0.0333995	0.317921	85.3199	3.49111	0.727167	4.80097	1.57896e-06	1.2093e-05	38.9816	2.40358	1.22033	1.96962	0.0488814	0.324609	73.3547	2.44327	1.28053	1.90802	0.0563891	0.73413	24.5285	-0.787659	0.819998	-0.960562	0.336772	0.646435	28.1137	-0.20353	0.770413	-0.264182	0.791639	0.98959	0.473499	0.830992	1.60871	2.62504	3.48713	0.673122	3.62161	3.33713
2010308F09Rik	chrX;chrX;chrX;chrX;chrX;chrX	13234641;13234641;13235418;13235418;13236201;13247505	13234947;13234947;13235499;13235499;13236283;13247733	-;-;-;-;-;-	701	4.0695	2.78115	3.81168	0.729639	0.465611	NA	6.53157	4.06381	2.04134	1.99076	0.0465075	0.0628939	6.2274	4.05368	2.73358	1.48292	0.138095	0.443314	3.77932	2.38394	2.98456	0.798757	0.424431	0.740502	1.12524	-1.4139	3.30552	-0.42774	0.66884	NA	1.59291	0.044148	2.42068	0.0182379	0.985449	NA	0	0	0.272651	0	1.41519	0	0.785436	0.495343
2010310C07Rik	chr6;chr6;chr6;chr6	42370671;42371253;42378906;42379988	42370696;42371398;42379007;42380558	+;+;+;+	845	20.7704	1.06713	0.883564	1.20776	0.227139	NA	15.3211	1.18444	0.834914	1.41864	0.156004	0.189325	13.3772	0.928932	1.00675	0.922705	0.356161	0.659281	15.752	0.133263	0.911833	0.146148	0.883804	0.941008	25.9007	0.568943	0.586669	0.969785	0.332154	0.64246	26.2556	0.668503	0.577429	1.15772	0.246977	0.957781	0.591928	0.778321	1.08486	1.4467	2.04821	0.744031	1.02606	1.57823
2010315B03Rik	chr9;chr9;chr9;chr9;chr9;chr9;chr9;chr9;chr9;chr9;chr9;chr9;chr9;chr9	124291804;124291804;124291804;124295098;124295098;124295098;124295358;124295358;124295358;124304656;124311676;124312560;124312560;124312560	124294101;124294101;124294101;124295158;124295158;124295158;124295484;124295484;124295484;124304718;124311750;124312694;124312694;124312694	-;-;-;-;-;-;-;-;-;-;-;-;-;-	2759	81.139	-0.122688	0.455466	-0.269368	0.787646	0.886846	58.4514	-0.0555156	0.415216	-0.133703	0.893637	0.9073	50.0463	-0.211802	0.63075	-0.335794	0.737026	0.839313	98.2918	-0.0194578	0.481422	-0.0404175	0.96776	0.98492	128.477	-0.148155	0.355833	-0.41636	0.677146	0.867146	128.811	-0.0705299	0.337307	-0.209097	0.834373	0.992856	2.4595	2.29771	1.88154	2.40959	2.47741	2.06261	2.64809	2.43979
2010320M18Rik	chr8	70776862	70777606	+	745	25.1888	0.314094	0.740324	0.424266	0.671372	NA	25.3951	1.08799	0.614167	1.77149	0.0764793	0.0987362	13.8598	-0.0325239	0.859767	-0.0378287	0.969824	0.982797	30.9338	0.384361	0.77149	0.498205	0.618339	0.806819	35.4176	-0.0316063	0.516559	-0.0611863	0.951211	0.985173	31.0065	-0.362659	0.480363	-0.75497	0.450267	0.976781	1.0356	1.05935	1.40021	1.84867	1.41519	0.967969	2.2976	1.57823
2200002D01Rik	chr7;chr7;chr7;chr7	29247521;29247897;29248128;29248357	29247734;29247965;29248240;29248467	-;-;-;-	507	15.9489	2.22565	1.19553	1.86164	0.0626535	NA	24.2247	3.51642	0.67643	5.1985	2.00904e-07	2.24353e-06	12.496	2.35199	1.40633	1.67243	0.094439	0.382509	20.1471	2.37253	1.60444	1.47873	0.139212	0.73413	6.37269	-1.07221	1.36759	-0.784015	0.433032	NA	6.90228	-0.670258	1.05476	-0.635458	0.52513	NA	0.514553	0.534554	0.211137	1.24835	2.17397	0.39216	2.35583	2.00291
2200002J24Rik	chr7;chr7;chr7;chr7	30698926;30699557;30699773;30700246	30698986;30699608;30699980;30700534	+;+;+;+	610	19.3261	2.56026	1.61277	1.58749	0.112401	NA	21.7198	3.32457	0.859397	3.8685	0.000109509	0.000382624	18.3408	3.13988	1.62287	1.93477	0.0530189	0.328183	20.3173	2.39436	2.63075	0.910145	0.362746	0.73413	5.55792	-1.99045	1.5925	-1.24989	0.211338	NA	5.71139	-1.59476	1.41694	-1.1255	0.260379	NA	0.238352	0.211526	0.777216	1.35243	2.47741	0.0469002	2.23576	2.03134
2210010C04Rik	chr6;chr6;chr6;chr6;chr6	41030268;41032305;41032942;41034244;41035439	41031784;41032441;41033195;41034406;41035509	-;-;-;-;-	2142	11.6451	3.5931	2.96814	1.21056	0.226065	NA	15.5725	4.54363	1.64991	2.75387	0.00588957	0.010245	1.29087	1.23688	3.84084	0.322034	0.747427	0.84582	13.6388	3.60023	3.29871	1.09141	0.275094	0.73413	2.07354	-1.17048	3.64607	-0.321024	0.748192	NA	2.04202	-1.06911	3.36605	-0.317615	0.750777	NA	0	0	0.437302	1.4907	1.82381	0	2.2976	1.66274
2210011C24Rik	chr8;chr8;chr8	84010228;84010711;84011141	84010492;84010772;84011720	-;-;-	907	17.4973	3.31277	1.73274	1.91186	0.0558937	NA	19.1916	3.99939	1.10065	3.63365	0.000279439	0.000821282	24.9544	4.55125	1.87259	2.43046	0.0150796	0.316314	13.7648	2.66877	2.39244	1.1155	0.264634	0.73413	3.64806	-1.20327	1.62398	-0.740943	0.458728	NA	3.75884	-0.920293	1.59455	-0.577151	0.563838	NA	0.0651219	0.111346	0.578636	1.4467	2.38613	0.0469002	2.60493	1.94351
2210013O21Rik	chrX;chrX;chrX;chrX	153723554;153725705;153728862;153741040	153723937;153725841;153728939;153741296	+;+;+;+	856	70.9803	-0.598225	0.442373	-1.35231	0.176277	0.463648	47.1379	-0.886629	0.439595	-2.01692	0.0437035	0.0594945	44.5203	-0.464069	0.555088	-0.836027	0.40314	0.680656	82.4301	-0.63604	0.627491	-1.01362	0.310762	0.73413	125.156	-0.304812	0.251382	-1.21255	0.225304	0.53742	126.86	-0.185757	0.237111	-0.783415	0.433383	0.976781	2.30426	2.30948	2.17884	1.98883	1.90434	2.0687	1.64418	2.03134
2210015D19Rik	chr11;chr11;chr11;chr11;chr11;chr11;chr11	5762150;5765509;5768886;5769167;5780206;5782185;5783892	5762240;5765571;5769072;5769243;5780635;5782357;5784710	+;+;+;+;+;+;+	1840	109.297	0.601916	0.454836	1.32337	0.185713	0.469623	81.5052	0.761109	0.370892	2.0521	0.0401597	0.0551158	48.0314	-0.321261	0.65211	-0.492649	0.622261	0.768155	111.994	0.261241	0.659244	0.396273	0.691903	0.845116	109.543	-0.754832	0.357702	-2.11022	0.0348391	0.209329	104.421	-0.85043	0.336419	-2.52789	0.011475	0.344804	2.43622	2.3552	1.90513	2.62504	3.27554	2.46843	3.02967	3.08837
2210016F16Rik	chr13;chr13;chr13;chr13	58380046;58382408;58384150;58384824	58382009;58382603;58384409;58385225	-;-;-;-	2822	168.118	-0.197319	0.330173	-0.597625	0.55009	0.736006	126.229	-0.0184375	0.264155	-0.069798	0.944354	0.951661	111.493	-0.000844697	0.424317	-0.00199072	0.998412	0.999107	213.633	0.0303741	0.308058	0.0985984	0.921457	0.960887	274.545	-0.143443	0.209215	-0.685624	0.49295	0.757451	297.487	0.157647	0.21433	0.735533	0.462015	0.976781	3.01121	3.05398	2.73556	2.88025	3.05693	2.91919	3.26043	3.27445
2210016L21Rik	chr5;chr5;chr5;chr5;chr5;chr5	114942202;114945786;114946018;114946291;114947163;114947682	114942355;114945828;114946116;114946364;114947253;114948540	+;+;+;+;+;+	1320	121.516	0.0530968	0.29942	0.177332	0.859247	0.926747	85.2233	0.0179633	0.331328	0.054216	0.956763	0.962274	69.256	-0.109014	0.442771	-0.246208	0.805521	0.883439	141.878	0.0423699	0.321796	0.131667	0.895248	0.947156	174.951	-0.245525	0.209704	-1.17082	0.241671	0.555427	174.557	-0.175593	0.222032	-0.790849	0.429032	0.976781	2.56839	2.64431	2.43554	2.81373	2.9808	2.44788	3.13885	2.61062
2210018M11Rik	chr7;chr7;chr7;chr7;chr7;chr7;chr7;chr7;chr7;chr7;chr7;chr7;chr7;chr7;chr7;chr7;chr7;chr7;chr7;chr7	98590606;98593331;98594752;98597033;98600672;98602583;98610667;98612984;98615476;98619299;98621391;98626466;98630131;98637261;98641493;98645167;98646449;98647805;98654744;98656474	98590884;98593810;98595312;98597184;98600827;98602747;98610865;98613157;98615612;98619469;98621540;98626720;98630407;98637520;98641668;98645208;98646523;98647904;98654852;98656569	-;-;-;-;-;-;-;-;-;-;-;-;-;-;-;-;-;-;-;-	4014	839.694	-0.347593	0.258276	-1.34582	0.178361	0.465435	519.305	-0.831083	0.276895	-3.00144	0.0026871	0.00528409	513.083	-0.275328	0.510084	-0.539769	0.589356	0.75185	980.694	-0.356457	0.360858	-0.987803	0.323249	0.73413	1506.63	-0.00141636	0.0953542	-0.0148537	0.988149	0.996301	1473.04	0.00802286	0.087683	0.0914985	0.927096	0.997591	4.51491	4.5463	4.60721	4.47471	4.36858	4.49366	4.45813	4.59595
2210019I11Rik	chr5;chr5;chr5;chr5;chr5;chr5	147228598;147230743;147231202;147239189;147240547;147271220	147229201;147230847;147231289;147239413;147240664;147271521	-;-;-;-;-;-	1442	25.0644	4.60359	2.33338	1.97293	0.0485032	NA	23.8642	5.05111	1.19391	4.23072	2.32943e-05	0.000107728	19.5029	4.90224	2.10195	2.33223	0.0196887	0.316314	20.2735	4.04852	2.68823	1.50602	0.132063	0.73413	2.22925	-1.31962	2.87671	-0.458724	0.646432	NA	2.84952	-0.22048	2.24186	-0.0983473	0.921657	NA	0	0.0572218	0.437302	1.53284	2.86934	0	2.35583	2.25628
2210039B01Rik	chr12;chr12;chr12;chr12	73548483;73549069;73550196;73551156	73548571;73549141;73550241;73551986	+;+;+;+	1039	11.5487	2.57475	3.07597	0.837054	0.402562	NA	27.6154	4.45294	1.73825	2.56174	0.010415	0.0167045	12.4389	3.49083	3.07584	1.13492	0.256409	0.584838	11.4834	2.30226	3.50702	0.656473	0.51152	0.760554	2.8079	-4.00577	3.38121	-1.18472	0.23613	NA	3.54044	-1.401	2.56333	-0.546554	0.584685	NA	0	0	0.702447	1.4467	1.73622	0	2.60493	1.91244
2210404E10Rik	chr19;chr19	10684793;10685141	10684959;10685556	+;+	583	11.3852	3.15073	3.10357	1.0152	0.310011	NA	9.38218	3.37271	1.9198	1.7568	0.0789518	0.101689	1.76354	1.22964	3.82743	0.32127	0.748006	0.846268	17.2484	3.57651	3.75765	0.951795	0.341201	0.73413	1.84758	-4.43687	3.93296	-1.12813	0.259267	NA	2.07468	-2.56602	3.32745	-0.771167	0.440608	NA	0	0	0.533708	0.6707	2.17397	0	1.21986	1.84722
2210404O09Rik	chr17;chr17;chr17;chr17;chr17	21879570;21881958;21887311;21908049;21909554	21881094;21882084;21887358;21908196;21909926	-;-;-;-;-	2221	45.8214	0.55838	0.617217	0.904675	0.365638	NA	28.3745	0.202682	0.616771	0.328618	0.742445	0.770725	24.7982	0.167773	0.774473	0.216628	0.828498	0.89689	46.0011	0.1247	0.681947	0.182858	0.854909	0.927628	52.9806	-0.339766	0.498581	-0.681466	0.495577	0.75974	52.8187	-0.275518	0.441471	-0.62409	0.532569	0.976781	1.81058	1.53713	1.18554	2.30085	2.04821	1.59684	2.16984	1.53314
2210406O10Rik	chr5;chr5;chr5;chr5;chr5;chr5;chr5	36447611;36455735;36455834;36458386;36464515;36464515;36464515	36447923;36456411;36456411;36458759;36464854;36464854;36464854	-;-;-;-;-;-;-	1704	20.3282	2.85055	1.52353	1.87101	0.0613438	NA	25.028	3.72263	1.10025	3.38343	0.000715866	0.0017612	23.3608	3.81654	2.10743	1.81099	0.0701424	0.348601	16.335	2.21081	1.80909	1.22205	0.221687	0.73413	6.41678	-0.652562	1.32034	-0.49424	0.621137	NA	4.90372	-1.77821	1.65056	-1.07734	0.281329	NA	0.0651219	0.16269	0.812603	1.4907	2.47741	0.289771	2.5126	2.08588
2210407C18Rik	chr11;chr11;chr11;chr11;chr11;chr11	58608206;58610678;58611979;58612514;58612806;58613416	58608512;58610812;58612134;58612627;58612895;58613492	-;-;-;-;-;-	879	3.09299	2.31933	3.49937	0.662787	0.507467	NA	4.44217	3.50479	1.92396	1.82166	0.0685072	0.08929	2.59134	3.19186	3.85355	0.828291	0.407505	0.681596	2.94962	1.94802	3.82024	0.50992	0.610107	0.803024	0.821148	-3.26058	3.96569	-0.822199	0.410963	NA	1.44898	-0.25717	3.63746	-0.0707004	0.943636	NA	0	0	0.272651	0.453216	0.93947	0	0.785436	1.14323
2210408F21Rik	chr6;chr6;chr6;chr6;chr6;chr6;chr6;chr6;chr6;chr6;chr6;chr6;chr6;chr6;chr6;chr6;chr6;chr6;chr6;chr6;chr6;chr6;chr6;chr6;chr6;chr6;chr6;chr6;chr6;chr6;chr6;chr6;chr6;chr6;chr6;chr6;chr6;chr6	31220351;31220351;31220351;31220351;31220351;31220351;31244105;31277848;31277848;31277848;31277848;31277848;31285003;31285003;31285003;31285003;31285003;31328289;31328289;31328289;31328289;31328332;31335991;31335991;31335991;31335991;31335991;31335991;31336804;31336804;31336804;31336804;31337230;31337230;31337230;31337230;31337230;31337230	31220519;31220519;31220519;31220519;31220519;31220519;31244358;31277955;31277955;31277955;31277955;31277955;31285120;31285120;31285120;31285120;31285120;31328360;31328360;31328360;31328389;31328360;31336062;31336062;31336062;31336062;31336062;31336062;31336857;31336857;31336857;31336857;31337394;31337394;31337394;31337394;31337394;31337394	+;+;+;+;+;+;+;+;+;+;+;+;+;+;+;+;+;+;+;+;+;+;+;+;+;+;+;+;+;+;+;+;+;+;+;+;+;+	1041	22.8227	3.1955	1.80749	1.76792	0.0770742	NA	25.4535	3.87697	1.41602	2.73794	0.00618261	0.010683	13.6998	3.09911	1.90481	1.62699	0.103739	0.397403	29.166	3.34495	2.08969	1.60069	0.109445	0.73413	6.93461	-0.0928131	1.58202	-0.0586673	0.953217	NA	5.03602	-1.13402	1.62149	-0.699369	0.484321	NA	0	0.111346	0.812603	1.72043	2.56105	0.253172	2.87397	1.91244
2210408I21Rik	chr13;chr13;chr13;chr13;chr13;chr13;chr13;chr13;chr13;chr13;chr13;chr13;chr13;chr13;chr13;chr13;chr13;chr13;chr13;chr13;chr13;chr13;chr13;chr13	77135536;77135536;77174853;77174853;77183601;77183601;77192554;77192554;77245201;77254123;77259841;77261889;77263532;77267662;77269762;77281042;77298467;77303296;77316348;77323365;77327867;77332303;77334269;77612527	77135630;77135630;77174984;77174984;77183769;77183769;77193223;77193905;77245362;77254217;77260068;77262154;77263682;77267852;77269944;77281152;77298606;77303460;77316572;77323770;77328023;77332458;77334363;77613679	+;+;+;+;+;+;+;+;+;+;+;+;+;+;+;+;+;+;+;+;+;+;+;+	5632	60.5969	0.746521	0.537537	1.38878	0.164899	0.451216	54.165	1.27334	0.331769	3.83803	0.000124026	0.000424784	44.2522	0.948589	0.762907	1.24339	0.213725	0.538576	65.1098	0.54884	0.720538	0.761708	0.446234	0.740502	76.0459	0.188894	0.321912	0.586789	0.557346	0.79937	67.8353	-0.0584575	0.317482	-0.184128	0.853913	0.995653	1.76555	1.61035	1.69865	2.2417	2.86934	1.6627	2.90711	2.65666
2210409D07Rik	chr18;chr18;chr18	57632079;57636008;57638479	57632301;57636135;57638585	-;-;-	458	3.37367	3.61488	3.3347	1.08402	0.278356	NA	3.02515	3.98724	1.9772	2.01662	0.0437356	0.0595205	0.659597	2.66617	3.93663	0.677272	0.498233	0.704129	3.83298	3.56152	3.87124	0.919993	0.357576	0.73413	0.410574	-2.25003	4.02451	-0.559081	0.576107	NA	0.889055	0.335302	3.9352	0.0852058	0.932098	NA	0	0	0.145589	0.6707	0.93947	0	0.785436	0.495343
2210409E12Rik	chr11	88972638	88973014	+	377	2.30253	2.97411	3.69236	0.805477	0.420545	NA	2.77941	3.91134	2.03484	1.92218	0.0545826	0.0726966	3.20716	3.5352	3.54464	0.997335	0.318602	0.639997	0.885268	-0.0318717	3.98256	-0.0080028	0.993615	0.996282	0.575498	-1.28825	4.02451	-0.3201	0.748892	NA	0.395358	-2.16494	4.02568	-0.537782	0.590728	NA	0	0	0.145589	0.174895	0.93947	0	0.785436	0.914614
2210414B05Rik	chr4;chr4;chr4;chr4	3656506;3657290;3659234;3662824	3656655;3657658;3659303;3663108	+;+;+;+	874	7.73002	1.64628	1.42375	1.1563	0.247558	NA	5.00167	1.49775	1.07137	1.39798	0.16212	0.196081	7.83419	2.12398	1.62031	1.31085	0.189909	0.512763	6.92682	1.13829	2.22903	0.510665	0.609586	0.803024	3.76466	-1.6217	1.24991	-1.29746	0.194473	NA	3.2406	-2.56037	1.58097	-1.61949	0.105342	NA	0.385959	0.302578	0.211137	0.174895	1.64023	0.424085	1.02606	0.495343
2210416O15Rik	chr11;chr11;chr11;chr11	88098058;88098215;88098669;88098862	88098128;88098317;88098752;88100107	+;+;+;+	1504	22.5065	2.99371	1.5873	1.88604	0.0592897	NA	32.2386	4.09142	0.963843	4.2449	2.18695e-05	0.000102556	9.83833	2.24922	1.65416	1.35974	0.173912	0.49162	25.0964	2.91481	1.73302	1.68193	0.0925833	0.73413	7.6787	-0.111591	1.38712	-0.0804477	0.935881	NA	7.40917	-0.12016	1.2205	-0.0984511	0.921574	NA	0.0651219	0.302578	0.74053	1.96233	2.38613	0.0916989	2.87397	2.1376
2210417A02Rik	chr5;chr5	148741840;148742735	148741984;148743139	+;+	550	3.46009	2.19055	2.68023	0.8173	0.413757	NA	3.97352	3.04771	2.09532	1.45453	0.1458	0.178041	7.50806	4.01058	1.95203	2.05457	0.0399203	0.322752	5.41203	2.68488	2.02256	1.32747	0.184354	0.73413	2.21578	0.366867	1.92892	0.190193	0.849158	NA	2.78048	0.990348	1.80165	0.549689	0.582533	NA	0	0.0572218	0.272651	0.567859	0.93947	0	0	1.27095
2210420H20Rik	chr18;chr18;chr18;chr18	82754505;82754658;82754984;82758814	82754568;82754888;82755089;82759039	-;-;-;-	627	13.6101	3.6261	2.94815	1.22996	0.218713	NA	18.8394	4.62164	1.67114	2.76555	0.00568266	0.0099475	7.03447	3.38186	2.61001	1.29573	0.195069	0.516852	15.3319	3.57602	3.76173	0.950632	0.341791	0.73413	1.6423	-4.2663	3.93623	-1.08385	0.27843	NA	1.746	-3.21614	3.45378	-0.931193	0.351754	NA	0	0	0.486666	1.40068	2.11307	0	2.23576	1.62138
2300002M23Rik	chr17;chr17	35567485;35567834	35567620;35568945	+;+	1248	17.5943	3.10224	2.33511	1.32852	0.184007	NA	27.3761	4.31923	1.19545	3.61306	0.000302606	0.000877123	14.5835	3.53542	2.44158	1.448	0.147616	0.454449	20.9654	3.13949	2.50796	1.25181	0.210639	0.73413	3.08971	-4.14008	2.58017	-1.60458	0.108587	NA	4.46938	-0.787793	1.97591	-0.398698	0.690115	NA	0	0.16269	0.662856	1.53284	2.33716	0	2.60493	2.49417
2300003K06Rik	chr11	99837148	99838066	-	919	5.74973	2.01896	2.65034	0.761773	0.446196	NA	8.28328	3.22333	1.51022	2.13435	0.0328142	0.0459688	13.1435	4.12083	2.54851	1.61696	0.105888	0.398764	7.5799	2.24459	2.80399	0.800498	0.423422	0.740502	1.79801	-4.39737	3.54971	-1.2388	0.215421	NA	2.22822	-1.81516	2.71085	-0.669591	0.503119	NA	0	0.0572218	0.486666	0.567859	1.41519	0	1.64418	1.3842
2300005B03Rik	chr15;chr15;chr15	74742839;74743385;74746624	74743133;74743489;74746687	-;-;-	464	8.57584	2.44092	2.05456	1.18805	0.234814	NA	14.7132	3.88674	1.06549	3.64784	0.000264452	0.000784892	10.2699	3.29171	1.84209	1.78695	0.0739462	0.351507	8.24312	2.08482	2.03035	1.02683	0.304503	0.73413	2.08816	-4.61321	2.56771	-1.79662	0.0723956	NA	3.14663	-0.842468	1.48013	-0.569184	0.569231	NA	0.0651219	0.16269	0.437302	0.6707	1.82381	0	2.46303	1.3842
2300009A05Rik	chr9;chr9	63394447;63398876	63394675;63399244	-;-	598	27.4033	-0.159478	0.61021	-0.26135	0.793823	NA	30.091	0.940234	0.536345	1.75304	0.0795952	0.102446	25.6567	0.630384	0.873311	0.721832	0.470398	0.69656	39.3901	0.427702	0.575985	0.742558	0.457749	0.740502	43.574	-0.147115	0.440447	-0.334012	0.73837	0.894068	49.46	0.291251	0.383534	0.759389	0.44762	0.976781	1.26891	1.19293	1.56052	1.53284	1.64023	1.03839	2.55983	1.84722
2310001H17Rik	chr6;chr6;chr6;chr6;chr6;chr6;chr6;chr6;chr6;chr6;chr6	129232623;129232623;129232623;129233064;129233064;129233064;129237739;129237739;129237739;129238436;129238436	129232947;129232947;129232947;129233153;129233153;129233153;129237844;129237857;129238045;129238482;129238482	-;-;-;-;-;-;-;-;-;-;-	769	96.1615	-0.184059	0.434591	-0.423523	0.671914	0.814089	68.0817	-0.222992	0.31347	-0.711366	0.476857	0.519331	60.9858	-0.136057	0.464975	-0.292612	0.769819	0.860289	115.647	-0.108891	0.523078	-0.208175	0.835093	0.915842	181.724	0.259621	0.20519	1.26527	0.205773	0.518669	168.628	0.128198	0.22983	0.557795	0.576984	0.976781	2.36296	2.3496	2.56411	2.53832	2.17397	2.46436	2.80419	2.61062
2310001K24Rik	chr2	163472545	163473003	+	459	11.2421	3.87276	1.96895	1.96692	0.049193	NA	9.38294	4.12616	1.36518	3.02243	0.00250753	0.00498798	1.69447	2.07318	3.78468	0.547782	0.583842	0.748534	6.18246	2.66427	2.65795	1.00238	0.316161	0.73413	1.2917	-2.76805	3.04428	-0.909262	0.363212	NA	2.19081	0.0123769	1.76182	0.00702506	0.994395	NA	0	0.111346	0.272651	0.927812	2.11307	0.0469002	1.21986	0.996763
2310002D06Rik	chr12;chr12;chr12	80507206;80516299;80517567	80507247;80516376;80517954	+;+;+	508	6.02953	1.92681	2.61635	0.736449	0.461457	NA	10.2735	3.38447	1.48512	2.27893	0.0226715	0.0330995	9.39589	3.46418	2.55922	1.35361	0.175861	0.493996	4.74646	1.11152	2.41321	0.460601	0.645085	0.819911	2.16243	-3.58872	2.86123	-1.25426	0.209748	NA	2.88218	-1.00993	1.87882	-0.537536	0.590898	NA	0	0.0572218	0.533708	1.00067	1.12433	0	1.64418	1.3842
2310002F09Rik	chr7;chr7;chr7	43745466;43748651;43755848	43747790;43748790;43755936	-;-;-	2554	7.95153	2.97421	2.39967	1.23942	0.215188	NA	12.6864	4.22483	1.76015	2.40026	0.0163832	0.024791	13.771	4.58447	2.97928	1.53878	0.123857	0.421684	5.75138	2.16526	3.77711	0.573258	0.56647	0.781013	2.05936	-1.19255	2.4414	-0.488469	0.625218	NA	1.98781	-1.17565	2.78379	-0.422321	0.672791	NA	0	0	0.437302	0.927812	1.64023	0.0916989	1.64418	1.32918
2310002L09Rik	chr4;chr4;chr4;chr4;chr4	73939371;73941579;73942779;73950573;73950573	73939598;73943234;73943234;73950846;73950846	-;-;-;-;-	2158	7.48563	3.8433	2.5173	1.52676	0.126822	NA	3.78979	3.3667	2.051	1.64149	0.100695	0.126988	3.85181	3.13685	2.72687	1.15035	0.25	0.580158	6.45517	3.37763	3.59472	0.93961	0.347417	0.73413	1.08984	-1.2753	3.25936	-0.391272	0.695596	NA	0.910696	-2.13015	3.25975	-0.65347	0.513453	NA	0	0.0572218	0.211137	0.567859	1.82381	0	1.02606	1.27095
2310003N18Rik	chr9;chr9	50232523;50233055	50232852;50233182	-;-	458	5.53586	2.93174	3.23743	0.905577	0.36516	NA	4.75181	3.22371	1.94582	1.65674	0.0975717	0.123439	0.631273	0.724978	3.87935	0.186881	0.851754	0.909215	3.09749	1.62411	3.80784	0.426518	0.66973	0.831773	1.18557	-2.62298	3.95391	-0.663389	0.507081	NA	1.15296	-2.5361	3.82586	-0.662882	0.507406	NA	0	0	0.330599	0.6707	1.41519	0	1.02606	0.825106
2310005A03Rik	chr2;chr2;chr2	155097791;155099111;155100028	155099007;155099235;155100079	-;-;-	1394	13.0865	3.37933	2.97361	1.13644	0.255772	NA	13.8505	3.97617	1.75261	2.26871	0.0232858	0.0338905	14.685	4.31173	2.97789	1.44791	0.147641	0.454449	10.1739	2.7217	3.76153	0.723564	0.469334	0.744685	2.00672	-3.474	3.61343	-0.961413	0.336344	NA	2.42059	-1.46527	2.70146	-0.542398	0.587544	NA	0	0	0.533708	1.4907	1.97886	0	1.85162	1.91244
2310005E17Rik	chr13;chr13;chr13	98424110;98429050;98434862	98424916;98429224;98435065	-;-;-	1186	5.09493	2.8076	3.2587	0.861571	0.388924	NA	16.5079	5.16731	1.50739	3.42797	0.000608109	0.00154279	9.80055	4.54769	3.08577	1.47376	0.140546	0.446581	13.8377	4.14455	3.3334	1.24334	0.213744	0.73413	1.02644	-3.58476	3.95391	-0.906638	0.364598	NA	1.15296	-2.5361	3.82586	-0.662882	0.507406	NA	0	0	0.330599	1.06857	0.93947	0	1.75327	2.16249
2310007B03Rik	chr1;chr1;chr1;chr1;chr1;chr1;chr1;chr1;chr1;chr1;chr1;chr1	93151355;93151355;93152917;93152917;93154487;93154487;93155979;93155979;93159601;93159601;93160802;93160889	93152100;93152100;93153273;93153273;93154640;93154640;93156204;93156204;93160350;93160350;93160870;93160948	-;-;-;-;-;-;-;-;-;-;-;-	2362	35.1459	3.47179	2.4186	1.43546	0.151157	NA	47.136	4.41348	1.47217	2.99793	0.00271816	0.00533449	37.951	4.3517	2.15427	2.02004	0.0433795	0.322752	32.2928	3.09463	2.34725	1.31841	0.187367	0.73413	5.46769	-2.55454	2.57309	-0.992793	0.320811	NA	6.2542	-1.35449	1.71749	-0.788647	0.430319	NA	0	0.0572218	1.00208	2.01465	3.05693	0	2.93919	2.72897
2310008N11Rik	chr8;chr8;chr8	26814597;26815163;26824214	26814807;26815305;26824423	-;-;-	564	9.74823	3.94229	1.9334	2.03905	0.0414454	NA	11.946	4.80577	1.3262	3.62371	0.000290403	0.000847673	0.744143	1.17153	3.21691	0.364177	0.715726	0.826147	7.68473	3.32127	2.69845	1.23081	0.218395	0.73413	0.94134	-3.46636	3.95791	-0.875805	0.381136	NA	2.31088	0.619346	1.84108	0.336404	0.736566	NA	0.238352	0	0.0754418	0.849231	1.97886	0.0916989	1.94116	0.996763
2310009A05Rik	chr9;chr9	73039718;73042432	73039865;73042775	+;+	492	68.8354	-0.343313	0.423887	-0.809916	0.417989	0.646989	49.7789	-0.337406	0.374376	-0.901248	0.367456	0.410522	37.6717	-0.45982	0.795838	-0.577781	0.563412	0.737524	89.5052	-0.0612343	0.381741	-0.160408	0.87256	0.936618	131.161	0.144415	0.276639	0.522034	0.601647	0.826702	118.443	-0.0738954	0.270586	-0.273094	0.784781	0.98959	2.29752	2.11655	2.08597	2.17883	1.97886	2.03162	2.46303	2.08588
2310009B15Rik	chr1;chr1;chr1	138851979;138853571;138856581	138852173;138853672;138856854	-;-;-	571	27.8087	0.605991	0.628775	0.963763	0.335165	NA	23.3056	1.03771	0.464821	2.2325	0.0255818	0.0367786	14.1094	0.507898	1.00115	0.507317	0.611933	0.761309	25.9091	0.13289	0.826808	0.160726	0.872309	0.936618	35.9332	0.122444	0.435496	0.28116	0.778588	0.912996	30.3311	-0.306494	0.460922	-0.66496	0.506076	0.976781	1.24981	1.1188	1.05802	1.4907	2.11307	1.1659	2.16984	1.91244
2310010G23Rik	chrX;chrX	36814768;36816726	36815330;36817200	-;-	1038	5.08115	1.01637	1.35877	0.748007	0.454456	NA	9.72341	2.93601	0.878689	3.34135	0.000833724	0.00199616	7.07566	1.92699	1.69279	1.13835	0.254974	0.584099	3.6973	-0.138209	1.60012	-0.0863742	0.931169	0.96627	7.88067	1.10387	0.887734	1.24347	0.213694	NA	6.11769	0.587128	1.01944	0.575935	0.564659	NA	0.339136	0.258088	0.211137	0.453216	1.12433	0.175691	1.21986	1.27095
2310010J17Rik	chr7;chr7;chr7;chr7;chr7;chr7;chr7	90124836;90124836;90126928;90126928;90127597;90129376;90129872	90125032;90125032;90127044;90127044;90127656;90129474;90129936	-;-;-;-;-;-;-	538	27.6401	-0.276474	0.544961	-0.507329	0.611924	NA	21.2313	-0.0234712	0.546058	-0.042983	0.965715	0.96987	21.1114	0.167958	0.734067	0.228805	0.819021	0.891517	39.1133	0.20458	0.614541	0.332899	0.73921	0.868294	48.2918	-0.0200653	0.349627	-0.0573907	0.954234	0.986709	46.1966	-0.0732108	0.424254	-0.172564	0.862994	0.996208	1.39327	1.35729	1.43812	1.24835	1.53402	1.30535	2.02333	1.70246
2310011J03Rik	chr10;chr10	80318255;80320183	80319547;80320548	-;-	1659	176.353	-0.00326081	0.324794	-0.0100396	0.99199	0.99662	122.544	-0.056851	0.253326	-0.224418	0.822432	0.84303	100.987	-0.0524822	0.454205	-0.115547	0.908011	0.945184	222.897	0.187475	0.232299	0.807043	0.419642	0.740085	302.913	0.174406	0.153751	1.13434	0.256652	0.571666	287.991	0.106698	0.168842	0.63194	0.527426	0.976781	2.85366	2.93931	3.0056	3.10931	2.95407	3.06821	3.28306	3.38169
2310015A10Rik	chr12;chr12;chr12	80120546;80131814;80132727	80125126;80131959;80132844	-;-;-	4845	250.728	0.260062	0.239004	1.08811	0.276548	0.549199	172.627	0.212367	0.194621	1.09118	0.275192	0.316565	123.193	-0.301888	0.377275	-0.800181	0.423606	0.686001	274.477	0.0735998	0.319287	0.230513	0.817693	0.906636	502.146	0.821043	0.168371	4.87639	1.08045e-06	0.000137227	369.593	0.122742	0.201492	0.609167	0.542414	0.976781	3.24892	3.16682	3.06582	3.40922	3.84417	3.24762	3.79679	3.66449
2310015D24Rik	chr16;chr16;chr16;chr16	13514131;13519185;13519648;13520328	13516487;13519522;13519777;13520419	-;-;-;-	2917	19.4595	3.54967	2.92498	1.21357	0.224912	NA	38.279	5.07033	1.60322	3.16259	0.00156373	0.00336407	24.3348	4.65798	2.89098	1.61121	0.107133	0.401026	18.41	3.22329	3.3577	0.959968	0.337071	0.73413	2.76174	-3.02763	2.84756	-1.06323	0.287676	NA	3.52026	-1.0437	2.57204	-0.405787	0.684899	NA	0	0	0.662856	1.40068	2.56105	0	2.68946	2.72897
2310016D03Rik	chr12;chr12;chr12	30410559;30428312;30467284	30411950;30428391;30467358	-;-;-	1547	4.73251	2.66397	3.38643	0.786661	0.43148	NA	7.62941	3.95954	1.89344	2.09119	0.036511	0.0506032	7.76184	4.20163	3.11314	1.34965	0.17713	0.495813	10.172	3.66739	3.78319	0.969391	0.33235	0.73413	1.02644	-3.58476	3.95391	-0.906638	0.364598	NA	0.988395	-3.49852	3.95441	-0.884713	0.376312	NA	0	0	0.330599	0.323707	1.41519	0	1.52172	0.617749
2310020H05Rik	chr13;chr13;chr13;chr13;chr13;chr13	99076528;99078709;99078933;99083644;99083828;99087854	99076800;99078850;99079038;99083675;99083924;99087921	-;-;-;-;-;-	718	12.9213	3.03415	3.03085	1.00109	0.316784	NA	14.1785	3.68864	1.83639	2.00864	0.0445754	0.0605765	23.6312	4.72006	2.35789	2.00182	0.0453043	0.323227	5.75329	1.31427	3.76651	0.348935	0.727138	0.865194	2.41729	-3.7642	3.47832	-1.08219	0.279168	NA	2.65138	-2.18284	2.66936	-0.817741	0.413505	NA	0	0	0.621632	1.19194	2.11307	0	1.85162	1.53314
2310022A10Rik	chr7;chr7;chr7;chr7;chr7;chr7;chr7;chr7;chr7;chr7;chr7;chr7;chr7;chr7;chr7;chr7;chr7;chr7;chr7	27553290;27556414;27560476;27560552;27564486;27564486;27564660;27564660;27565647;27565647;27571564;27571564;27574591;27574591;27578713;27578713;27580337;27580337;27581351	27553353;27556534;27560603;27560603;27564573;27564573;27564774;27564774;27565728;27565728;27571701;27571701;27574740;27574740;27578783;27578783;27580691;27582098;27582098	+;+;+;+;+;+;+;+;+;+;+;+;+;+;+;+;+;+;+	2719	276.752	0.277534	0.197921	1.40224	0.160842	0.446871	182.883	0.125419	0.180432	0.695102	0.486991	0.529218	156.322	0.139703	0.355257	0.393245	0.694139	0.813977	309.521	0.159264	0.218906	0.727545	0.466892	0.743151	394.965	-0.0163151	0.143458	-0.113727	0.909454	0.96744	390.105	0.0204243	0.135527	0.150703	0.88021	0.996849	3.25152	3.26371	3.23973	3.56135	3.92939	3.32135	3.83617	3.72811
2310022B05Rik	chr8;chr8;chr8;chr8	124635756;124639091;124651371;124662848	124637964;124639615;124651421;124663369	-;-;-;-	3307	227.978	0.0102275	0.236904	0.0431714	0.965565	0.982552	171.711	0.197247	0.223467	0.882666	0.377417	0.420633	149.416	0.159921	0.39742	0.402398	0.687391	0.810219	332.2	0.570861	0.246822	2.31284	0.0207314	0.73413	377.199	0.0977432	0.157301	0.621379	0.53435	0.78578	361.44	0.0511207	0.154515	0.330847	0.74076	0.988226	3.17015	3.1263	3.20855	3.199	3.51842	3.24012	3.55566	3.78793
2310030A07Rik	chr1;chr1;chr1;chr1	150320681;150322643;150344897;150346662	150320920;150322830;150344968;150346771	-;-;-;-	610	4.27956	2.86972	3.35052	0.856502	0.39172	NA	2.99709	2.86883	2.14817	1.33548	0.181721	0.217644	6.66875	4.26636	3.20932	1.32937	0.183727	0.504203	1.18099	-1.04113	3.92234	-0.265435	0.790674	0.895038	1.151	-1.31628	3.91422	-0.336282	0.736658	NA	1.10306	-1.32131	3.18453	-0.414915	0.678204	NA	0	0	0.272651	0.453216	1.2803	0	0.467928	0.914614
2310030G06Rik	chr9;chr9;chr9;chr9	50739691;50741296;50742261;50746442	50740749;50741360;50742298;50746521	-;-;-;-	1242	11.1603	2.888	1.9355	1.49212	0.135669	NA	12.7612	3.66253	0.958389	3.82155	0.000132618	0.000448542	10.7151	3.44536	2.02436	1.70195	0.0887649	0.372595	9.77658	2.41012	2.74058	0.879418	0.379175	0.734501	2.41345	-2.72837	2.0994	-1.2996	0.193739	NA	2.6698	-1.6655	1.53396	-1.08575	0.277588	NA	0.183876	0.111346	0.385373	0.927812	2.04821	0	1.75327	1.27095
2310033P09Rik	chr11;chr11;chr11;chr11;chr11;chr11;chr11	59208361;59208820;59208969;59209128;59209308;59209973;59210227	59208673;59208865;59209051;59209200;59209393;59210104;59210734	+;+;+;+;+;+;+	1241	109.82	0.174328	0.291137	0.598782	0.549318	0.73549	83.5668	0.345743	0.32897	1.05099	0.293265	0.33497	62.6572	-0.00710875	0.435017	-0.0163413	0.986962	0.992719	138.203	0.338309	0.426897	0.792483	0.428079	0.740502	182.57	0.280577	0.231835	1.21024	0.226186	0.538246	162.876	0.0385768	0.203794	0.189293	0.849864	0.994039	2.35021	2.38276	2.53969	2.77873	2.83942	2.43954	3.34806	2.80935
2310034C09Rik	chr16	88758847	88759789	+	943	5.75882	3.8191	3.11432	1.2263	0.220084	NA	10.776	5.30967	1.53789	3.45257	0.000555277	0.00143422	7.23726	4.76483	2.393	1.99115	0.046464	0.323405	1.62267	1.30821	3.87425	0.337667	0.735614	0.866169	0.615861	-2.84191	3.98531	-0.713096	0.475787	NA	0.922168	-0.843347	3.93752	-0.214182	0.830405	NA	0	0	0.211137	1.00067	1.2803	0	1.85162	1.14323
2310034G01Rik	chr19	46348201	46348988	-	788	8.27675	1.96954	1.59233	1.23689	0.216129	NA	10.8965	3.01271	1.12952	2.66725	0.00764739	0.012803	5.91037	2.04403	1.60569	1.27299	0.203021	0.526452	14.1422	2.62536	1.84004	1.4268	0.153639	0.73413	5.87704	0.296692	1.17519	0.252463	0.800683	NA	6.95478	0.786341	1.11089	0.707845	0.479041	NA	0.0651219	0.211526	0.533708	1.24835	1.2803	0.0916989	1.75327	0.996763
2310034O05Rik	chr5;chr5;chr5;chr5	100210692;100215806;100216614;100217447	100211027;100215865;100216721;100218049	+;+;+;+	1107	13.2741	3.106	1.98259	1.56664	0.117199	NA	16.6165	3.97558	1.47469	2.69587	0.00702056	0.0118816	2.34069	1.31816	3.75314	0.351217	0.725426	0.832323	11.3793	2.59186	2.37367	1.09192	0.274869	0.73413	2.68598	-2.20966	2.78204	-0.794261	0.427043	NA	2.76751	-1.73031	1.96597	-0.880134	0.378787	NA	0	0.0572218	0.578636	1.35243	2.04821	0.0916989	1.94116	1.43635
2310035C23Rik	chr1;chr1;chr1;chr1;chr1;chr1;chr1;chr1;chr1;chr1;chr1;chr1;chr1;chr1;chr1;chr1;chr1;chr1;chr1;chr1;chr1;chr1;chr1;chr1;chr1;chr1;chr1;chr1;chr1;chr1;chr1;chr1;chr1;chr1;chr1;chr1;chr1;chr1;chr1;chr1;chr1;chr1;chr1;chr1;chr1;chr1;chr1;chr1;chr1;chr1;chr1;chr1;chr1;chr1;chr1;chr1;chr1	105663861;105663861;105678163;105678163;105686949;105687130;105687130;105687282;105687282;105691906;105691906;105692212;105692212;105692884;105692884;105695428;105695428;105696501;105696501;105703931;105703931;105713849;105713849;105716778;105716778;105718775;105718775;105719452;105719452;105721268;105721268;105725649;105725649;105726343;105726343;105727940;105727940;105731201;105731201;105734518…	105664633;105664633;105678252;105678252;105687020;105687185;105687185;105687395;105687395;105692109;105692109;105692303;105692303;105693177;105693177;105695503;105695503;105696596;105696596;105704043;105704043;105713939;105713939;105716849;105716849;105718915;105718915;105719616;105719616;105721415;105721415;105725805;105725805;105726466;105726466;105727988;105727988;105731280;105731280;105734624…	+;+;+;+;+;+;+;+;+;+;+;+;+;+;+;+;+;+;+;+;+;+;+;+;+;+;+;+;+;+;+;+;+;+;+;+;+;+;+;+;+;+;+;+;+;+;+;+;+;+;+;+;+;+;+;+;+	5406	976.347	-0.278302	0.305217	-0.911819	0.361864	0.611351	568.662	-0.994542	0.171863	-5.78683	7.17276e-09	1.38485e-07	501.693	-0.831511	0.767084	-1.08399	0.27837	0.609222	1118.59	-0.348747	0.319988	-1.08988	0.275768	0.73413	1835.09	0.192247	0.107237	1.79272	0.0730174	0.314561	1720.41	0.0833676	0.127309	0.654842	0.512569	0.976781	4.68266	4.76481	4.59224	4.70513	4.43232	4.68818	4.6234	4.28181
2310036O22Rik	chr8;chr8;chr8	85026833;85029539;85029875	85027234;85029616;85030286	+;+;+	892	520.015	-0.219716	0.36681	-0.598992	0.549178	0.73549	293.263	-1.03501	0.243515	-4.2503	2.13486e-05	0.000100494	276.164	-0.606414	0.739594	-0.819928	0.412257	0.68258	619.372	-0.168316	0.425857	-0.395241	0.692665	0.845116	913.806	0.0515129	0.0960936	0.53607	0.59191	0.821333	908.73	0.107527	0.101234	1.06217	0.28816	0.97278	4.05801	4.03796	4.03803	3.97001	3.78696	4.20146	3.66836	3.92768
2310039H08Rik	chr17	46772635	46773407	+	773	28.7275	0.146381	0.611555	0.239358	0.810828	NA	22.0482	0.309964	0.649278	0.477398	0.633079	0.668198	23.1628	0.576208	0.82361	0.699613	0.484169	0.699628	37.4802	0.385525	0.675812	0.570462	0.568365	0.782115	46.9158	0.190302	0.489632	0.388663	0.697525	0.877945	41.1423	-0.107214	0.45742	-0.234389	0.814683	0.991706	1.54775	1.03872	1.29862	1.53284	1.64023	1.3684	2.02333	1.32918
2310039L15Rik	chr10;chr10;chr10	95336276;95358267;95362947	95336555;95358358;95363216	+;+;+	642	8.38685	3.60259	3.05038	1.18103	0.237591	NA	8.36183	4.1106	1.78465	2.30331	0.0212614	0.0312538	15.9134	5.30456	2.92622	1.81277	0.0698673	0.348601	4.86611	2.45624	3.7937	0.647453	0.517339	0.761323	1.3447	-1.68552	3.90627	-0.431491	0.666111	NA	1.48209	-0.997777	3.61156	-0.276273	0.782338	NA	0	0	0.330599	1.00067	1.73622	0	1.38214	0.996763
2310040G24Rik	chr6;chr6;chr6;chr6	86483376;86483376;86487795;86488002	86483699;86483717;86488227;86488227	-;-;-;-	775	13.9601	0.943469	0.95326	0.989729	0.322306	NA	13.8891	1.6811	0.699445	2.40348	0.01624	0.0245947	20.3607	2.35866	1.27295	1.85291	0.0638946	0.341813	16.3197	0.934728	1.20263	0.777238	0.437018	0.740502	11.7097	-0.790324	0.828859	-0.953509	0.340332	0.649013	12.5887	-0.435945	0.756642	-0.576158	0.564508	0.976781	0.8809	0.499439	0.533708	1.19194	1.64023	0.570006	1.75327	1.48591
2310043L19Rik	chr1;chr1;chr1	177641542;177642010;177642707	177641897;177642114;177642943	-;-;-	698	5.16553	3.65079	3.16408	1.15382	0.248573	NA	12.6694	5.54292	1.61429	3.43365	0.000595514	0.00151769	14.2361	5.9101	3.82971	1.54322	0.122777	0.41955	1.75115	1.48534	3.86698	0.38411	0.700897	0.849519	0.615861	-2.84191	3.98531	-0.713096	0.475787	NA	0.901534	-0.917494	3.33235	-0.275329	0.783063	NA	0	0	0.211137	1.00067	1.12433	0	1.38214	1.27095
2310043O21Rik	chr15;chr15;chr15	38549344;38587028;38594808	38549550;38587314;38594934	-;-;-	621	8.54569	3.97502	2.34943	1.6919	0.0906642	NA	6.30862	4.04114	1.77889	2.27172	0.0231032	0.0336568	3.86676	3.18357	3.42706	0.928951	0.352915	0.659027	4.84672	2.82559	3.70137	0.763391	0.445231	0.740502	1.46347	-0.342153	3.10268	-0.110276	0.91219	NA	1.90664	0.523596	2.34291	0.223481	0.823161	NA	0	0	0.272651	0.6707	1.90434	0.0916989	1.02606	1.14323
2310045N01Rik	chr8;chr8;chr8;chr8;chr8;chr8;chr8;chr8;chr8;chr8;chr8;chr8;chr8;chr8;chr8;chr8;chr8;chr8;chr8;chr8;chr8;chr8;chr8;chr8;chr8;chr8;chr8;chr8;chr8;chr8;chr8;chr8;chr8	70139499;70139499;70139499;70139499;70139499;70140277;70141864;70141864;70141864;70141864;70141864;70142474;70142474;70142474;70142474;70142474;70142474;70144498;70144498;70145024;70145024;70145024;70145024;70145024;70145024;70145811;70145811;70145811;70145811;70147090;70147090;70147090;70147090	70139772;70139772;70139772;70139772;70139772;70140356;70141976;70141976;70141976;70141976;70141976;70142538;70142538;70142538;70142538;70142538;70142538;70144597;70144597;70145549;70145549;70145134;70145134;70145134;70145134;70145890;70145890;70145890;70145890;70148634;70148634;70148634;70148634	+;+;+;+;+;+;+;+;+;+;+;+;+;+;+;+;+;+;+;+;+;+;+;+;+;+;+;+;+;+;+;+;+	2783	328.965	-0.0572157	0.244656	-0.233862	0.815092	0.902496	210.293	-0.403369	0.211204	-1.90986	0.0561518	0.0745507	192.097	-0.104618	0.375767	-0.278412	0.780696	0.867724	410.18	0.120068	0.243244	0.49361	0.621581	0.807754	560.125	0.10612	0.149562	0.709535	0.477993	0.749094	564.197	0.197815	0.145959	1.35528	0.175328	0.920122	3.58512	3.42747	3.62058	3.70754	3.64824	3.57562	3.69836	3.55467
2310047M10Rik	chr11	69059775	69061576	+	1802	146.19	0.0146972	0.420617	0.0349421	0.972126	0.986176	93.1669	-0.352761	0.353017	-0.999275	0.317661	0.359767	85.0973	-0.111845	0.477722	-0.234122	0.81489	0.889198	179.287	0.138047	0.431326	0.320052	0.748929	0.87302	273.727	0.41567	0.250794	1.65742	0.0974346	0.363684	246.175	0.210684	0.236578	0.890549	0.373171	0.976781	2.74306	2.49571	2.96603	2.8364	2.77675	2.9771	2.93919	2.75649
2310050C09Rik	chr3;chr3	92868359;92870176	92869395;92870205	-;-	1067	12.1027	3.28655	2.47085	1.33013	0.183476	NA	16.0302	4.25075	1.3508	3.14684	0.00165048	0.00351952	8.55723	3.45789	2.57455	1.3431	0.179239	0.498217	9.68113	2.66923	2.88528	0.92512	0.354904	0.73413	2.11627	-2.49961	2.87883	-0.868271	0.385246	NA	2.05595	-2.4302	2.74848	-0.884196	0.376591	NA	0	0.0572218	0.486666	1.06857	2.11307	0	2.02333	1.70246
2310057M21Rik	chr7;chr7;chr7;chr7;chr7;chr7	131342718;131350651;131357460;131360889;131361733;131362508	131343804;131351102;131357666;131360961;131361936;131362698	-;-;-;-;-;-	2214	125.807	0.146019	0.322055	0.453396	0.650263	0.800669	78.121	-0.204784	0.345163	-0.593296	0.552983	0.59341	82.0729	0.218379	0.476512	0.458287	0.646746	0.784234	133.396	-0.10345	0.29701	-0.348305	0.727611	0.865433	180.702	-0.127643	0.198126	-0.644254	0.519411	0.774392	176.12	-0.128292	0.198685	-0.645707	0.518469	0.976781	2.49343	2.62743	2.52097	2.79053	3.21482	2.40979	2.5126	2.70067
2310057N15Rik	chr16	88773181	88774206	-	1026	4.98037	4.23294	3.14694	1.3451	0.178594	NA	6.97923	5.30915	1.56229	3.39832	0.000678004	0.00168524	9.57444	5.87156	3.00242	1.95561	0.0505109	0.324609	8.54933	4.80586	3.85901	1.24536	0.212999	0.73413	0.410574	-2.25003	4.02451	-0.559081	0.576107	NA	0.559924	-1.20316	4.02568	-0.298871	0.765039	NA	0	0	0.145589	1.13215	0.93947	0	1.52172	1.14323
2310061I04Rik	chr17;chr17;chr17;chr17;chr17;chr17	35892677;35893040;35894919;35895284;35895671;35897191	35892966;35893109;35895119;35895372;35896072;35897378	-;-;-;-;-;-	1240	196.033	-0.0604398	0.301306	-0.200593	0.841017	0.916819	118.501	-0.603465	0.249956	-2.41429	0.0157659	0.0239366	126.8	0.0812321	0.420757	0.193062	0.846911	0.905998	236.469	0.0271481	0.342138	0.0793484	0.936756	0.968987	350.002	0.230538	0.150734	1.52943	0.126157	0.41314	342.034	0.237882	0.173064	1.37453	0.169276	0.916241	2.96024	3.0315	3.15655	3.07459	3.1722	3.1599	3.18927	2.96409
2310065F04Rik	chr11;chr11;chr11;chr11;chr11	67112461;67114654;67116112;67119757;67120047	67114117;67115139;67116500;67119914;67120080	-;-;-;-;-	2724	21.0843	3.50521	2.31617	1.51336	0.130188	NA	26.9807	4.4113	1.16775	3.77761	0.000158343	0.000515948	26.2925	4.56087	2.0367	2.23934	0.0251336	0.316314	41.0133	4.30201	2.64243	1.62805	0.103514	0.73413	3.20269	-2.51622	2.57837	-0.975896	0.329116	NA	3.45273	-1.68782	2.06544	-0.817172	0.41383	NA	0	0.16269	0.621632	1.4467	2.63824	0	2.41086	2.54575
2310067B10Rik	chr11;chr11;chr11;chr11;chr11;chr11;chr11;chr11;chr11;chr11;chr11;chr11;chr11;chr11;chr11;chr11;chr11;chr11;chr11;chr11;chr11;chr11;chr11;chr11;chr11;chr11;chr11;chr11;chr11;chr11;chr11;chr11	115765433;115777248;115785440;115785815;115786176;115787362;115788239;115788663;115788945;115789244;115789619;115789925;115790170;115790967;115791747;115792317;115792861;115793057;115794008;115794266;115794663;115794981;115795317;115795625;115796066;115796390;115796736;115797130;115797367;115797563;115797808;115798275	115765553;115777377;115785559;115785942;115786312;115787564;115788390;115788765;115789031;115789360;115789675;115790029;115790334;115791176;115792062;115792490;115792963;115793274;115794189;115794404;115794778;115795080;115795425;115795814;115796143;115796475;115796817;115797278;115797461;115797656;115797978;115799033	+;+;+;+;+;+;+;+;+;+;+;+;+;+;+;+;+;+;+;+;+;+;+;+;+;+;+;+;+;+;+;+	4996	816.059	0.0607303	0.162028	0.374813	0.707799	0.837905	524.453	-0.231522	0.1216	-1.90397	0.0569146	0.0754827	498.077	0.0318912	0.35633	0.089499	0.928685	0.958554	985.386	0.145251	0.137163	1.05897	0.289615	0.73413	1313.42	0.0775322	0.124043	0.625045	0.531942	0.783627	1267.7	0.0496355	0.0896478	0.553673	0.579803	0.976781	4.37947	4.39267	4.40798	4.47688	4.80446	4.48449	4.65795	4.5496
2310068J16Rik	chr15	99972167	99973287	-	1121	17.5444	1.41565	1.02011	1.38773	0.165218	NA	31.3285	3.0561	0.543839	5.6195	1.91516e-08	3.15712e-07	20.8331	2.39369	1.25602	1.90577	0.0566798	0.333981	29.0791	2.05791	1.22308	1.68256	0.0924604	0.73413	13.8881	-0.249608	0.711285	-0.350926	0.725644	0.888495	11.8845	-0.686985	0.741194	-0.926862	0.353998	0.976781	0.514553	0.568478	0.879829	1.78661	1.64023	0.485032	2.60493	2.34202
2310069B03Rik	chr6;chr6;chr6;chr6	82877866;82880395;82881237;82881769	82879476;82880456;82881309;82881853	-;-;-;-	1831	12.2412	3.45887	2.4175	1.43076	0.152499	NA	20.6357	4.76121	1.62983	2.92129	0.00348582	0.00656085	17.4117	4.75026	2.92016	1.62671	0.103798	0.397403	17.2122	3.75634	3.32667	1.12916	0.258831	0.73413	2.37806	-1.14034	2.80386	-0.406704	0.684226	NA	2.40041	-0.944241	2.70834	-0.348642	0.727358	NA	0	0	0.486666	1.35243	1.97886	0.0469002	2.2976	1.81295
2310069G16Rik	chr15;chr15;chr15	44787763;44788485;44805235	44787890;44788623;44805829	+;+;+	862	11.4239	4.86155	2.90522	1.67339	0.0942515	NA	15.0453	5.82069	1.46094	3.98421	6.7706e-05	0.000257893	3.53696	3.32679	3.46074	0.961294	0.336404	0.649751	12.9525	4.82104	3.30501	1.45871	0.144646	0.73413	0.934125	-0.94267	3.93806	-0.239375	0.810815	NA	0.901534	-0.917494	3.33235	-0.275329	0.783063	NA	0	0	0.211137	0.927812	2.17397	0	1.52172	1.77746
2310075C17Rik	chr9;chr9	112227456;112228010	112227671;112228242	+;+	449	1.43136	0.789359	2.0475	0.385524	0.699849	NA	3.4847	3.00051	1.29335	2.31995	0.0203435	0.0300375	1.16667	1.91502	2.34198	0.817693	0.413532	0.68258	2.54627	1.37955	2.47008	0.558502	0.576502	0.787843	1.34796	-0.941985	1.84647	-0.510154	0.609943	NA	1.7893	0.100859	1.87896	0.0536781	0.957192	NA	0.126261	0.111346	0.0754418	0.323707	0	0.175691	0.467928	0.914614
2310079G19Rik	chr16	88626788	88627666	-	879	5.87425	3.84209	3.14289	1.22247	0.221529	NA	10.7256	5.32783	1.46016	3.64879	0.000263475	0.00078246	4.04582	3.80819	3.35163	1.13622	0.255864	0.584099	8.10765	4.10667	3.8183	1.07552	0.282141	0.73413	0.615861	-2.84191	3.98531	-0.713096	0.475787	NA	1.39523	0.466199	2.47131	0.188645	0.850371	NA	0	0	0.211137	0.6707	1.53402	0	1.52172	1.66274
2310081J21Rik	chr13;chr13;chr13;chr13;chr13;chr13	50261815;50262276;50262573;50679170;50679570;50680175	50261864;50262469;50262869;50679466;50679763;50680224	+;+;+;-;-;-	1082	2.24481	2.95211	3.58945	0.822442	0.410825	NA	5.13016	4.78804	1.92722	2.48443	0.0129758	0.0202135	1.42289	3.57462	3.92161	0.911518	0.362022	0.661983	2.06435	2.52294	3.89295	0.648078	0.516934	0.761323	0.410574	-2.25003	4.02451	-0.559081	0.576107	NA	0.395358	-2.16494	4.02568	-0.537782	0.590728	NA	0	0	0.145589	0.453216	0.7125	0	1.38214	0.355837
2400006E01Rik	chr3;chr3;chr3;chr3;chr3;chr3	41500931;41501368;41521417;41522259;41522944;41528399	41501285;41501437;41521477;41522455;41523244;41528474	-;-;-;-;-;-	1060	9.79052	2.72924	3.20833	0.850674	0.39495	NA	15.0886	3.93633	1.78104	2.21013	0.0270961	0.0387505	3.04355	1.86454	3.81623	0.488582	0.625138	0.769951	12.6799	2.9135	3.75691	0.775505	0.438041	0.740502	2.35696	-2.74308	2.91335	-0.941555	0.34642	NA	2.78283	-1.28876	2.64617	-0.487031	0.626236	NA	0	0	0.578636	0.453216	2.04821	0	2.16984	1.57823
2410002F23Rik	chr7;chr7;chr7;chr7;chr7;chr7	44246722;44248252;44249542;44250021;44250309;44250613	44246823;44248295;44249599;44250059;44250340;44252319	+;+;+;+;+;+	1982	440.202	0.226243	0.301297	0.750898	0.452714	0.671026	245.38	-0.483684	0.347287	-1.39275	0.163696	0.197835	194.951	-0.682445	0.558499	-1.22193	0.221735	0.548159	466.49	-0.0508872	0.355533	-0.143129	0.886188	0.942308	740.893	0.362822	0.234617	1.54644	0.121998	0.407005	670.021	0.159418	0.237046	0.672519	0.501253	0.976781	3.84351	3.87477	3.37985	4.06294	4.16487	3.88332	4.07547	3.41736
2410003L11Rik	chr11;chr11;chr11;chr11	97598511;97614924;97618437;97622607	97598667;97615028;97618499;97622893	+;+;+;+	612	14.2239	2.8426	2.44369	1.16324	0.244732	NA	12.7843	3.20462	1.47004	2.17995	0.029261	0.0414792	13.5885	3.42505	1.99539	1.71648	0.0860742	0.368728	15.0487	2.67875	2.10221	1.27425	0.202574	0.73413	5.06781	-0.261243	1.73017	-0.150993	0.879981	NA	5.23023	-0.0570456	1.5496	-0.0368131	0.970634	NA	0	0.111346	0.662856	1.00067	2.28566	0	2.23576	1.3842
2410004B18Rik	chr3;chr3;chr3	145938032;145938898;145943797	145938328;145939096;145944275	+;+;+	975	106.989	-0.134564	0.352614	-0.381617	0.702745	0.834499	67.7442	-0.486091	0.345968	-1.40502	0.160016	0.193705	58.3798	-0.305772	0.620708	-0.492618	0.622283	0.768155	130.345	-0.0264316	0.333039	-0.079365	0.936742	0.968987	183.463	0.0390751	0.188148	0.207683	0.835477	0.937783	173.904	-0.0415202	0.202305	-0.205235	0.837388	0.992912	2.52085	2.53847	2.46926	2.58262	2.47741	2.5391	2.68946	2.70067
2410004I01Rik	chr11;chr11;chr11	102958300;102961809;102964021	102958899;102962028;102964154	-;-;-	954	8.38773	5.01023	2.97774	1.68256	0.0924594	NA	18.6335	6.76788	1.41592	4.77986	1.75421e-06	1.32433e-05	4.47931	4.71977	3.25011	1.45219	0.14645	0.452216	8.54933	4.80586	3.85901	1.24536	0.212999	0.73413	0.73463	-0.325408	3.63274	-0.0895766	0.928624	NA	1.05362	0.751626	3.9139	0.19204	0.847711	NA	0	0	0.145589	0.763945	1.90434	0	2.64809	1.53314
2410004P03Rik	chr12;chr12;chr12;chr12;chr12;chr12;chr12;chr12;chr12	17004958;17004958;17007020;17007020;17008273;17011128;17011128;17011452;17011452	17005998;17005998;17007236;17007236;17008312;17011351;17011351;17011727;17011727	-;-;-;-;-;-;-;-;-	1798	27.4581	2.73655	1.05926	2.58345	0.00978172	NA	32.753	3.58607	0.695491	5.15617	2.52049e-07	2.68738e-06	26.449	3.30805	1.26261	2.62002	0.00879257	0.316314	29.2467	2.57441	1.31856	1.95244	0.0508859	0.73413	11.22	-0.0167312	0.89033	-0.0187921	0.985007	0.995457	17.0618	1.08278	0.713524	1.51751	0.129137	0.879067	0.553989	0.258088	0.74053	1.96233	2.56105	0.673122	2.76739	2.16249
2410006H16Rik	chr11;chr11;chr11;chr11;chr11	62602877;62603235;62603597;62604403;62604655	62603023;62603282;62603646;62604466;62604806	+;+;+;+;+	461	130.768	-0.372659	0.326115	-1.14272	0.253155	0.528306	84.9992	-0.733834	0.413766	-1.77355	0.0761379	0.0983278	76.216	-0.377471	0.541877	-0.696599	0.486054	0.700306	156.026	-0.314011	0.581032	-0.540437	0.588896	0.795059	299.872	0.605459	0.195643	3.09472	0.00196997	0.0319226	252.314	0.233752	0.19188	1.21822	0.223142	0.94727	2.88422	2.67724	2.71502	2.65235	2.67471	2.61217	2.87397	2.16249
2410012E07Rik	chr14;chr14;chr14;chr14	70852933;70855781;70872255;70872942	70852995;70855909;70872406;70873954	+;+;+;+	1357	6.84809	3.47677	2.39786	1.44994	0.147074	NA	13.5516	5.06121	1.01534	4.98473	6.20475e-07	5.64688e-06	4.66058	3.47736	2.5865	1.34443	0.17881	0.497952	3.72037	2.18195	2.94253	0.741521	0.458378	0.740502	1.03684	-2.40882	3.19005	-0.755106	0.450186	NA	1.18377	-1.39271	2.99601	-0.464855	0.642035	NA	0	0.16269	0.145589	0.927812	1.53402	0	1.75327	1.84722
2410015M20Rik	chr17;chr17;chr17;chr17	56607452;56608638;56608846;56609640	56607841;56608692;56609023;56609771	-;-;-;-	755	89.0184	0.185899	0.375964	0.49446	0.620982	0.78298	62.9109	0.202884	0.314105	0.645913	0.518336	0.560105	48.7921	0.0558008	0.526295	0.106026	0.915562	0.94993	101.916	0.138884	0.39137	0.354866	0.72269	0.862917	142.013	0.213197	0.25278	0.843408	0.399	0.691958	127.99	-0.00552201	0.238389	-0.0231639	0.98152	0.999214	2.32421	2.19168	2.13348	2.44336	2.92662	2.11609	2.90711	2.54575
2410016O06Rik	chr12	83950608	83952953	+	2346	289.744	-0.235846	0.356929	-0.660765	0.508763	0.708191	180.817	-0.687912	0.252754	-2.72167	0.00649524	0.0111294	171.868	-0.243352	0.424949	-0.572663	0.566873	0.739048	351.488	-0.128704	0.367459	-0.350255	0.726147	0.864861	519.135	0.0879835	0.229612	0.383184	0.701583	0.879489	495.875	0.0324398	0.164957	0.196656	0.844097	0.993624	3.28231	3.54462	3.59293	3.40288	3.33278	3.55661	3.57256	3.35221
2410017I17Rik	chr17;chr17;chr17;chr17	36145018;36155299;36161025;36161237	36145202;36155364;36161146;36162374	+;+;+;+	1511	17.0351	2.91255	2.10016	1.38682	0.165496	NA	30.6067	4.34677	1.17443	3.70119	0.000214592	0.000660588	10.6734	2.88521	1.91281	1.50836	0.131462	0.433707	24.4268	3.23922	2.01046	1.61118	0.10714	0.73413	4.58604	-1.21451	1.84207	-0.659317	0.509693	NA	4.55332	-1.08555	1.57689	-0.688412	0.491194	NA	0.0651219	0.0572218	0.74053	2.01465	1.82381	0	2.68946	2.32126
2410018L13Rik	chr12;chr12;chr12;chr12	22953997;22958352;22992788;23009845	22954837;22958457;22992848;23010243	-;-;-;-	1407	7.22323	0.435478	1.96572	0.221536	0.824675	NA	14.2221	2.47611	1.2002	2.06308	0.0391049	0.053806	10.4163	1.94487	2.10881	0.922256	0.356395	0.659543	4.72796	-1.66307	1.65694	-1.0037	0.315524	0.73413	6.43882	-1.62861	1.26834	-1.28405	0.199123	NA	6.77117	-1.18245	1.18418	-0.998536	0.318019	NA	0.183876	0.211526	0.879829	1.00067	0.93947	0	0.785436	2.03134
2410021H03Rik	chr17;chr17;chr17	69275362;69276126;69277060	69275906;69276195;69277206	-;-;-	762	0.522679	0.445729	3.98646	0.111811	0.910974	NA	7.50607	5.4317	1.52065	3.57196	0.000354325	0.000995572	1.93174	3.92934	3.91781	1.00294	0.315887	0.639997	5.60161	4.1593	3.86409	1.0764	0.281749	0.73413	0.410574	-2.25003	4.02451	-0.559081	0.576107	NA	0.724489	-0.252093	3.97756	-0.0633788	0.949465	NA	0	0	0.145589	0.174895	0	0	1.52172	1.32918
2410089E03Rik	chr15;chr15;chr15;chr15;chr15;chr15;chr15;chr15;chr15;chr15;chr15;chr15;chr15;chr15;chr15;chr15;chr15;chr15;chr15;chr15;chr15;chr15;chr15;chr15;chr15;chr15;chr15;chr15;chr15;chr15;chr15;chr15;chr15;chr15;chr15;chr15;chr15;chr15;chr15;chr15;chr15;chr15;chr15;chr15;chr15;chr15;chr15;chr15;chr15;chr15;chr15;chr15;chr15	8169106;8170306;8171693;8174726;8174957;8176119;8178337;8179758;8180879;8182116;8186083;8186499;8186824;8188387;8188797;8194324;8199181;8201134;8202194;8203261;8203673;8209962;8212369;8212629;8213707;8216308;8218423;8220858;8221783;8222337;8223071;8226913;8227286;8228590;8230215;8231112;8232046;8233764;8242270;8243803;8244221;8244609;8246906;8250977;8252149;8258314;8259734;8260520;8262327;8262928…	8169489;8170394;8171821;8174861;8175076;8176351;8178443;8179914;8180982;8182298;8186332;8186651;8187578;8188595;8188877;8194488;8199339;8201362;8202333;8203478;8203837;8210100;8212478;8212787;8213815;8216599;8219395;8220967;8221949;8222407;8223150;8227093;8227567;8229330;8230369;8231241;8232100;8233868;8242341;8243912;8244413;8244761;8247255;8251064;8252313;8258344;8259865;8260685;8262385;8263080…	+;+;+;+;+;+;+;+;+;+;+;+;+;+;+;+;+;+;+;+;+;+;+;+;+;+;+;+;+;+;+;+;+;+;+;+;+;+;+;+;+;+;+;+;+;+;+;+;+;+;+;+;+	10469	467.162	0.374882	0.268981	1.39371	0.163405	0.449391	319.299	0.287345	0.218512	1.31501	0.188507	0.224846	260.044	0.159301	0.28978	0.549732	0.582503	0.747503	503.866	0.162056	0.35649	0.454589	0.649405	0.822153	639.717	-0.0320486	0.138259	-0.231802	0.816692	0.930477	640.363	0.0447435	0.138603	0.322817	0.746834	0.988226	3.56438	3.79858	3.79703	4.24569	4.50381	3.64193	4.4921	4.10812
2410124H12Rik	chr16;chr16;chr16	92478742;92492014;92497050	92478968;92492175;92497365	+;+;+	705	4.30727	2.8818	2.56445	1.12375	0.261118	NA	12.6134	5.095	1.55985	3.26634	0.00108947	0.00249229	4.63005	3.72034	3.31692	1.12163	0.262021	0.591377	8.25551	3.68843	3.79754	0.971267	0.331415	0.73413	0.821148	-3.26058	3.96569	-0.822199	0.410963	NA	1.11985	-1.26161	3.8711	-0.325906	0.744496	NA	0	0	0.272651	0.6707	1.12433	0.0469002	1.94116	1.27095
2410127L17Rik	chr19;chr19;chr19;chr19;chr19;chr19;chr19;chr19	18670780;18677688;18679104;18690230;18691417;18693649;18703361;18704020	18671202;18677883;18679267;18690370;18691595;18693762;18703464;18704792	+;+;+;+;+;+;+;+	2094	129.393	-0.430857	0.265126	-1.6251	0.104141	0.40496	88.6845	-0.498712	0.305877	-1.63043	0.10301	0.129602	84.4174	-0.0585329	0.556242	-0.105229	0.916194	0.950244	160.449	-0.213245	0.400656	-0.532239	0.594561	0.797361	245.004	0.104209	0.182662	0.570504	0.568336	0.807587	253.808	0.269176	0.17351	1.55135	0.120817	0.865668	2.74738	2.69728	2.82774	2.6111	2.92662	2.38799	2.55983	2.90737
2410131K14Rik	chr5;chr5;chr5;chr5;chr5	118245227;118255670;118258976;118259375;118261100	118245458;118255826;118259127;118259488;118263114	+;+;+;+;+	2670	148.732	0.513306	0.297157	1.72739	0.084098	0.386727	107.722	0.572697	0.278896	2.05344	0.0400295	0.0549595	70.0296	-0.0486424	0.449094	-0.108312	0.913748	0.9489	161.366	0.317615	0.498808	0.636748	0.524289	0.764895	222.978	0.371213	0.219103	1.69424	0.0902196	0.350804	190.272	0.0143543	0.20927	0.0685922	0.945314	0.998824	2.44793	2.53847	2.73046	3.12623	3.38692	2.69982	3.34806	3.20758
2410137M14Rik	chr17;chr17;chr17;chr17	36977701;36978469;36978651;36981140	36978106;36978546;36978933;36981237	-;-;-;-	865	8.89398	2.51452	2.40188	1.0469	0.295146	NA	16.4199	4.02945	1.29528	3.11087	0.00186537	0.00389808	12.3784	3.7353	1.92695	1.93845	0.0525684	0.327509	12.2716	2.79084	2.76456	1.00951	0.312732	0.73413	2.26856	-3.6658	2.69864	-1.35839	0.17434	NA	2.85969	-1.31941	2.11037	-0.625201	0.531839	NA	0	0.16269	0.486666	1.35243	1.41519	0	1.85162	1.3842
2410141K09Rik	chr13;chr13;chr13;chr13;chr13;chr13;chr13;chr13;chr13	66418114;66418762;66431028;66433418;66433418;66433679;66433679;66441020;66441020	66418282;66418820;66432231;66433478;66433478;66433805;66433805;66441118;66441118	-;-;-;-;-;-;-;-;-	1719	20.7049	5.08145	1.94957	2.60645	0.00914861	NA	22.2637	5.70608	1.11759	5.10572	3.29539e-07	3.3791e-06	2.13737	2.68344	2.86119	0.937873	0.34831	0.658719	23.0969	5.00802	2.72581	1.83726	0.0661714	0.73413	0.955585	-3.48333	3.20342	-1.08738	0.27687	NA	1.09067	-2.44021	2.59548	-0.940179	0.347126	NA	0.0651219	0.0572218	0.211137	1.98883	2.38613	0	2.64809	1.27095
2500002B13Rik	chr8;chr8;chr8;chr8;chr8;chr8;chr8;chr8;chr8	57487963;57487963;57490340;57490340;57505815;57506528;57506528;57506528;57510088	57488193;57488193;57490467;57490467;57505908;57506801;57506730;57506730;57510262	+;+;+;+;+;+;+;+;+	902	43.9219	-0.0281471	0.499674	-0.056331	0.955078	NA	26.8807	-0.507014	0.496668	-1.02083	0.307335	0.34933	26.9537	-0.104872	0.662991	-0.15818	0.874315	0.923936	43.4995	-0.520168	0.56491	-0.920798	0.357156	0.73413	60.7134	-0.475477	0.472141	-1.00707	0.313902	0.625913	58.2548	-0.538305	0.344366	-1.56318	0.118011	0.862143	1.75398	1.7527	1.54393	2.03982	1.90434	1.46168	1.64418	1.53314
2500004C02Rik	chr2;chr2	153341157;153345621	153342864;153345810	-;-	1898	34.5913	-0.426321	0.540521	-0.788723	0.430274	NA	30.3704	0.333465	0.481599	0.692413	0.488678	0.530807	21.7555	-0.157607	0.663815	-0.237426	0.812326	0.887658	47.461	0.0764481	0.540899	0.141335	0.887605	0.943018	61.1088	-0.0453017	0.321979	-0.140698	0.888109	0.961271	55.5528	-0.26139	0.333676	-0.783366	0.433412	0.976781	1.5898	1.57441	1.59291	1.35243	1.97886	1.18075	1.85162	2.36236
2510002D24Rik	chr16;chr16;chr16	18836580;18836706;18839090	18836619;18836873;18840113	+;+;+	1232	84.2888	0.259249	0.380961	0.680512	0.49618	0.700404	61.6339	0.349069	0.292906	1.19175	0.233361	0.272663	43.7252	-0.115101	0.521457	-0.220729	0.825303	0.895253	98.652	0.249442	0.352409	0.707819	0.479058	0.748775	134.193	0.243008	0.235447	1.03211	0.302018	0.614764	133.612	0.297577	0.237188	1.2546	0.209622	0.939688	2.25609	2.13064	2.08597	2.2417	2.70989	2.40979	2.80419	2.71492
2510003B16Rik	chr4;chr4;chr4	116123840;116137694;116138706	116124116;116137828;116138841	+;+;+	548	9.68639	1.20607	1.23175	0.979151	0.327506	NA	15.0222	2.66045	0.874195	3.04332	0.00233985	0.00470926	7.39026	1.54653	1.43977	1.07415	0.282757	0.614009	11.3609	1.19458	1.42797	0.836556	0.402842	0.736408	9.15973	0.0124679	1.04612	0.0119183	0.990491	NA	9.27243	0.143414	0.922607	0.155444	0.876471	NA	0.290013	0.258088	0.74053	1.06857	1.41519	0.289771	1.85162	1.48591
2510009E07Rik	chr16;chr16	21649045;21694216	21653758;21694665	-;-	5164	60.2034	0.981119	0.680598	1.44155	0.149428	0.437361	64.6839	1.82163	0.425816	4.27797	1.88607e-05	9.09618e-05	33.2347	0.626569	0.822258	0.76201	0.446054	0.688738	81.4351	1.2946	0.923732	1.40148	0.161069	0.73413	49.4259	-0.855479	0.4268	-2.0044	0.045027	0.242289	48.5381	-0.823822	0.365961	-2.25112	0.0243778	0.505232	1.51871	1.66752	1.62428	2.33843	3.00682	1.3684	3.18927	2.62621
2510039O18Rik	chr4;chr4;chr4	147940895;147944608;147946601	147942057;147945461;147947314	+;+;+	2731	583.46	-0.233715	0.33153	-0.70496	0.480835	0.689566	354.112	-0.764683	0.158205	-4.83349	1.34159e-06	1.05669e-05	308.596	-0.636672	0.678008	-0.939032	0.347714	0.658387	700.54	-0.157112	0.378744	-0.414824	0.678271	0.836826	989.886	-0.0635984	0.133993	-0.474639	0.635044	0.845247	998.773	0.0375551	0.108699	0.345496	0.729722	0.987313	4.16386	4.11968	4.20322	4.12043	3.93955	4.26214	4.09554	4.06506
2610001J05Rik	chr6;chr6;chr6	13869074;13871056;13871439	13870740;13871146;13871483	-;-;-	1803	160.894	-0.261803	0.303352	-0.863033	0.38812	0.628782	102.226	-0.606856	0.286147	-2.12078	0.0339402	0.0473694	84.4359	-0.598589	0.588063	-1.0179	0.308726	0.635769	185.326	-0.31871	0.322859	-0.987151	0.323569	0.73413	257.494	-0.282694	0.178144	-1.58688	0.11254	0.389796	242.444	-0.396541	0.186131	-2.13044	0.0331355	0.575146	2.97752	2.96393	2.82774	2.89092	2.89839	2.8522	2.80419	3.04864
2610002M06Rik	chrX;chrX;chrX;chrX;chrX;chrX;chrX;chrX	107782752;107788266;107790736;107792899;107793093;107793508;107807792;107816135	107787853;107788338;107790779;107793006;107793161;107793654;107807889;107816334	-;-;-;-;-;-;-;-	5841	401.374	-0.366527	0.294415	-1.24493	0.213156	0.492928	240.564	-0.992157	0.240785	-4.12051	3.78027e-05	0.000159735	220.384	-0.634648	0.657714	-0.96493	0.33458	0.649751	464.079	-0.410623	0.280866	-1.46199	0.143744	0.73413	650.986	-0.332829	0.13851	-2.40293	0.0162645	0.130208	667.527	-0.174729	0.134469	-1.2994	0.193807	0.929533	3.87193	3.89534	3.73164	3.70283	3.66168	3.77044	3.83617	3.49811
2610005L07Rik	chr8;chr8;chr8;chr8;chr8;chr8	20385782;20399096;20401377;20405121;20410357;20424592	20388402;20399468;20401496;20405419;20410729;20424814	-;-;-;-;-;-	4009	118.406	0.815473	0.424475	1.92113	0.0547147	0.351468	94.3222	1.09278	0.296093	3.69068	0.000223659	0.000683769	71.8679	0.684218	0.616014	1.11072	0.26669	0.597114	117.409	0.421826	0.481506	0.876055	0.381	0.734907	139.533	0.0845213	0.212666	0.397436	0.691046	0.87501	141.356	0.192009	0.228258	0.841193	0.40024	0.976781	2.23472	2.20475	2.30373	2.96257	3.43828	2.29569	3.63744	3.17239
2610008E11Rik	chr10;chr10;chr10;chr10;chr10;chr10	79064374;79068634;79088287;79092412;79094431;79097458	79068051;79068728;79088379;79092504;79094557;79097600	-;-;-;-;-;-	4229	196.461	-0.0421078	0.356472	-0.118124	0.90597	0.952793	111.848	-0.707253	0.435232	-1.625	0.104162	0.130932	106.851	-0.252918	0.721187	-0.350696	0.725816	0.832618	213.517	-0.25942	0.434047	-0.597678	0.550055	0.773432	291.436	-0.264671	0.279925	-0.945508	0.344399	0.651439	296.962	-0.1334	0.283459	-0.470613	0.637917	0.97902	3.20076	3.15684	2.6672	3.19117	3.3692	2.94731	2.83969	3.23319
2610015P09Rik	chr16;chr16;chr16;chr16;chr16;chr16;chr16;chr16;chr16;chr16;chr16;chr16;chr16;chr16;chr16;chr16	43889902;43898090;43905346;43906788;43908412;43915450;43931194;43938914;43943504;43944639;43946669;43947427;43956818;43959216;43960018;43963268	43890038;43898231;43905483;43906966;43908635;43915603;43931384;43939163;43943964;43944730;43946751;43947528;43956961;43959368;43960163;43964314	+;+;+;+;+;+;+;+;+;+;+;+;+;+;+;+	3643	77.2478	0.745568	0.60755	1.22717	0.219758	0.499063	56.0079	0.868398	0.406148	2.13813	0.032506	0.045602	45.4337	0.548923	0.691036	0.794348	0.426993	0.686788	78.0105	0.38624	0.679855	0.568122	0.569952	0.783188	83.4728	-0.258796	0.323148	-0.800857	0.423214	0.708455	88.7126	-0.00109853	0.3859	-0.00284668	0.997729	0.999485	1.777	2.09504	1.79427	2.6111	3.08107	1.63501	2.72918	3.00726
2610016A17Rik	chr19;chr19	25671134;25672078	25671445;25672239	-;-	474	7.47332	2.56268	2.48383	1.03175	0.302191	NA	9.96033	3.58883	1.31318	2.73293	0.00627738	0.0108198	4.70762	2.40261	2.62926	0.913797	0.360824	0.66192	7.25953	2.2496	2.82637	0.795933	0.426071	0.740502	2.01712	-2.42213	2.76706	-0.875345	0.381386	NA	1.97063	-2.34744	2.28752	-1.0262	0.3048	NA	0	0.16269	0.385373	0.567859	1.73622	0	1.38214	1.14323
2610020C07Rik	chr16;chr16;chr16	11203383;11223237;11224125	11203747;11223355;11225796	+;+;+	2156	38.3628	-0.0563168	0.575464	-0.0978633	0.922041	NA	35.2807	0.651514	0.45504	1.43177	0.152209	0.185091	26.4121	0.288408	0.663082	0.434951	0.663598	0.795485	52.6528	0.395899	0.568123	0.696854	0.485894	0.749539	65.3024	0.179582	0.339852	0.528412	0.597214	0.824893	52.6607	-0.38577	0.359855	-1.07202	0.283713	0.971723	1.54775	1.41615	1.74075	1.4907	2.23138	1.31828	2.23576	2.11207
2610020H08Rik	chr7;chr7;chr7;chr7;chr7;chr7;chr7;chr7;chr7;chr7;chr7;chr7;chr7;chr7;chr7;chr7;chr7;chr7;chr7;chr7;chr7;chr7;chr7;chr7;chr7;chr7;chr7	119794130;119794187;119799565;119801230;119802741;119805143;119805143;119818383;119818383;119819432;119819432;119823756;119823756;119824045;119825536;119827303;119827303;119828092;119828092;119832671;119832671;119834264;119834264;119843242;119843848;119848732;119848732	119794502;119794502;119799677;119801356;119802837;119805286;119805286;119818471;119818471;119819547;119819547;119823894;119823894;119824139;119825638;119827376;119827376;119828206;119828206;119832775;119832775;119834401;119834401;119843334;119844064;119848938;119848941	+;+;+;+;+;+;+;+;+;+;+;+;+;+;+;+;+;+;+;+;+;+;+;+;+;+;+	2348	176.417	-0.377073	0.259434	-1.45344	0.146101	0.436087	113.64	-0.721536	0.339012	-2.12835	0.0333081	0.0465997	114.865	-0.103919	0.376626	-0.275922	0.782608	0.868688	210.364	-0.288666	0.367373	-0.785758	0.432009	0.740502	338.867	0.180242	0.186566	0.966103	0.333993	0.644228	324.553	0.129324	0.187633	0.689239	0.490673	0.976781	2.97065	3.14169	2.99389	3.05677	3.12767	2.65695	2.83969	2.67154
2610027K06Rik	chr11;chr11;chr11;chr11;chr11	85791660;85796154;85801789;85805391;85832168	85793236;85796284;85802013;85805562;85832388	-;-;-;-;-	2326	30.6821	3.50438	1.69015	2.07341	0.0381341	NA	40.9883	4.45668	1.14226	3.90163	9.5548e-05	0.000342421	18.6668	3.45178	1.75449	1.96739	0.0491377	0.324609	41.1611	3.72597	1.96078	1.90025	0.0573998	0.73413	5.68166	-1.22033	1.54127	-0.791775	0.428492	NA	6.24943	-0.668684	1.38441	-0.483009	0.629089	NA	0.0651219	0.111346	0.846781	2.06437	2.83942	0.0916989	2.72918	2.43979
2610028E06Rik	chr4;chr4;chr4;chr4;chr4;chr4	125887851;125891484;125893182;125893843;125921873;125922077	125890733;125891590;125893276;125893970;125921968;125922310	-;-;-;-;-;-	3543	23.7698	2.4616	2.4404	1.00869	0.313125	NA	43.8557	3.95688	1.45791	2.71407	0.00664624	0.0113461	23.2931	3.23773	2.48633	1.30221	0.192843	0.516282	25.8336	2.34559	2.70605	0.866796	0.386054	0.735674	6.4907	-3.20442	2.43132	-1.31797	0.187513	NA	6.78393	-2.30851	1.92613	-1.19852	0.230713	NA	0	0.111346	1.13646	1.64956	2.60039	0	3.00041	2.47637
2610028H24Rik	chr10;chr10;chr10;chr10;chr10;chr10;chr10;chr10	76449081;76450633;76451313;76452784;76454705;76457501;76457880;76460487	76449321;76450669;76451386;76452948;76454819;76457616;76458162;76461218	+;+;+;+;+;+;+;+	1763	25.4175	2.68511	2.48361	1.08113	0.279639	NA	46.2534	4.13649	1.51227	2.73528	0.00623281	0.010758	32.0202	3.83227	2.08586	1.83726	0.0661717	0.345387	25.5695	2.43939	2.76416	0.882508	0.377502	0.734172	6.28883	-2.78878	2.53482	-1.10019	0.27125	NA	6.90099	-1.71514	1.79823	-0.953793	0.340189	NA	0	0.0572218	1.11099	1.87832	2.60039	0	3.16437	2.7964
2610035D17Rik	chr11;chr11;chr11	113043906;113067342;113201291	113045160;113067386;113201838	-;-;-	1848	54.8903	0.808667	0.604334	1.33811	0.180859	0.467214	43.9489	1.12055	0.409456	2.73669	0.00620617	0.0107183	27.235	0.152243	0.952151	0.159894	0.872965	0.922847	66.0805	0.877305	0.84212	1.04178	0.297513	0.73413	43.5815	-1.35244	0.62819	-2.15292	0.0313251	0.196252	58.9239	-0.113862	0.509491	-0.223481	0.823161	0.9927	1.82152	1.49841	1.40021	2.03982	2.83942	1.65356	2.64809	2.52885
2610035F20Rik	chr14;chr14;chr14;chr14;chr14	122470377;122471391;122472993;122474448;122474903	122470589;122471689;122473177;122474602;122475199	-;-;-;-;-	1149	15.6399	2.86713	2.46911	1.1612	0.24556	NA	18.7055	3.6618	1.53759	2.38152	0.0172414	0.025938	13.8501	3.40986	2.59753	1.31273	0.189273	0.511824	12.4426	2.21415	2.67024	0.829196	0.406994	0.73791	3.18886	-4.18717	2.71155	-1.5442	0.122541	NA	4.03899	-1.37869	2.10008	-0.656496	0.511505	NA	0	0.0572218	0.74053	1.81812	1.90434	0	2.09927	1.53314
2610037D02Rik	chr15;chr15;chr15;chr15;chr15;chr15	96190474;96193211;96194563;96194940;96195924;96197942	96192894;96193947;96194664;96195119;96196081;96197974	-;-;-;-;-;-	3631	75.0298	0.484037	0.590434	0.819799	0.412331	0.643918	59.8508	0.804156	0.50486	1.59283	0.111198	0.13908	60.1372	0.967378	0.809348	1.19526	0.231987	0.561841	81.8582	0.313143	0.651116	0.480934	0.630564	0.810707	102.93	0.118026	0.353324	0.334044	0.738346	0.894068	101.498	0.157739	0.33741	0.4675	0.640142	0.97902	1.75398	1.76285	2.30373	2.22118	3.05693	1.84529	2.87397	3.0687
2610042L04Rik	chr14;chr14;chr14;chr14;chr14;chr14	4334763;4339506;4348806;4349922;4350728;4353453	4334796;4339643;4348968;4350053;4350910;4354687	+;+;+;+;+;+	1885	2.41902	0.0728199	3.81624	0.0190816	0.984776	NA	3.31355	1.58297	2.97776	0.531598	0.595005	0.632262	4.2436	2.021	3.50821	0.576077	0.564563	0.73811	6.04711	1.80138	3.76919	0.477922	0.632706	0.811929	2.00672	-3.474	3.61343	-0.961413	0.336344	NA	2.26896	-1.85943	2.73942	-0.678767	0.497285	NA	0	0	0.533708	0	0.7125	0.0469002	0.785436	1.07267
2610044O15Rik8	chr8;chr8;chr8;chr8;chr8	129216354;129220102;129221544;129221824;129233905	129217749;129220151;129221604;129221950;129234046	-;-;-;-;-	1776	47.3139	-0.149992	0.462105	-0.324585	0.745495	NA	35.3025	0.020472	0.400809	0.0510767	0.959264	0.964542	30.2365	-0.307234	0.734529	-0.418274	0.675747	0.802491	63.8935	0.181562	0.524261	0.346319	0.729103	0.866167	75.4382	-0.191961	0.316235	-0.607019	0.543838	0.7915	71.1791	-0.297766	0.312897	-0.951643	0.341278	0.976781	1.84306	1.84988	1.68421	1.81812	1.82381	1.79871	2.09927	2.25628
2610100L16Rik	chr3;chr3;chr3	17789921;17794593;17799390	17790180;17795013;17800071	+;+;+	1363	9.66805	3.82965	2.97899	1.28555	0.198599	NA	16.8442	5.18309	1.54434	3.35618	0.000790276	0.00191273	12.1579	4.8858	2.39372	2.04109	0.0412419	0.322752	8.40337	3.36452	3.78507	0.888894	0.37406	0.73413	1.3447	-1.68552	3.90627	-0.431491	0.666111	NA	2.74827	0.850237	2.53629	0.335229	0.737452	NA	0	0	0.330599	1.40068	1.64023	0	2.09927	1.53314
2610203C22Rik	chr1;chr1;chr1;chr1;chr1	9560833;9563823;9619550;9620955;9631061	9561778;9563871;9619639;9621082;9631092	-;-;-;-;-	1245	5.59358	2.9449	3.28089	0.897593	0.369402	NA	8.11913	4.07193	1.77295	2.2967	0.0216358	0.0317467	10.055	4.59187	3.05664	1.50226	0.13303	0.435463	4.74008	2.39915	2.81365	0.852681	0.393836	0.735674	1.30477	-1.85311	3.9222	-0.472467	0.636594	NA	1.63896	-0.592984	2.84761	-0.208239	0.835042	NA	0	0	0.330599	0.453216	1.53402	0	1.85162	1.14323
2610206C17Rik	chr7;chr7;chr7;chr7;chr7	84689640;84736995;84764875;84765259;84775215	84689814;84737139;84764900;84765294;84776549	+;+;+;+;+	1717	14.3201	1.72029	1.2743	1.34999	0.177019	NA	13.5178	2.24666	0.854359	2.62964	0.0085475	0.0140998	9.34318	1.45783	1.43274	1.01751	0.30891	0.635769	20.7249	2.1226	1.41247	1.50276	0.132902	0.73413	7.4446	-1.17457	0.948334	-1.23856	0.215507	NA	7.07907	-1.28905	1.07874	-1.19495	0.232105	NA	0.339136	0.425278	0.702447	1.13215	2.04821	0.215182	2.02333	1.07267
2610301B20Rik	chr4;chr4;chr4;chr4;chr4;chr4	10874498;10879523;10881801;10882407;10893263;10897899	10874772;10879610;10881868;10882472;10893358;10899423	+;+;+;+;+;+	2118	77.9162	-0.122547	0.421388	-0.290818	0.77119	0.877129	53.2514	-0.192863	0.439494	-0.438829	0.660785	0.69442	47.6562	-0.144241	0.560525	-0.257331	0.796923	0.877333	95.0331	-0.0451718	0.426527	-0.105906	0.915657	0.957795	127.261	-0.0762882	0.279245	-0.273194	0.784704	0.915336	129.67	0.0477276	0.274346	0.173968	0.86189	0.996135	2.18299	2.39893	2.02581	2.37464	2.23138	2.17234	2.41086	2.68621
2610305D13Rik	chr4;chr4;chr4;chr4;chr4	147611936;147615280;147618417;147640912;147642364	147614048;147615406;147618498;147641005;147642508	-;-;-;-;-	2561	18.3988	1.05784	1.12358	0.941487	0.346455	NA	15.2776	1.41816	0.756671	1.87421	0.0609015	0.0802197	19.4966	1.87981	1.06568	1.76395	0.0777401	0.356275	22.5778	1.17493	0.927498	1.26678	0.205236	0.73413	16.7018	-0.324881	0.719396	-0.451603	0.651555	0.854124	15.5237	-0.47945	0.716862	-0.668818	0.503612	0.976781	0.96124	0.425278	0.846781	1.06857	2.17397	0.455023	1.94116	1.3842
2610306M01Rik	chr6	86848407	86849440	-	1034	29.0764	1.26847	0.763629	1.6611	0.0966925	NA	21.9144	1.41805	0.545232	2.60081	0.00930027	0.0151642	16.2375	0.699488	1.17094	0.597372	0.550259	0.72969	30.7021	1.04689	1.22736	0.852962	0.39368	0.735674	24.0904	-0.32188	0.537121	-0.599269	0.548994	0.794543	25.9947	-0.00567966	0.538217	-0.0105527	0.99158	0.999214	1.0356	0.778321	1.11099	1.9351	2.23138	0.967969	2.2976	1.88036
2610307P16Rik	chr13;chr13;chr13;chr13;chr13;chr13;chr13;chr13;chr13;chr13;chr13;chr13;chr13;chr13;chr13;chr13;chr13	28460034;28460034;28505706;28561441;28561441;28608518;28608518;28668370;28668370;28669782;28711117;28772619;28772619;28883315;28883315;28885144;28885144	28461061;28461061;28505913;28561579;28561579;28608628;28608628;28668704;28668704;28669994;28711208;28772666;28772666;28883577;28883577;28885422;28885422	-;-;-;-;-;-;-;-;-;-;-;-;-;-;-;-;-	2716	68.0758	0.35487	0.584764	0.606861	0.543943	0.732128	55.1712	0.714671	0.358119	1.99562	0.045975	0.062281	36.789	0.230885	0.677879	0.3406	0.733405	0.837002	85.7307	0.532272	0.553164	0.962233	0.335933	0.73413	98.7472	0.122988	0.309689	0.397132	0.69127	0.875137	92.6609	0.0115208	0.294669	0.0390975	0.968813	0.999214	2.0274	1.97995	1.76787	2.59696	2.63824	1.50525	2.55983	2.68621
2610316D01Rik	chr3;chr3;chr3;chr3;chr3;chr3;chr3;chr3;chr3	45280439;45281310;45281995;45327066;45327771;45363700;45364630;45366305;45378142	45280533;45281408;45282164;45327162;45327858;45363787;45364751;45366348;45378260	-;-;-;-;-;-;-;-;-	922	5.66152	3.17521	2.4338	1.30463	0.192018	NA	8.34842	4.30264	1.28589	3.34604	0.000819745	0.00196976	0.586432	0.898607	3.88561	0.231265	0.817109	0.890428	6.92503	3.24169	2.6753	1.21171	0.225623	0.73413	0.877706	-3.36978	3.96142	-0.850648	0.394965	NA	1.0192	-2.33835	3.09481	-0.755572	0.449906	NA	0	0.16269	0.145589	0.927812	1.2803	0	1.64418	0.825106
2610318N02Rik	chr16;chr16;chr16;chr16;chr16;chr16;chr16;chr16	17113398;17117480;17117794;17118292;17120956;17121296;17123512;17124990	17113626;17117584;17117864;17118512;17121079;17121551;17123654;17125106	-;-;-;-;-;-;-;-	1266	79.6831	0.246207	0.476803	0.51637	0.605596	0.772546	73.2094	0.901774	0.388989	2.31825	0.0204357	0.0301547	39.6009	-0.248326	0.571708	-0.434358	0.664029	0.795753	93.0204	0.246965	0.512724	0.481672	0.630039	0.810609	113.54	-0.0281097	0.345157	-0.0814403	0.935092	0.979359	104.993	-0.190236	0.286051	-0.66504	0.506025	0.976781	1.91499	2.2798	2.0762	2.37464	2.92662	1.88252	3.40908	2.80935
2610507B11Rik	chr11;chr11;chr11;chr11;chr11;chr11;chr11;chr11;chr11;chr11;chr11;chr11;chr11;chr11;chr11;chr11;chr11;chr11;chr11;chr11;chr11;chr11;chr11;chr11;chr11;chr11;chr11;chr11;chr11;chr11;chr11;chr11;chr11;chr11;chr11;chr11;chr11;chr11;chr11	78261754;78262699;78263590;78263912;78264464;78265179;78265573;78266351;78266595;78266936;78267097;78268099;78268326;78268639;78269488;78271291;78272778;78273097;78273441;78273682;78274465;78274788;78275007;78277040;78279047;78279709;78283059;78284100;78284739;78285438;78285675;78286513;78287296;78287684;78287932;78288165;78288941;78289286;78289804	78261917;78262828;78263639;78264059;78264582;78265239;78265762;78266474;78266719;78267003;78267242;78268217;78268489;78268897;78269693;78272383;78272969;78273299;78273559;78273902;78274655;78274887;78275209;78277334;78279204;78279915;78283158;78284282;78284860;78285593;78285796;78286693;78287382;78287794;78288067;78288295;78289042;78289420;78290625	+;+;+;+;+;+;+;+;+;+;+;+;+;+;+;+;+;+;+;+;+;+;+;+;+;+;+;+;+;+;+;+;+;+;+;+;+;+;+	7443	2454.07	-0.337996	0.273293	-1.23675	0.216178	0.495737	1426.3	-1.06102	0.195286	-5.43317	5.53615e-08	7.60544e-07	1360.79	-0.627365	0.617977	-1.01519	0.310015	0.63659	3000.09	-0.200945	0.349368	-0.575168	0.565178	0.780862	4507.87	0.0823494	0.125864	0.654275	0.512935	0.771458	4401.09	0.0842766	0.121231	0.695175	0.486946	0.976781	5.66688	5.69823	5.46318	5.45359	5.47408	5.6127	5.31162	5.41585
2610507I01Rik	chr11;chr11;chr11	59197793;59201493;59202124	59200302;59201579;59202431	-;-;-	2905	550.668	-0.307553	0.318061	-0.966963	0.333562	0.590134	337.696	-0.827629	0.291065	-2.84345	0.00446283	0.00809097	308.312	-0.495638	0.385013	-1.28733	0.19798	0.520675	714.548	0.00506932	0.30332	0.0167128	0.986666	0.993931	1196.52	0.53493	0.120298	4.44671	8.7195e-06	0.000623997	1032.22	0.224892	0.156219	1.43959	0.149983	0.902013	4.05452	4.06864	4.25458	4.10163	3.86616	4.12374	4.172	4.06506
2610524H06Rik	chr5;chr5	114821937;114823313	114822725;114823468	-;-	945	48.0996	0.615099	0.446663	1.3771	0.168482	0.45504	31.0689	0.312636	0.563972	0.554347	0.579342	0.618333	32.4377	0.590647	0.667033	0.885483	0.375896	0.668976	46.393	0.10213	0.481686	0.212026	0.832086	0.914479	62.0479	0.0305909	0.32609	0.0938114	0.925259	0.974703	62.3631	0.115816	0.330232	0.350711	0.725805	0.986182	1.53334	1.63361	1.56052	2.20023	1.97886	1.93241	2.35583	1.48591
2610528A11Rik	chr14;chr14;chr14	37102140;37107374;37109979	37102691;37107454;37110101	-;-;-	756	8.95519	3.72752	1.87336	1.98975	0.0466185	NA	19.1898	5.43764	1.20802	4.50128	6.75451e-06	3.95801e-05	4.9024	3.35702	2.04046	1.64523	0.0999227	0.39127	13.6983	4.1489	2.1733	1.90904	0.0562576	0.73413	1.62172	-0.685485	2.47649	-0.276797	0.781936	NA	1.91681	-0.00708712	1.90241	-0.00372534	0.997028	NA	0.0651219	0	0.272651	0.927812	1.82381	0.134577	1.94116	1.74066
2610528J11Rik	chr4;chr4;chr4	118527275;118529199;118529479	118527337;118529311;118530217	+;+;+	915	14.1562	2.26554	1.29105	1.7548	0.079294	NA	23.4976	3.67602	0.718969	5.1129	3.17249e-07	3.27158e-06	3.72148	0.959023	2.48186	0.386414	0.69919	0.816486	20.3759	2.62455	1.62403	1.61608	0.106077	0.73413	4.42337	-2.61632	1.34654	-1.94299	0.0520179	NA	4.92947	-1.57566	1.38215	-1.14001	0.254282	NA	0.183876	0.425278	0.533708	1.4907	1.90434	0.215182	2.64809	1.94351
2700029M09Rik	chr8;chr8;chr8;chr8;chr8;chr8;chr8;chr8	60890451;60893701;60895461;60896738;60900084;60904000;60905548;60907337	60890536;60893860;60895650;60896836;60900234;60904087;60905720;60907572	+;+;+;+;+;+;+;+	1183	318.283	-0.311436	0.225648	-1.38019	0.167529	0.454091	198.247	-0.743968	0.203666	-3.65288	0.00025932	0.000771967	174.253	-0.561777	0.646415	-0.869066	0.384811	0.673185	359.283	-0.429175	0.414219	-1.03611	0.300152	0.73413	564.593	-0.00292155	0.146136	-0.019992	0.98405	0.995278	556.137	0.0249468	0.147966	0.168599	0.866112	0.996497	3.65537	3.6387	3.46914	3.58813	3.62081	3.38189	3.48505	3.51732
2700038G22Rik	chr5;chr5;chr5;chr5;chr5;chr5;chr5;chr5	23850597;23850597;23852121;23852121;23852718;23852718;23853767;23853786	23850621;23850621;23852155;23852155;23852760;23852760;23855033;23855033	+;+;+;+;+;+;+;+	1370	107.267	0.382918	0.281475	1.3604	0.173703	0.460496	63.0549	-0.153396	0.33712	-0.455021	0.649094	0.683449	43.3289	-0.609924	0.81814	-0.745501	0.455969	0.691087	108.445	-0.013283	0.340369	-0.0390252	0.96887	0.985443	166.302	0.310958	0.218771	1.42139	0.155204	0.456323	155.226	0.195225	0.205209	0.951347	0.341428	0.976781	2.36296	2.26156	2.36446	2.67894	2.9808	2.52382	2.60493	2.38228
2700046A07Rik	chr18;chr18;chr18	62751674;62755126;62755924	62753333;62755174;62756347	-;-;-	2133	13.7654	2.59804	1.99511	1.3022	0.192847	NA	25.2476	4.09749	1.20972	3.38712	0.000706293	0.00174292	21.0882	3.97747	1.79795	2.21222	0.0269513	0.316314	16.9959	2.69306	2.76323	0.974607	0.329755	0.73413	3.27372	-4.22536	2.15434	-1.96133	0.0498409	NA	3.48446	-2.65953	1.64971	-1.61212	0.106935	NA	0.0651219	0.16269	0.662856	1.64956	1.82381	0	1.38214	2.11207
2700046G09Rik	chr19;chr19	32389216;32389705	32389376;32391184	+;+	1641	14.1431	1.2242	1.03271	1.18543	0.235849	NA	20.1533	2.5369	0.650529	3.89974	9.6295e-05	0.000344413	8.29351	1.02171	1.26034	0.81066	0.417561	0.684313	19.3036	1.53717	1.29606	1.18603	0.23561	0.73413	11.1983	-0.495418	0.831922	-0.59551	0.551503	0.795975	9.54973	-1.01629	0.823918	-1.23348	0.217395	0.945032	0.430686	0.568478	0.777216	1.30174	1.73622	0.424085	2.16984	1.74066
2700049A03Rik	chr12;chr12;chr12;chr12;chr12;chr12;chr12;chr12;chr12;chr12;chr12;chr12;chr12;chr12;chr12;chr12;chr12;chr12;chr12;chr12;chr12;chr12;chr12;chr12;chr12;chr12;chr12;chr12;chr12;chr12;chr12;chr12;chr12;chr12;chr12;chr12;chr12;chr12;chr12;chr12;chr12;chr12;chr12;chr12;chr12;chr12;chr12;chr12;chr12;chr12;chr12;chr12;chr12;chr12;chr12;chr12;chr12;chr12	71136848;71136848;71139655;71139655;71140865;71140865;71142050;71142050;71148244;71148244;71150243;71150243;71152650;71152650;71154762;71154762;71157047;71157047;71158828;71158828;71160191;71160191;71161124;71161124;71162576;71162576;71164384;71164384;71167066;71167066;71170519;71170519;71173129;71173129;71175923;71175923;71177829;71177829;71179040;71179040;71184423;71184423;71187381;71187381;711…	71138038;71138038;71139728;71139728;71140934;71140934;71142119;71142119;71148418;71148418;71150464;71150464;71152797;71152797;71154923;71154923;71157170;71157170;71158957;71158957;71160408;71160408;71161196;71161196;71162800;71162800;71164558;71164558;71167260;71167260;71170706;71170706;71173239;71173239;71176003;71176003;71178022;71178022;71179158;71179158;71184622;71184622;71187537;71187537;711…	+;+;+;+;+;+;+;+;+;+;+;+;+;+;+;+;+;+;+;+;+;+;+;+;+;+;+;+;+;+;+;+;+;+;+;+;+;+;+;+;+;+;+;+;+;+;+;+;+;+;+;+;+;+;+;+;+;+	5763	514.236	-0.327861	0.239222	-1.37053	0.170522	0.457365	318.859	-0.773574	0.287253	-2.693	0.00708114	0.0119664	300.248	-0.379926	0.451258	-0.841926	0.399829	0.678928	603.031	-0.317643	0.36514	-0.869922	0.384343	0.735674	916.39	0.00380953	0.157752	0.0241488	0.980734	0.994203	863.546	-0.0981562	0.174811	-0.561499	0.574458	0.976781	4.1222	4.17097	3.86827	3.91056	4.18088	3.89315	4.15342	4.00068
2700054A10Rik	chr17;chr17;chr17;chr17;chr17;chr17;chr17;chr17;chr17	13487021;13487021;13496617;13496617;13540282;13548296;13548296;13554013;13554013	13490839;13490839;13496785;13496785;13540421;13548433;13548433;13554094;13554094	-;-;-;-;-;-;-;-;-	4348	45.1401	2.89464	2.10575	1.37464	0.169244	NA	69.1272	4.06086	1.57474	2.57874	0.00991603	0.0160242	52.4489	3.92885	2.15483	1.82327	0.0682619	0.347129	56.308	3.01328	3.24776	0.927803	0.35351	0.73413	9.56137	-3.16617	2.14005	-1.47949	0.13901	NA	10.3867	-1.97759	1.7875	-1.10634	0.268579	0.964324	0.0651219	0	1.43812	2.03982	3.31406	0.0916989	3.44779	3.1989
2700060E02Rik	chr14;chr14;chr14;chr14;chr14;chr14;chr14;chr14	19811402;19812349;19814537;19816185;19817061;19819907;19822566;19823669	19812237;19812397;19814605;19816273;19817147;19820006;19822690;19823823	-;-;-;-;-;-;-;-	1510	338.864	-0.31315	0.261306	-1.1984	0.23076	0.508859	219.329	-0.627583	0.335253	-1.87197	0.0612114	0.0805797	211.006	-0.138764	0.529485	-0.262073	0.793265	0.874605	446.098	0.0429425	0.247713	0.173356	0.862372	0.931484	589.387	-0.0656531	0.163585	-0.401339	0.688171	0.873731	561.244	-0.131899	0.153205	-0.860935	0.389274	0.976781	3.54125	3.56981	3.83498	3.5394	3.66168	3.54836	3.75578	3.80234
2700062C07Rik	chr18;chr18;chr18;chr18;chr18	24470871;24471062;24472950;24475525;24477269	24470980;24471084;24473149;24475724;24477767	+;+;+;+;+	1032	75.6883	0.0103488	0.473384	0.0218613	0.982559	0.991446	54.6845	0.0653973	0.419649	0.155838	0.876161	0.891553	41.5208	-0.133892	0.682943	-0.196052	0.84457	0.904746	96.082	0.204826	0.505457	0.405229	0.685309	0.840854	116.835	-0.094331	0.344072	-0.274161	0.783961	0.915046	113.716	-0.104003	0.341702	-0.304367	0.760848	0.989296	2.30426	2.24298	1.80721	2.50766	2.33716	2.00611	2.68946	2.32126
2700069I18Rik	chr3;chr3;chr3	5177824;5178980;5220670	5178389;5179041;5220823	-;-;-	782	6.13002	4.52931	3.19391	1.41811	0.15616	NA	5.09	4.82039	1.68878	2.85436	0.00431234	0.00786227	0.405167	2.05689	3.95296	0.520341	0.602826	0.756415	3.83298	3.56152	3.87124	0.919993	0.357576	0.73413	1.21782	1.00389	3.13594	0.320125	0.748874	NA	1.03684	0.726105	3.17598	0.228624	0.819161	NA	0	0	0.145589	0.323707	1.73622	0	1.21986	0.914614
2700070H01Rik	chr14;chr14;chr14	63055073;63055767;63056624	63055106;63055952;63058149	+;+;+	1746	18.4117	5.22178	2.29959	2.27074	0.0231626	NA	27.0005	6.32986	1.07147	5.90765	3.47012e-09	7.60974e-08	20.2192	6.01802	2.01532	2.98614	0.00282527	0.316314	19.4251	5.07307	3.23521	1.56808	0.116862	0.73413	0.771572	-3.17538	3.96924	-0.799997	0.423713	NA	1.23598	-0.602632	2.53735	-0.237505	0.812265	NA	0	0.0572218	0.211137	1.40068	2.56105	0	2.35583	2.08588
2700081O15Rik	chr19;chr19;chr19;chr19;chr19	7417625;7420067;7421255;7421914;7422643	7417917;7420561;7421644;7422462;7425904	+;+;+;+;+	4989	125.846	0.508262	0.414619	1.22585	0.220254	0.499535	125.827	1.29565	0.29821	4.34476	1.39429e-05	7.15634e-05	108.787	1.18645	0.786165	1.50916	0.131259	0.433347	175.928	0.912472	0.657305	1.3882	0.165076	0.73413	143.306	-0.439574	0.365081	-1.20405	0.228572	0.54119	156.867	-0.0813691	0.297093	-0.273884	0.784174	0.98959	2.48785	2.60156	2.12416	3.10074	3.15018	2.45203	3.78331	3.57881
2700089I24Rik	chr19;chr19;chr19;chr19;chr19	59493136;59493557;59556309;59557429;59558021	59493262;59493644;59556420;59557557;59559391	+;+;+;+;+	1827	9.74657	3.83289	3.11047	1.23225	0.217854	NA	15.0999	5.02155	1.65045	3.04253	0.002346	0.00472002	3.6877	2.5963	3.51178	0.73931	0.459719	0.692138	8.40337	3.36452	3.78507	0.888894	0.37406	0.73413	1.02644	-3.58476	3.95391	-0.906638	0.364598	NA	1.48209	-0.997777	3.61156	-0.276273	0.782338	NA	0	0	0.330599	0.453216	2.11307	0	1.21986	2.00291
2700094K13Rik	chr2;chr2;chr2;chr2;chr2;chr2;chr2;chr2	84669221;84669221;84669987;84670012;84670245;84670245;84670483;84670483	84669397;84669397;84670116;84670116;84670390;84670390;84670708;84670708	-;-;-;-;-;-;-;-	679	141.68	-0.274501	0.388506	-0.706555	0.479843	0.688662	85.9384	-0.825401	0.319876	-2.58038	0.00986923	0.0159639	79.8703	-0.404356	0.610842	-0.661965	0.507994	0.708889	172.373	-0.158218	0.44141	-0.358439	0.720015	0.861387	258.125	0.0958602	0.229977	0.416826	0.676806	0.866961	230.366	-0.163737	0.271665	-0.602717	0.546697	0.976781	2.85754	2.95476	2.57013	2.7547	2.70989	2.7804	2.64809	2.61062
2700097O09Rik	chr12;chr12;chr12;chr12;chr12;chr12;chr12;chr12;chr12;chr12;chr12;chr12;chr12;chr12;chr12;chr12	55045661;55045661;55048887;55048887;55053301;55053301;55057242;55057242;55059375;55059457;55061055;55061055;55062988;55062988;55079981;55079981	55045943;55045943;55048977;55048977;55053407;55053407;55057352;55057352;55059578;55059578;55061193;55061193;55063109;55063109;55080110;55080110	-;-;-;-;-;-;-;-;-;-;-;-;-;-;-;-	1187	48.7849	-0.395182	0.507756	-0.778292	0.436397	0.66009	42.5071	0.243319	0.428418	0.567947	0.570071	0.609831	26.4315	-0.406664	0.8266	-0.491973	0.622739	0.768349	70.5284	0.241769	0.552902	0.437273	0.661913	0.827735	88.5032	0.0488828	0.313182	0.156085	0.875966	0.95586	81.0844	-0.131546	0.328008	-0.401046	0.688386	0.979352	1.74226	1.79271	2.0361	1.64956	2.28566	1.41613	2.68946	2.16249
2700099C18Rik	chr17;chr17;chr17;chr17;chr17;chr17;chr17;chr17;chr17;chr17	94750100;94755211;94756434;94761498;94762462;94763772;94766857;94771134;94771857;94774892	94750232;94755305;94756523;94761604;94762620;94763924;94766947;94771238;94771960;94775129	+;+;+;+;+;+;+;+;+;+	1275	84.2921	-0.366122	0.400546	-0.914059	0.360686	0.610489	57.236	-0.509273	0.471616	-1.07985	0.28021	0.321506	54.7817	-0.238574	0.552566	-0.431757	0.665918	0.796949	98.6798	-0.345989	0.427108	-0.810073	0.417898	0.739819	164.478	0.239299	0.311187	0.768987	0.441901	0.721099	150.015	0.051493	0.299389	0.171994	0.863442	0.996208	2.48225	2.41485	2.08597	2.26181	2.56105	1.99963	2.55983	1.91244
2810001G20Rik	chr11;chr11	64079484;64082653	64079777;64083259	+;+	901	28.4116	0.32954	0.706292	0.466578	0.640802	NA	22.5761	0.658861	0.526828	1.25062	0.211074	0.249191	27.1953	1.10318	0.978685	1.12721	0.259655	0.589319	35.4389	0.512071	0.656434	0.78008	0.435344	0.740502	46.5692	0.455291	0.421387	1.08046	0.279938	0.594875	39.1367	0.0664141	0.455135	0.145922	0.883983	0.996849	1.24981	1.01766	1.41935	1.4907	2.11307	0.986044	2.02333	1.81295
2810002D19Rik	chr2;chr2	94406707;94410459	94406966;94411680	+;+	1482	52.3563	5.13514e-05	0.685457	7.49155e-05	0.99994	0.99994	32.9207	-0.361125	0.624386	-0.578368	0.563016	0.602995	37.2036	0.549361	0.717576	0.765578	0.443927	0.687788	61.7279	0.0797638	0.638881	0.124849	0.900643	0.950248	90.6333	0.252113	0.454276	0.554978	0.57891	0.813462	90.3452	0.322127	0.418583	0.769565	0.441558	0.976781	1.47349	1.53713	2.26381	1.72043	2.56105	1.52634	1.94116	1.91244
2810004N23Rik	chr8;chr8;chr8;chr8;chr8;chr8;chr8	124839355;124840448;124841294;124841687;124842363;124860946;124862885	124839966;124840506;124841380;124841782;124842419;124861271;124863029	-;-;-;-;-;-;-	1382	117.644	0.0625642	0.382515	0.16356	0.870077	0.932311	93.1967	0.38322	0.308225	1.24331	0.213752	0.252	80.7844	0.327025	0.468174	0.69851	0.484858	0.69987	138.797	0.112131	0.340724	0.329098	0.742082	0.869701	194.913	0.189426	0.22163	0.854692	0.392722	0.686928	188.119	0.159806	0.229792	0.695435	0.486783	0.976781	2.59887	2.59279	2.32694	2.7547	3.12767	2.2512	3.36881	2.90737
2810006K23Rik	chr5;chr5;chr5;chr5;chr5	124328089;124328089;124338627;124338627;124340609	124328229;124328229;124340121;124338935;124341852	+;+;+;+;+	2880	104.495	0.459304	0.378535	1.21337	0.224987	0.504032	87.5735	0.883582	0.245365	3.60109	0.000316882	0.000910553	69.744	0.513925	0.609798	0.84278	0.399352	0.678557	113.37	0.259835	0.459789	0.565119	0.571993	0.784397	128.741	-0.235556	0.232924	-1.0113	0.311874	0.623836	130.049	-0.123538	0.229234	-0.538916	0.589945	0.976781	2.2839	2.26768	2.26381	2.85856	3.08107	2.19398	3.38915	3.15432
2810013P06Rik	chr8	123042575	123044602	+	2028	208.732	0.103902	0.276607	0.37563	0.707192	0.837423	121.016	-0.507973	0.339495	-1.49626	0.134586	0.165635	115.186	-0.156679	0.378426	-0.414027	0.678854	0.804384	223.844	-0.181997	0.251736	-0.722967	0.4697	0.74484	388.259	0.482747	0.172737	2.79469	0.00519489	0.06269	334.575	0.160834	0.165417	0.972289	0.330907	0.976781	3.12091	3.0512	2.98996	3.33716	3.23548	3.19	3.3052	3.23319
2810021J22Rik	chr11;chr11;chr11;chr11;chr11	58867240;58868815;58876694;58878776;58879929	58867309;58869006;58876820;58878868;58884338	+;+;+;+;+	4892	118.085	0.509073	0.515971	0.986633	0.323823	0.584002	97.4138	0.880859	0.26392	3.3376	0.000845053	0.00201692	80.9668	0.654388	0.641512	1.02007	0.307694	0.634977	120.428	0.153283	0.43974	0.348577	0.727407	0.865375	134.364	-0.423179	0.223799	-1.89089	0.058639	0.281284	138.102	-0.251808	0.255239	-0.986556	0.32386	0.976781	2.41239	2.2858	2.38632	2.79053	3.48713	2.0687	3.52098	3.13592
2810025M15Rik	chr1;chr1;chr1	157412352;157413744;157419869	157413125;157413795;157420236	+;+;+	1194	37.6089	0.474045	0.667566	0.710111	0.477635	NA	37.8059	1.31067	0.432033	3.03372	0.00241561	0.00483819	28.9332	0.803001	0.721107	1.11357	0.265465	0.595486	40.0182	0.286918	0.501143	0.572528	0.566964	0.781286	46.2479	-0.180535	0.382002	-0.472603	0.636496	0.8463	48.6095	0.0436239	0.392438	0.111161	0.911489	0.997591	1.30605	1.44432	1.45655	1.75406	2.43281	1.11997	2.83969	2.45825
2810029C07Rik	chr12;chr12	111572317;111573873	111573740;111574402	-;-	1954	26.3989	2.40317	1.11974	2.14618	0.0318588	NA	29.645	3.1922	0.555295	5.74866	8.99518e-09	1.68697e-07	12.3677	1.77278	1.25265	1.41523	0.157002	0.469807	27.9175	2.23071	1.38362	1.61223	0.106911	0.73413	15.6359	0.467731	0.758935	0.616299	0.537697	0.788239	12.9555	0.0372854	0.779252	0.0478477	0.961838	0.999214	0.430686	0.568478	0.777216	1.72043	2.63824	0.455023	2.76739	2.32126
2810032G03Rik	chr12;chr12	5376502;5414902	5376528;5416132	+;+	1258	8.92835	3.45514	2.46934	1.39922	0.161747	NA	9.09876	4.05026	1.22831	3.29743	0.000975756	0.00227342	14.0065	4.79545	2.01394	2.38113	0.0172598	0.316314	9.83207	3.36385	2.78375	1.20839	0.226898	0.73413	1.34831	-2.83408	3.02564	-0.936689	0.348918	NA	1.6405	-1.2283	2.34694	-0.523361	0.600723	NA	0.126261	0	0.272651	0.567859	1.97886	0	1.52172	1.27095
2810047C21Rik1	chr7;chr7;chr7;chr7;chr7;chr7	8086047;8088142;8088989;8090261;8092260;8092761	8086971;8088228;8089114;8090299;8092449;8093037	-;-;-;-;-;-	1644	6.9916	2.77578	2.09248	1.32655	0.184657	NA	10.3941	3.96276	1.3952	2.84029	0.00450729	0.00815839	1.0309	0.861454	3.84893	0.223817	0.8229	0.893802	7.7636	2.69722	2.81986	0.956507	0.338816	0.73413	1.41574	-4.05139	3.76693	-1.07552	0.282144	NA	2.18887	-0.726849	2.73933	-0.265338	0.790749	NA	0.0651219	0	0.385373	0.849231	1.53402	0.0469002	1.75327	1.20913
2810049E08Rik	chr13;chr13;chr13	83891208;83910729;83927903	83891414;83910815;83928710	+;+;+	1102	3.23333	2.88698	3.41621	0.845083	0.398065	NA	3.99709	3.80445	1.87593	2.02803	0.0425569	0.0580711	0.480536	1.46654	3.91213	0.374871	0.707757	0.820455	3.98085	2.97049	3.82996	0.775593	0.437989	0.740502	0.615861	-2.84191	3.98531	-0.713096	0.475787	NA	1.08288	-0.261129	3.15552	-0.0827531	0.934048	NA	0	0	0.211137	0.567859	0.93947	0	0.785436	0.996763
2810403A07Rik	chr3;chr3;chr3;chr3;chr3;chr3;chr3;chr3;chr3;chr3;chr3;chr3;chr3;chr3	88685794;88686344;88689175;88689624;88693076;88693421;88696565;88698849;88699951;88700261;88708780;88709830;88710761;88711630	88685887;88686566;88689303;88689703;88693128;88693584;88696776;88698909;88700008;88700514;88708941;88709942;88710852;88712933	+;+;+;+;+;+;+;+;+;+;+;+;+;+	2999	1093.15	-0.314278	0.334823	-0.938639	0.347916	0.601059	654.691	-0.922058	0.257926	-3.5749	0.000350362	0.000986907	623.591	-0.48067	0.72431	-0.663626	0.50693	0.708629	1338.88	-0.170094	0.352603	-0.482394	0.629526	0.810226	2064.52	0.173848	0.0991352	1.75365	0.079491	0.328352	1934.67	0.0661896	0.105787	0.625688	0.53152	0.976781	4.75819	4.73475	4.91965	4.89799	4.41362	4.76267	4.4854	4.80359
2810403D21Rik	chrX;chrX;chrX;chrX;chrX	108834478;108836266;108855880;108858268;108886345	108834685;108836355;108855929;108858372;108886896	+;+;+;+;+	1005	14.9582	-0.653598	0.898694	-0.727276	0.467057	NA	14.7167	0.234106	1.01001	0.231786	0.816704	0.83789	8.9316	-0.48807	1.17409	-0.4157	0.67763	0.803674	22.5371	0.0317853	0.738434	0.0430442	0.965666	0.983845	31.8745	0.161893	0.470241	0.344276	0.730639	0.890511	25.7572	-0.404071	0.602561	-0.670588	0.502483	0.976781	1.12686	1.13785	0.879829	0.927812	0.418409	0.949561	1.94116	0.355837
2810404M03Rik	chr8;chr8;chr8;chr8;chr8;chr8	41827267;41875120;41877100;42026661;42044659;42045604	41827470;41875187;41877171;42026750;42044870;42046202	+;+;+;+;+;+	1245	2.8381	3.32996	3.45327	0.964292	0.3349	NA	3.43933	4.18778	1.95191	2.14548	0.0319141	0.0448565	3.20716	3.5352	3.54464	0.997335	0.318602	0.639997	1.47481	1.89923	3.91507	0.485109	0.627599	0.80896	0.410574	-2.25003	4.02451	-0.559081	0.576107	NA	0.395358	-2.16494	4.02568	-0.537782	0.590728	NA	0	0	0.145589	0.453216	0.93947	0	1.21986	0.495343
2810405F15Rik	chr2	116074548	116076096	-	1549	14.1205	2.71715	2.41193	1.12654	0.259935	NA	24.2572	4.10243	1.31533	3.11893	0.00181512	0.00381029	8.99449	2.72484	2.56336	1.06299	0.287785	0.618517	7.84582	1.36586	2.77467	0.49226	0.622535	0.807994	3.45755	-2.64451	2.59939	-1.01736	0.308983	NA	3.69114	-1.81932	2.04122	-0.891289	0.372774	NA	0	0.111346	0.702447	1.4467	2.04821	0	2.23576	2.27841
2810408A11Rik	chr11;chr11;chr11;chr11;chr11;chr11;chr11;chr11;chr11	69897358;69897619;69898103;69898252;69898847;69899199;69899517;69899706;69900303	69897492;69897754;69898150;69898410;69899092;69899287;69899588;69899810;69900986	-;-;-;-;-;-;-;-;-	1674	56.0155	1.4636	0.755358	1.93763	0.0526685	0.349901	59.4722	2.23061	0.324564	6.87265	6.30185e-12	3.7233e-10	62.8078	2.47892	1.10395	2.2455	0.0247361	0.316314	63.3864	1.39784	0.843455	1.65727	0.0974639	0.73413	60.0526	0.642279	0.327363	1.96198	0.049765	0.256124	48.0675	0.142584	0.353079	0.40383	0.686337	0.979352	1.34186	1.32651	1.43812	2.39227	3.05693	1.22403	3.08575	2.93045
2810408I11Rik	chr1;chr1	64679869;64690464	64680385;64690659	-;-	713	34.2022	-0.227097	0.523314	-0.43396	0.664318	NA	24.2088	-0.281774	0.638601	-0.441237	0.659041	0.692806	26.572	0.20325	0.718465	0.282894	0.777258	0.865255	38.9739	-0.291454	0.521888	-0.558461	0.57653	0.787843	60.4322	0.0772698	0.333792	0.231491	0.816933	0.930677	56.8006	-0.0295572	0.34718	-0.0851349	0.932154	0.997957	1.54775	1.59851	1.47465	1.75406	1.64023	1.23805	1.94116	1.07267
2810410L24Rik	chr11;chr11;chr11	120186650;120188489;120189440	120187751;120188676;120189856	-;-;-	1707	32.0401	2.36018	1.29914	1.81672	0.0692592	NA	36.2019	3.13086	0.489266	6.39909	1.56305e-10	5.6601e-09	22.7317	2.54596	1.76876	1.43941	0.150035	0.458458	32.5603	2.10014	1.41595	1.4832	0.13802	0.73413	12.3066	-1.03326	0.806162	-1.28171	0.199946	0.511083	11.4162	-1.26465	0.919441	-1.37546	0.168989	0.916241	0.730744	0.693717	0.702447	2.2417	2.63824	0.134577	2.93919	2.30007
2810417H13Rik	chr9;chr9;chr9;chr9	65890323;65890732;65893372;65901558	65890474;65890809;65893534;65903551	+;+;+;+	2387	873.606	-0.80866	0.314486	-2.57137	0.0101298	0.312028	590.544	-1.01314	0.506592	-1.99991	0.0455104	0.0617048	600.542	-0.327425	1.03243	-0.31714	0.751137	0.848067	1289.54	-0.0268507	0.443271	-0.0605739	0.951699	0.976858	2019.57	0.339918	0.154255	2.20361	0.0275516	0.181421	1946.53	0.314433	0.152109	2.06716	0.0387193	0.607375	4.61969	4.57219	4.9406	4.30933	4.1729	4.38008	4.172	4.95305
2810428I15Rik	chr8;chr8;chr8;chr8;chr8	70504296;70504984;70505756;70506497;70506662	70504509;70505060;70505960;70506579;70506739	-;-;-;-;-	657	111.292	0.219358	0.429218	0.511065	0.609306	0.775487	68.59	-0.182852	0.410388	-0.445559	0.655916	0.689954	55.1	-0.383513	0.549052	-0.6985	0.484865	0.69987	116.56	-0.107886	0.446089	-0.241849	0.808897	0.90229	150.363	-0.261789	0.269235	-0.972344	0.330879	0.641113	146.952	-0.257813	0.269298	-0.957352	0.338389	0.976781	2.47661	2.566	2.16993	2.37464	3.05693	2.63997	2.97027	2.30007
2810429I04Rik	chr13;chr13;chr13;chr13;chr13	3478303;3479522;3479909;3485049;3492182	3478352;3479574;3480001;3485220;3492398	+;+;+;+;+	585	8.9442	1.81523	1.04194	1.74216	0.0814799	NA	9.75076	2.59268	0.854846	3.03292	0.00242203	0.004849	1.49359	-0.866434	2.03989	-0.424746	0.671022	0.799867	11.0365	1.8775	1.56474	1.19988	0.230188	0.73413	3.79595	-2.12017	1.86085	-1.13936	0.254554	NA	3.51266	-2.64645	1.57626	-1.67894	0.093163	NA	0.473499	0.211526	0.272651	1.06857	1.2803	0.570006	1.52172	1.20913
2810433D01Rik	chr11;chr11;chr11;chr11	102619507;102621478;102622058;102624278	102620460;102621570;102622205;102624416	-;-;-;-	1334	16.6515	3.25179	2.35171	1.38273	0.166747	NA	24.611	4.38783	1.16276	3.77362	0.000160894	0.000522585	9.15075	2.97538	2.0804	1.4302	0.152661	0.46281	9.27022	1.98531	2.29034	0.86682	0.386041	0.735674	2.67913	-3.92224	2.63116	-1.49069	0.136042	NA	3.2589	-1.56866	2.45261	-0.639589	0.52244	NA	0	0.16269	0.578636	1.19194	2.43281	0	2.2976	2.23364
2810442N19Rik	chr1;chr1;chr1	162004969;162005436;162016320	162005334;162005822;162016485	+;+;+	919	6.63889	1.75614	2.08325	0.842979	0.39924	NA	12.7049	3.42617	1.40177	2.44418	0.0145181	0.0223254	10.8934	3.29808	2.13661	1.5436	0.122685	0.419454	12.6163	2.61957	2.73032	0.959438	0.337338	0.73413	4.25641	-0.381638	1.74957	-0.218133	0.827326	NA	3.76115	-0.69961	1.7586	-0.397822	0.690761	NA	0.126261	0	0.578636	1.06857	1.12433	0.0469002	1.64418	1.48591
2810454H06Rik	chr6	134897961	134900785	+	2825	49.4013	0.307758	0.4802	0.640897	0.52159	0.715889	41.0233	0.695797	0.398311	1.74687	0.0806599	0.103718	35.7324	0.480385	0.789364	0.608572	0.542808	0.726247	62.8098	0.502663	0.7926	0.634196	0.525953	0.765216	68.9426	-0.0351945	0.326066	-0.107937	0.914046	0.969617	61.5862	-0.303359	0.334865	-0.905914	0.364981	0.976781	1.76555	1.61035	1.65469	2.17883	2.28566	1.53672	2.60493	2.16249
2810459M11Rik	chr1;chr1;chr1;chr1;chr1;chr1	86045863;86045863;86048588;86048591;86052950;86052950	86046572;86046572;86048701;86048701;86055456;86055456	+;+;+;+;+;+	3331	28.0926	3.19945	2.06066	1.55263	0.120511	NA	51.1379	4.62452	1.35889	3.40315	0.000666125	0.00166172	32.7013	4.2073	2.44589	1.72015	0.085405	0.36777	31.0794	3.12207	2.59449	1.20334	0.228844	0.73413	5.99431	-1.48149	1.87278	-0.791065	0.428906	NA	7.67053	-0.314663	1.65283	-0.190379	0.849012	NA	0	0.111346	0.942819	1.53284	2.92662	0.0469002	2.90711	2.71492
2810468N07Rik	chr17;chr17	25570811;25573986	25571101;25575043	+;+	1349	19.7812	2.34238	1.39879	1.67458	0.0940168	NA	21.3798	3.06039	0.890596	3.43634	0.000589626	0.00150676	16.528	2.67649	1.40135	1.90994	0.0561404	0.33348	19.8316	2.07415	1.63622	1.26765	0.204923	0.73413	6.65494	-1.73892	1.17449	-1.48058	0.138719	NA	10.3946	0.134354	0.968764	0.138686	0.889699	0.997402	0.183876	0.345173	0.846781	1.40068	2.43281	0.215182	2.55983	2.03134
2810471M01Rik	chr11;chr11;chr11	28681564;28683524;28692389	28682119;28683676;28693276	+;+;+	1597	8.50229	3.62037	3.09542	1.16959	0.242167	NA	11.6632	4.62748	1.67435	2.76375	0.0057141	0.00999141	1.64899	2.24271	3.8474	0.582916	0.55995	0.73571	10.7615	3.7557	3.78271	0.992859	0.320779	0.73413	1.02644	-3.58476	3.95391	-0.906638	0.364598	NA	1.62987	-0.611445	2.8914	-0.211471	0.83252	NA	0	0	0.330599	0.6707	1.90434	0	1.38214	1.48591
2810474O19Rik	chr6;chr6;chr6;chr6;chr6;chr6;chr6;chr6;chr6;chr6;chr6;chr6;chr6;chr6;chr6;chr6	149309414;149309414;149309414;149310322;149310322;149310322;149324732;149325405;149325405;149325405;149331426;149331426;149331426;149334592;149334592;149334592	149309904;149309904;149309904;149310359;149310377;149310377;149324800;149329784;149329784;149329784;149331506;149331506;149331506;149335663;149335663;149335663	+;+;+;+;+;+;+;+;+;+;+;+;+;+;+;+	6149	2447.16	-0.245554	0.258787	-0.948867	0.342688	0.59705	1398.52	-1.02734	0.25666	-4.00272	6.26193e-05	0.000241919	1322.94	-0.614399	0.900335	-0.682411	0.494979	0.704129	2862.27	-0.246348	0.240178	-1.02569	0.305038	0.73413	3904.04	-0.25443	0.102026	-2.49378	0.0126391	0.112491	3878.62	-0.193802	0.0797479	-2.43018	0.0150912	0.404647	5.56711	5.5566	5.63186	5.7054	5.38527	5.5381	5.36883	5.47756
2900005J15Rik	chr5	25100975	25103007	+	2033	38.3072	0.996144	0.751366	1.32578	0.184913	NA	37.2085	1.68564	0.465659	3.6199	0.000294722	0.000857738	30.9212	1.35588	1.20921	1.12129	0.262164	0.591481	48.5458	1.16755	1.15465	1.01117	0.311934	0.73413	35.6467	-0.369653	0.592804	-0.623568	0.532912	0.784327	30.5542	-0.843963	0.616618	-1.3687	0.171094	0.918416	1.50386	1.13785	1.05802	2.01465	2.52011	1.10417	2.72918	2.54575
2900008C10Rik	chrX;chrX;chrX;chrX	12134454;12136401;12137385;12160289	12134869;12137200;12137470;12160346	-;-;-;-	1360	30.6779	0.590281	0.545778	1.08154	0.279457	NA	37.0341	1.7112	0.447324	3.82541	0.000130555	0.000442836	18.9468	0.460809	0.742443	0.620666	0.534819	0.721913	30.1836	0.101672	0.782495	0.129934	0.896619	0.947686	37.2619	-0.116387	0.409414	-0.284278	0.776197	0.911675	35.056	-0.224305	0.467619	-0.479674	0.631459	0.97902	1.14843	1.17491	1.36081	1.81812	1.90434	1.30535	2.41086	2.38228
2900009J06Rik	chr1;chr1	127753617;127773928	127753953;127774054	-;-	464	8.92835	3.45514	2.46934	1.39922	0.161747	NA	11.0282	4.33464	1.23937	3.49746	0.00046971	0.00125033	1.52637	1.84278	2.89581	0.636359	0.524542	0.717172	9.16688	3.25064	2.60675	1.24701	0.212394	0.73413	1.49327	-1.94747	2.48823	-0.782673	0.433819	NA	1.79213	-0.832271	2.30068	-0.361751	0.717538	NA	0.126261	0	0.272651	0.567859	1.97886	0	1.85162	1.14323
2900011O08Rik	chr16;chr16;chr16;chr16;chr16;chr16	13986637;14049383;14088946;14093889;14095904;14099793	13986893;14049506;14089019;14094003;14095986;14101494	+;+;+;+;+;+	2355	18.4463	2.3585	1.58357	1.48936	0.136394	NA	35.9476	4.00313	0.827292	4.83883	1.30606e-06	1.03319e-05	35.9717	4.18221	1.66488	2.51202	0.0120044	0.316314	18.1316	2.04252	1.66431	1.22725	0.21973	0.73413	6.01561	-1.93301	1.23931	-1.55975	0.118819	NA	5.11503	-3.24519	1.7297	-1.87616	0.0606337	NA	0.183876	0.302578	0.812603	1.64956	2.23138	0.0469002	2.35583	2.78327
2900026A02Rik	chr5;chr5;chr5;chr5;chr5;chr5;chr5;chr5	113086323;113092415;113093102;113093966;113095590;113097598;113101459;113163058	113091024;113092497;113093244;113094084;113095764;113097838;113101577;113163313	-;-;-;-;-;-;-;-	5838	171.31	0.979916	0.426931	2.29526	0.0217185	0.312028	141.201	1.31595	0.202064	6.51256	7.38793e-11	3.0132e-09	122.938	1.23878	0.590835	2.09666	0.036024	0.318915	200.207	0.978677	0.548392	1.78463	0.0743215	0.73413	184.408	0.030869	0.292139	0.105666	0.915848	0.970695	186.74	0.135406	0.2103	0.643869	0.51966	0.976781	2.55279	2.54773	2.44916	3.3965	3.83298	2.59798	3.78331	3.68615
2900041M22Rik	chr11;chr11	117611247;117612262	117611434;117613417	+;+	1344	13.2629	2.66856	1.56417	1.70605	0.0879988	NA	16.2864	3.59515	0.885874	4.0583	4.94309e-05	0.000199126	31.6278	4.76279	1.94642	2.44695	0.0144073	0.316314	9.25555	1.74722	2.26003	0.773096	0.439466	0.740502	3.16375	-3.17372	1.94135	-1.6348	0.102091	NA	3.57957	-1.76089	1.60023	-1.1004	0.27116	NA	0.238352	0.16269	0.486666	1.40068	1.97886	0.0469002	2.41086	1.97365
2900052N01Rik	chr9;chr9;chr9;chr9	46913603;46920531;46922351;46926423	46913746;46921951;46922426;46927366	+;+;+;+	2585	11.9743	4.15624	2.37014	1.75358	0.0795021	NA	15.1887	5.04232	1.49783	3.36642	0.000761505	0.00185222	14.1291	5.13098	2.90713	1.76496	0.0775698	0.355848	11.0017	3.78622	2.79309	1.35557	0.175238	0.73413	1.35049	-1.66213	3.19931	-0.519527	0.603393	NA	1.44852	-1.0823	2.96346	-0.365216	0.71495	NA	0	0	0.330599	1.13215	2.11307	0.0469002	2.02333	1.97365
2900055J20Rik	chr18	40256962	40257687	+	726	8.62562	2.93834	2.49246	1.17889	0.238441	NA	11.2324	3.89893	1.37117	2.84351	0.00446194	0.00809059	1.86015	1.59716	3.82953	0.417063	0.676632	0.803192	5.99601	2.03589	2.96165	0.687418	0.49182	0.7532	1.59272	-4.22232	3.65462	-1.15534	0.247952	NA	2.01376	-1.67891	2.34214	-0.716828	0.47348	NA	0	0.0572218	0.437302	1.24835	1.53402	0	1.75327	1.57823
2900057B20Rik	chr18;chr18;chr18	76091557;76094323;76098221	76091971;76094672;76098471	-;-;-	1016	15.1093	3.43808	2.96373	1.16005	0.246028	NA	15.2156	3.94555	1.84486	2.13868	0.032462	0.0455511	19.8555	4.61467	2.94242	1.56832	0.116806	0.414914	7.9636	2.1162	3.76193	0.562531	0.573755	0.785943	2.37113	-2.69023	3.51557	-0.765234	0.444132	NA	3.10812	-0.796378	2.22952	-0.357197	0.720944	NA	0	0	0.578636	1.30174	2.28566	0	1.64418	1.43635
2900060B14Rik	chr1	118458669	118459265	-	597	15.641	0.444238	0.729637	0.608847	0.542626	NA	14.3271	1.05239	0.583341	1.80407	0.0712204	0.0925347	6.46303	-0.33159	1.20048	-0.276215	0.782383	0.868658	16.1343	0.0746294	0.750002	0.0995056	0.920737	0.960463	29.151	0.787499	0.456715	1.72427	0.0846597	0.340271	23.1526	0.288626	0.500532	0.576639	0.564183	0.976781	0.823514	0.905135	0.812603	0.927812	1.2803	1.15082	1.75327	1.70246
2900076A07Rik	chr7;chr7;chr7;chr7;chr7	81523550;81528788;81529157;81529347;81531211	81523679;81528940;81529258;81529527;81531498	+;+;+;+;+	854	56.0056	0.122001	0.50047	0.243774	0.807406	0.898784	33.8553	-0.318339	0.449522	-0.708172	0.478839	0.521296	32.935	-0.111088	0.69181	-0.160575	0.872428	0.922491	59.7713	-0.105528	0.482688	-0.218626	0.826941	0.911773	77.1047	-0.277489	0.340925	-0.813928	0.415686	0.702225	73.8837	-0.339976	0.359481	-0.945742	0.34428	0.976781	1.97277	1.87728	1.62428	2.11174	2.47741	1.58707	2.02333	1.81295
2900079G21Rik	chr9;chr9;chr9;chr9;chr9;chr9;chr9;chr9;chr9;chr9;chr9;chr9	112234277;112234277;112234381;112235103;112235103;112256574;112276595;112278554;112278554;112279243;112345337;112346536	112234377;112234377;112234603;112236018;112236018;112256749;112278215;112278701;112278701;112280333;112345386;112348925	+;+;+;+;+;+;+;+;+;+;+;+	6716	37.1754	3.58935	1.94549	1.84496	0.065044	NA	42.4977	4.3021	1.07498	4.00203	6.28022e-05	0.000242308	46.009	4.6652	2.03658	2.29071	0.0219805	0.316314	32.8767	3.1476	1.90332	1.65374	0.09818	0.73413	5.33563	-2.58326	1.69185	-1.52689	0.126789	NA	7.16682	-0.680134	1.34421	-0.505971	0.612877	NA	0.126261	0.111346	0.91182	2.2417	3.03219	0	2.93919	2.43979
2900092C05Rik	chr7;chr7;chr7;chr7;chr7;chr7	12512551;12512816;12515456;12550484;12554618;12556013	12512699;12512908;12515497;12550583;12554775;12556321	+;+;+;+;+;+	851	5.57982	1.73954	3.34131	0.520615	0.602635	NA	4.23991	1.82869	2.89986	0.630612	0.528294	0.569769	12.2161	3.84317	3.26739	1.17622	0.239508	0.572316	2.65771	-0.438001	3.81689	-0.114753	0.908641	0.954036	2.37113	-2.69023	3.51557	-0.765234	0.444132	NA	2.30592	-2.59101	3.26213	-0.794271	0.427038	NA	0	0	0.578636	0.6707	1.2803	0	0	0.996763
2900092D14Rik	chr1	42700336	42703176	+	2841	4.01123	3.93385	2.66104	1.47831	0.139324	NA	14.4255	6.46355	1.24236	5.20265	1.96464e-07	2.20021e-06	1.16292	3.39246	3.92869	0.86351	0.387857	0.674104	12.3134	5.40964	2.41342	2.24148	0.0249949	0.73413	0.3893	-2.18216	4.03009	-0.541468	0.588185	NA	0.871346	0.396198	3.36369	0.117787	0.906237	NA	0.0651219	0	0.0754418	0.453216	1.2803	0	1.85162	1.88036
2900097C17Rik	chr2	156388063	156392979	-	4917	1580.46	-0.326967	0.242953	-1.34581	0.178365	0.465435	875.96	-1.27845	0.23415	-5.45994	4.76283e-08	6.67533e-07	841.005	-0.765657	0.798273	-0.959142	0.337487	0.650159	1871.36	-0.291017	0.351497	-0.827935	0.407707	0.73791	2732.28	-0.0870169	0.0875269	-0.994173	0.320139	0.632102	2628.1	-0.127557	0.0881639	-1.44681	0.147949	0.900301	5.18086	5.20514	5.13962	5.1676	4.99037	5.09352	4.74464	4.88435
3000002C10Rik	chr9	109830154	109831431	-	1278	33.5476	0.488154	0.642798	0.759421	0.447601	NA	28.7527	1.00863	0.465421	2.16714	0.0302243	0.0427368	32.2945	1.23362	0.908881	1.35729	0.174688	0.492216	38.5862	0.431384	0.691598	0.62375	0.532792	0.768872	43.5658	-0.0259492	0.408935	-0.0634557	0.949404	0.984241	42.5134	-0.0274528	0.405339	-0.0677281	0.946002	0.998824	1.42614	1.22804	1.29862	1.96233	2.04821	1.08813	2.23576	2.38228
3010001F23Rik	chrX;chrX;chrX;chrX;chrX;chrX;chrX;chrX;chrX	152368572;152369028;152369842;152369842;152382459;152385645;152403313;152416291;152416291	152368694;152369116;152370022;152370022;152382530;152385752;152403477;152416702;152416702	+;+;+;+;+;+;+;+;+	1150	9.13804	4.61721	2.48465	1.85829	0.0631279	NA	15.9626	5.97829	1.41703	4.2189	2.45502e-05	0.000112422	9.88929	5.35941	2.49084	2.15165	0.0314253	0.316314	11.1353	4.68832	2.78314	1.68454	0.0920765	0.73413	0.725417	-1.7657	3.56922	-0.494702	0.62081	NA	1.52814	0.84556	2.37494	0.356034	0.721815	NA	0	0.0572218	0.145589	0.567859	2.04821	0	1.38214	1.27095
3010026O09Rik	chr11;chr11;chr11;chr11;chr11;chr11;chr11	50174851;50176827;50182492;50194208;50196944;50197619;50199536	50174951;50176886;50182580;50194283;50197092;50197703;50200115	+;+;+;+;+;+;+	1140	46.0198	0.271307	0.625999	0.433399	0.664725	NA	40.9518	0.852713	0.397864	2.14323	0.0320946	0.0450813	24.972	-0.135648	0.708858	-0.191361	0.848243	0.90687	58.8188	0.506475	0.658005	0.769713	0.44147	0.740502	64.4459	-0.0347531	0.381704	-0.0910473	0.927455	0.975475	57.8395	-0.28811	0.345695	-0.83342	0.404608	0.976781	1.74226	1.52439	1.59291	1.68562	2.60039	1.3684	2.68946	2.23364
3110001I22Rik	chr16;chr16	13672020;13676834	13672078;13678385	+;+	1611	79.044	-0.324393	0.352864	-0.919315	0.357931	0.607916	45.7705	-1.06229	0.380926	-2.78869	0.00529215	0.00935421	45.4154	-0.277934	0.778254	-0.357125	0.720999	0.829687	94.2647	-0.276164	0.353802	-0.78056	0.435061	0.740502	133.378	-0.174546	0.222766	-0.783543	0.433308	0.714728	134.774	-0.0685433	0.222188	-0.308492	0.757708	0.989142	2.23472	2.37183	2.24738	2.22118	2.28566	2.1276	1.85162	2.08588
3110002H16Rik	chr18;chr18;chr18;chr18;chr18;chr18;chr18;chr18;chr18;chr18;chr18;chr18;chr18;chr18;chr18;chr18;chr18;chr18;chr18;chr18	12168730;12169233;12171549;12176137;12178188;12179113;12179489;12180485;12180666;12181584;12183979;12184209;12184892;12185649;12188209;12188560;12188820;12189013;12189160;12189806	12168902;12169309;12171633;12176193;12178274;12179253;12179592;12180574;12180771;12181695;12184023;12184262;12185020;12185755;12188328;12188637;12188924;12189081;12189385;12189969	+;+;+;+;+;+;+;+;+;+;+;+;+;+;+;+;+;+;+;+	2129	670.517	-0.190855	0.289958	-0.658215	0.5104	0.708868	422.882	-0.58424	0.192266	-3.0387	0.00237597	0.00477219	376.555	-0.382307	0.473769	-0.806947	0.419697	0.685236	803.442	-0.120243	0.330528	-0.363791	0.716014	0.858948	1193.72	0.113619	0.128975	0.880937	0.378352	0.677224	1148.4	0.0784424	0.123807	0.633587	0.52635	0.976781	4.30781	4.15632	4.38285	4.36188	4.1486	4.32125	4.4442	4.25488
3110009E18Rik	chr1;chr1;chr1;chr1;chr1;chr1;chr1;chr1;chr1;chr1;chr1	120121187;120121187;120150603;120150603;120160606;120160606;120166135;120166135;120171401;120188041;120188041	120121217;120121810;120150747;120150747;120160656;120160656;120166172;120166172;120171482;120188189;120188189	+;+;+;+;+;+;+;+;+;+;+	1089	19.7328	0.778976	0.785344	0.991892	0.32125	NA	18.8306	1.43895	0.589938	2.43915	0.0147219	0.0225991	18.9473	1.4179	1.14916	1.23386	0.217255	0.542787	22.1196	0.694987	0.768088	0.904828	0.365556	0.73413	26.7152	0.45759	0.495067	0.9243	0.35533	0.658105	25.8887	0.444447	0.559657	0.794142	0.427113	0.976781	0.762633	0.830992	1.03044	1.35243	1.90434	0.788655	2.23576	1.62138
3110009F21Rik	chr12;chr12;chr12	110151654;110156272;110157839	110152969;110156341;110158073	-;-;-	1621	8.96812	4.05117	3.049	1.32869	0.183952	NA	12.6416	5.1158	1.53765	3.32703	0.000877772	0.00207924	12.7816	5.29667	2.96583	1.7859	0.0741159	0.351646	5.89734	3.15004	3.80199	0.828523	0.407374	0.73791	0.821148	-3.26058	3.96569	-0.822199	0.410963	NA	1.26763	-0.713972	3.04725	-0.234301	0.814751	NA	0	0	0.272651	0.6707	1.97886	0	2.09927	1.88036
3110015C05Rik	chr13;chr13;chr13	111211469;111216575;111228942	111211824;111216666;111229431	-;-;-	938	6.92106	2.83718	2.48161	1.14328	0.252921	NA	8.95536	3.82772	1.24071	3.08511	0.00203479	0.00419081	7.88269	3.73532	2.48998	1.50014	0.133578	0.43609	4.63735	1.86093	2.92499	0.636216	0.524636	0.764895	1.49699	-3.00768	2.95353	-1.01834	0.308518	NA	1.62371	-1.98399	2.79386	-0.710126	0.477626	NA	0	0.111346	0.330599	0.6707	1.64023	0	1.38214	1.48591
3110021A11Rik	chr6	119848193	119849016	+	824	15.6767	3.61556	1.61175	2.24326	0.0248801	NA	19.0322	4.49683	0.748956	6.00413	1.92365e-09	4.62108e-08	8.98107	3.2964	1.60296	2.05644	0.03974	0.322752	13.1104	3.06451	1.54692	1.98104	0.0475872	0.73413	3.87621	0.123511	1.39585	0.0884848	0.929491	NA	5.47652	1.03212	1.14369	0.902446	0.36682	NA	0.126261	0.16269	0.330599	1.30174	2.33716	0.0469002	2.2976	2.16249
3110021N24Rik	chr4;chr4;chr4;chr4	108719649;108723807;108727456;108780453	108719812;108723912;108727545;108781904	+;+;+;+	1812	16.8265	3.33774	1.54335	2.16266	0.0305671	NA	19.8973	4.15713	0.823908	5.04563	4.52034e-07	4.3709e-06	8.36762	2.65909	1.56602	1.69799	0.0895093	0.374351	5.63335	1.08375	1.72019	0.630018	0.528683	0.766298	3.82338	-0.754062	1.46034	-0.516359	0.605603	NA	4.24207	-0.280538	1.28034	-0.219112	0.826563	NA	0.0651219	0.258088	0.437302	1.90712	1.97886	0.0916989	2.35583	2.18677
3110035E14Rik	chr1;chr1;chr1;chr1;chr1;chr1	9601267;9606974;9613312;9619836;9622593;9624713	9601650;9607029;9613474;9619897;9622684;9627142	+;+;+;+;+;+	3187	18.5615	3.47339	3.01517	1.15197	0.249333	NA	28.9618	4.65145	1.66065	2.80098	0.00509484	0.00904751	31.9775	5.07117	2.86465	1.77026	0.0766839	0.355347	28.3038	3.90068	3.74876	1.04052	0.298096	0.73413	2.94084	-2.36716	3.38819	-0.69865	0.484771	NA	3.48669	-1.07996	2.14568	-0.503321	0.614738	NA	0	0	0.662856	0.763945	2.67471	0	2.60493	2.38228
3110039I08Rik	chr9;chr9;chr9;chr9;chr9;chr9;chr9;chr9;chr9;chr9;chr9;chr9;chr9;chr9;chr9;chr9;chr9;chr9;chr9;chr9;chr9;chr9;chr9;chr9	41376526;41376526;41376526;41393194;41393194;41393194;41393378;41393378;41402124;41402124;41402124;41431754;41474893;41474893;41488194;41488194;41528123;41528123;41528123;41581253;41589974;41589974;41590199;41612560	41376676;41376676;41376676;41393299;41393299;41393299;41393417;41393417;41402263;41402263;41402263;41432079;41475153;41475153;41488268;41488426;41528200;41528200;41528200;41581402;41590019;41592829;41592829;41615183	+;+;+;+;+;+;+;+;+;+;+;+;+;+;+;+;+;+;+;+;+;+;+;+	6965	40.6115	2.92176	1.3142	2.22322	0.026201	NA	47.6111	3.7122	0.89762	4.1356	3.54029e-05	0.000151468	30.9549	3.21175	1.68729	1.9035	0.0569753	0.334111	37.3802	2.52838	1.76802	1.43006	0.152699	0.73413	9.08298	-2.28772	1.27529	-1.79388	0.0728323	NA	10.3271	-1.2643	1.10734	-1.14175	0.25356	0.957781	0.183876	0.386027	1.1613	2.17883	3.08107	0.514166	3.05811	2.91898
3110039M20Rik	chr12;chr12;chr12	49389652;49390403;49406849	49389939;49390470;49407346	+;+;+	854	3.55883	3.03876	3.39049	0.89626	0.370114	NA	4.24282	3.86251	1.94127	1.98968	0.046626	0.0630274	0.480536	1.46654	3.91213	0.374871	0.707757	0.820455	3.98085	2.97049	3.82996	0.775593	0.437989	0.740502	0.774993	-1.88013	3.98531	-0.471764	0.637095	NA	0.593037	-2.75619	3.98613	-0.691447	0.489285	NA	0	0	0.211137	0.453216	1.12433	0	0.785436	0.617749
3110040N11Rik	chr7;chr7;chr7;chr7;chr7	81782187;81783031;81786077;81788450;81789355	81782581;81783138;81786204;81788576;81789453	-;-;-;-;-	857	52.5663	0.273723	0.490738	0.557778	0.576996	0.753775	39.6292	0.446653	0.47011	0.950104	0.34206	0.385068	28.7459	-0.0257768	0.609931	-0.0422619	0.96629	0.981022	54.5469	-0.0225377	0.461688	-0.0488158	0.961066	0.981655	70.6964	-0.160605	0.309881	-0.518281	0.604262	0.82802	69.2339	-0.147725	0.305267	-0.483919	0.628443	0.97902	1.68153	1.84057	1.66956	1.9351	2.56105	1.6256	2.46303	1.91244
3110043O21Rik	chr4;chr4;chr4;chr4;chr4;chr4;chr4;chr4;chr4;chr4;chr4	35191282;35193185;35194137;35196973;35205768;35211292;35213009;35213549;35217213;35218414;35225788	35193068;35193294;35194194;35197208;35205884;35211364;35213073;35213644;35217272;35218916;35225880	-;-;-;-;-;-;-;-;-;-;-	3198	214.345	0.16752	0.219779	0.762218	0.44593	0.666239	127.492	-0.328649	0.260963	-1.25937	0.207898	0.245787	133.103	0.187938	0.331573	0.566807	0.570845	0.740976	242.337	0.0666513	0.253008	0.263436	0.792215	0.896033	318.56	-0.0272157	0.161419	-0.168603	0.866109	0.950966	315.297	0.0165604	0.181783	0.0910998	0.927413	0.997591	2.99787	3.0315	3.11917	3.41552	3.53371	3.01313	3.42862	3.22472
3110045C21Rik	chr1;chr1;chr1	169969409;169970450;169971782	169969575;169970802;169972396	+;+;+	1135	7.21704	1.26907	1.09497	1.15899	0.24646	NA	13.6729	3.01082	0.948204	3.17529	0.00149688	0.0032487	5.97611	1.56305	1.56473	0.998927	0.31783	0.639997	8.10131	1.10009	1.505	0.730955	0.464807	0.742312	7.11942	0.177764	0.965494	0.184117	0.853922	NA	6.65185	0.0764939	0.994845	0.0768903	0.938711	NA	0.385959	0.211526	0.437302	1.00067	0.93947	0.424085	2.23576	0.914614
3110052M02Rik	chr17;chr17;chr17;chr17;chr17;chr17	21650611;21652267;21656179;21657519;21658913;21661315	21650872;21652345;21656332;21657611;21659039;21664966	+;+;+;+;+;+	4367	122.775	-0.235884	0.34191	-0.689902	0.490256	0.696036	80.755	-0.458846	0.303308	-1.51281	0.130329	0.160832	80.3323	-0.0422165	0.454659	-0.092853	0.92602	0.957037	136.387	-0.398433	0.461366	-0.863595	0.38781	0.735674	178.184	-0.572255	0.25411	-2.252	0.0243224	0.168583	205.65	-0.0339212	0.226818	-0.149552	0.881118	0.996849	2.76449	2.72081	2.46926	2.77873	2.67471	2.48056	2.76739	2.76997
3110056K07Rik	chr12;chr12;chr12;chr12;chr12;chr12;chr12	70991615;71009702;71010341;71014456;71014456;71015507;71015507	70992055;71010479;71010479;71014507;71014507;71015823;71015823	-;-;-;-;-;-;-	1588	72.6555	-0.0911657	0.401335	-0.227156	0.820302	0.904896	44.529	-0.500407	0.394713	-1.26778	0.204878	0.242472	40.1394	-0.18665	0.638421	-0.292361	0.77001	0.86042	76.9109	-0.372779	0.461114	-0.808431	0.418843	0.740085	114.899	-0.113163	0.263997	-0.428652	0.668176	0.862945	117.151	0.0161181	0.32482	0.0496215	0.960424	0.999214	2.08758	2.29771	1.99432	2.37464	2.38613	1.91841	2.09927	2.27841
3110057O12Rik	chr3;chr3;chr3;chr3;chr3;chr3;chr3;chr3;chr3;chr3;chr3;chr3;chr3	40894277;40904886;40905872;40910503;40916686;40916872;40919378;40923413;40930137;40930881;40933524;40934867;40935342	40894443;40904993;40905956;40910603;40916764;40916956;40919405;40923551;40930226;40930982;40933902;40935029;40936307	+;+;+;+;+;+;+;+;+;+;+;+;+	2492	77.8777	-0.101277	0.414034	-0.24461	0.806758	0.898415	57.0369	0.0611445	0.44479	0.137468	0.890661	0.904863	54.0504	0.0778152	0.647535	0.120171	0.904347	0.942831	83.0794	-0.329398	0.452406	-0.728102	0.466551	0.74293	131.898	0.0958995	0.26756	0.358422	0.720027	0.885849	125.286	0.0234214	0.289118	0.0810097	0.935434	0.997974	2.35021	2.11655	2.08597	2.31982	2.67471	1.86779	2.09927	2.72897
3110062M04Rik	chr6;chr6;chr6;chr6;chr6;chr6;chr6;chr6	34871771;34871771;34875537;34875537;34876539;34876539;34877575;34877900	34874695;34874695;34875612;34875612;34876771;34876771;34878065;34878065	-;-;-;-;-;-;-;-	3725	170.742	0.195582	0.274753	0.711844	0.476562	0.686665	129.092	0.372453	0.267246	1.39367	0.163417	0.197549	97.3125	-0.0207157	0.410492	-0.0504656	0.959751	0.977691	217.831	0.412288	0.35008	1.1777	0.238918	0.73413	274.927	0.222734	0.212604	1.04765	0.294802	0.609211	266.057	0.206111	0.239407	0.860921	0.389281	0.976781	2.65244	2.80265	2.99781	3.15108	3.35116	2.83544	3.55566	3.41736
3110070M22Rik	chr13	119487257	119488384	-	1128	21.498	2.33428	1.39691	1.67103	0.0947153	NA	24.2565	3.09726	1.06268	2.91458	0.00356173	0.00668399	25.3651	3.32263	1.61093	2.06255	0.0391553	0.322303	42.8028	3.22344	1.51083	2.13355	0.0328799	0.73413	9.2623	-0.63696	1.20764	-0.527442	0.597887	NA	10.4148	-0.139511	1.14651	-0.121684	0.903149	0.997591	0.0651219	0.463046	0.91182	1.9351	2.17397	0.359181	2.76739	1.94351
3110079O15Rik	chr1;chr1;chr1	87470264;87475023;87475329	87470411;87475205;87475459	+;+;+	462	12.6096	3.95357	2.94674	1.34168	0.179701	NA	21.229	5.25518	1.48998	3.52702	0.000420269	0.00114223	16.7521	5.11713	2.90319	1.76259	0.0779695	0.356902	16.3438	4.12061	3.30711	1.24598	0.21277	0.73413	1.86825	-0.947096	3.72575	-0.254203	0.799339	NA	2.0012	-0.531913	2.73092	-0.194774	0.84557	NA	0	0	0.385373	1.13215	2.17397	0	2.55983	2.05898
3110082I17Rik	chr5;chr5;chr5;chr5;chr5	139359739;139361307;139363973;139455417;139460469	139360730;139361388;139364163;139455546;139460534	-;-;-;-;-	1461	93.5679	0.0367668	0.386011	0.095248	0.924118	0.962104	81.1241	0.583347	0.333987	1.74662	0.0807036	0.103758	55.1019	-0.107963	0.508868	-0.212164	0.831979	0.896952	128.129	0.457135	0.471346	0.969851	0.332121	0.73413	159.566	0.246786	0.233776	1.05565	0.291127	0.605088	146.892	0.090559	0.250328	0.361762	0.71753	0.984663	2.34377	2.40957	2.16993	2.3567	2.95407	2.16686	3.02967	2.82214
3110082J24Rik	chr5;chr5;chr5	30103584;30105063;30106007	30103918;30105414;30106086	-;-;-	767	9.27252	2.72308	2.43441	1.11858	0.263321	NA	16.8364	4.21251	1.21806	3.45838	0.00054344	0.00140858	7.59993	3.06925	2.57198	1.19334	0.232736	0.56277	10.3112	2.62983	2.63587	0.997708	0.318421	0.73413	2.59025	-1.61699	2.72604	-0.593165	0.553071	NA	3.82499	0.0474304	1.75512	0.0270241	0.978441	NA	0	0.111346	0.486666	1.53284	1.2803	0	2.02333	2.16249
3110099E03Rik	chr2;chr2;chr2	115493513;115497721;115512139	115496007;115497806;115512201	-;-;-	2644	6.29439	3.95956	3.07456	1.28784	0.1978	NA	10.4601	5.29159	1.45764	3.63024	0.000283161	0.000830254	3.53696	3.32679	3.46074	0.961294	0.336404	0.649751	18.8479	5.38313	3.20139	1.6815	0.0926664	0.73413	1.09326	-0.355944	3.89486	-0.0913882	0.927184	NA	0.740819	-1.79441	3.98613	-0.450165	0.652592	NA	0	0	0.211137	1.13215	1.2803	0	1.85162	1.62138
3200001D21Rik	chr12;chr12;chr12	88365314;88368526;88376850	88366876;88368771;88377323	-;-;-	2283	12.8653	4.26378	2.94171	1.44942	0.147219	NA	18.0776	5.2853	1.61385	3.27497	0.00105675	0.00242781	9.86805	4.50677	2.52342	1.78598	0.0741026	0.351646	8.99292	3.47269	3.78435	0.917645	0.358805	0.73413	1.50383	-1.0988	3.86272	-0.284463	0.776056	NA	1.64666	-0.581106	3.53105	-0.16457	0.869282	NA	0	0	0.330599	0.927812	2.28566	0	1.52172	1.77746
3300002I08Rik	chr2;chr2;chr2;chr2	150310937;150344309;150344580;150362588	150311218;150344369;150344706;150362765	-;-;-;-	648	15.4551	0.971483	1.11311	0.872765	0.382791	NA	13.4005	1.44374	0.809137	1.7843	0.0743746	0.0962826	4.47233	-0.581012	1.355	-0.428792	0.668075	0.798201	11.0732	-0.29089	0.999377	-0.291071	0.770997	0.884437	14.3427	-0.341973	0.649956	-0.526148	0.598785	0.825074	13.8582	-0.374987	0.67624	-0.554518	0.579224	0.976781	0.730744	0.722721	0.621632	0.849231	2.04821	0.39216	2.23576	1.14323
3300002P13Rik	chr7;chr7	3421665;3423274	3422584;3423445	-;-	1092	17.2552	3.99427	2.37165	1.68418	0.0921478	NA	21.1152	4.80078	1.59037	3.01866	0.00253899	0.00504121	10.0267	3.87129	3.14757	1.22993	0.218724	0.544477	14.0604	3.435	2.69008	1.27692	0.201632	0.73413	1.78146	-3.30369	3.70999	-0.890484	0.373206	NA	2.07513	-1.67939	3.34361	-0.502267	0.61548	NA	0	0	0.486666	1.40068	2.43281	0.0469002	2.35583	2.1376
3300005D01Rik	chr17;chr17;chr17;chr17;chr17;chr17;chr17;chr17	5798657;5799490;5799490;5801199;5801199;5802713;5802713;5802713	5798760;5799993;5799993;5801341;5801341;5803242;5803240;5803240	+;+;+;+;+;+;+;+	1281	29.3954	1.28069	0.91128	1.40538	0.159909	NA	24.1575	1.60864	0.677737	2.37355	0.0176181	0.026439	15.6344	0.821953	1.01934	0.806356	0.420038	0.685236	21.9957	0.278823	0.752759	0.370401	0.711084	0.855797	22.9213	-0.484951	0.576265	-0.84154	0.400045	0.692806	23.9052	-0.26512	0.541375	-0.489717	0.624334	0.97902	1.16955	0.951676	0.777216	1.53284	2.56105	0.831373	1.85162	1.74066
3425401B19Rik	chr14;chr14;chr14;chr14	32659119;32667817;32668357;32685003	32664178;32667939;32668450;32685272	-;-;-;-	5547	173.12	1.401	0.793275	1.76609	0.0773805	0.382434	116.75	1.337	0.763867	1.7503	0.0800666	0.103006	80.0642	0.752887	1.5074	0.49946	0.617456	0.765289	109.219	-0.0737304	1.67769	-0.0439475	0.964946	0.983561	78.6861	-4.84672	0.954283	-5.07891	3.79613e-07	5.88108e-05	80.2042	-3.67064	0.711817	-5.15672	2.51317e-07	0.000365093	2.99787	2.03531	1.23232	3.40288	3.91913	2.83825	3.83617	3.19014
3632451O06Rik	chr14;chr14;chr14;chr14;chr14;chr14;chr14;chr14	49682019;49682612;49689267;49751419;49768409;49770379;49772862;49783268	49682416;49682746;49689298;49751682;49768600;49770627;49774239;49783367	-;-;-;-;-;-;-;-	2748	22.7454	2.98897	1.46744	2.03686	0.0416644	NA	28.2196	3.90357	0.735458	5.30767	1.11033e-07	1.36045e-06	24.6807	3.84632	1.91585	2.00763	0.044683	0.323227	18.8475	2.42652	2.62711	0.923647	0.35567	0.73413	4.03466	-5.5631	2.07057	-2.68674	0.00721524	NA	4.56951	-2.583	1.76119	-1.46662	0.14248	NA	0.339136	0.16269	0.662856	1.4467	2.67471	0.134577	2.60493	2.38228
3632454L22Rik	chrX;chrX;chrX;chrX;chrX;chrX;chrX;chrX;chrX;chrX	135022422;135022422;135027906;135029869;135029869;135029869;135036014;135036014;135059915;135060070	135025294;135025433;135029032;135030044;135030044;135030044;135036602;135036602;135059979;135060336	-;-;-;-;-;-;-;-;-;-	5236	7.33974	2.85284	3.14532	0.907012	0.364401	NA	21.5541	5.02664	1.69859	2.95929	0.00308344	0.00590248	1.5453	1.52553	3.83627	0.39766	0.690881	0.812246	8.23803	2.78497	3.54841	0.784851	0.432541	0.740502	1.75527	-2.17344	3.74585	-0.580226	0.561762	NA	1.71288	-2.07371	3.48337	-0.595317	0.551632	NA	0	0	0.437302	1.24835	1.2803	0	1.64418	1.77746
3830403N18Rik	chrX;chrX;chrX;chrX;chrX;chrX;chrX;chrX	56136572;56137971;56138411;56138745;56147076;56147888;56152655;56153073	56136625;56138096;56138474;56138779;56147193;56147987;56152753;56153496	+;+;+;+;+;+;+;+	1020	2.76749	2.13254	3.55117	0.600519	0.548161	NA	3.71693	3.17427	2.1719	1.46152	0.143874	0.175908	1.06476	2.04805	3.86739	0.529569	0.59641	0.754393	6.89298	3.42063	2.26427	1.5107	0.130865	0.73413	1.151	-1.31628	3.91422	-0.336282	0.736658	NA	4.82399	2.37808	2.29868	1.03454	0.300882	NA	0	0	0.272651	0.567859	0.7125	0	0.467928	0.495343
3830406C13Rik	chr14;chr14;chr14;chr14;chr14;chr14;chr14;chr14;chr14;chr14;chr14;chr14;chr14;chr14;chr14;chr14;chr14;chr14;chr14;chr14;chr14;chr14;chr14;chr14;chr14;chr14;chr14;chr14;chr14;chr14;chr14;chr14;chr14;chr14;chr14;chr14	12284203;12284203;12284203;12284203;12284203;12284203;12284203;12285385;12285385;12285385;12285388;12285388;12287270;12287270;12287270;12287270;12287270;12287270;12287270;12297582;12297582;12297582;12297582;12297582;12297582;12297582;12299722;12301148;12301148;12301148;12301148;12301148;12301148;12301148;12301399;12301572	12284257;12284257;12284257;12284333;12284333;12284257;12284257;12285468;12285468;12285468;12285468;12285468;12287393;12287393;12287393;12287393;12287393;12287393;12287393;12297656;12297656;12297656;12297656;12297656;12297656;12297656;12299782;12303231;12303231;12303231;12301246;12303231;12303231;12303231;12301488;12303231	+;+;+;+;+;+;+;+;+;+;+;+;+;+;+;+;+;+;+;+;+;+;+;+;+;+;+;+;+;+;+;+;+;+;+;+	2559	312.245	-0.204339	0.394334	-0.518189	0.604327	0.772104	174.147	-1.05035	0.36478	-2.87941	0.00398419	0.00734636	156.205	-0.795134	0.593925	-1.33878	0.180643	0.500074	315.248	-0.718032	0.414851	-1.73082	0.0834839	0.73413	418.187	-0.826792	0.293754	-2.81457	0.00488421	0.060614	413.491	-0.779204	0.284047	-2.74322	0.00608401	0.248783	3.76873	3.64179	3.06216	3.62954	3.56359	3.44818	3.28306	3.14516
3830408C21Rik	chr13;chr13;chr13;chr13	107022570;107026399;107032776;107033265	107023982;107026455;107032949;107033518	+;+;+;+	1898	22.7561	0.696137	0.840845	0.827901	0.407726	NA	20.9827	1.28704	0.585479	2.19827	0.0279297	0.0398195	30.6393	2.09359	1.27527	1.64168	0.100656	0.392608	28.6089	0.866709	0.76592	1.13159	0.257806	0.73413	29.6129	0.246379	0.508199	0.484809	0.627812	0.84151	24.8087	-0.183779	0.569774	-0.322547	0.747038	0.988226	0.852619	0.881026	1.2092	1.57328	1.97886	0.697321	1.94116	1.74066
3830417A13Rik	chrX;chrX;chrX;chrX	64173548;64175928;64176792;64177431	64173691;64176013;64176862;64178778	+;+;+;+	1649	3.24622	4.65381	3.27633	1.42043	0.155482	NA	10.7453	6.93734	1.8773	3.69539	0.000219551	0.000673043	1.09309	4.36632	3.97908	1.09732	0.272502	0.602671	9.11948	5.95949	3.34879	1.7796	0.0751418	0.73413	0.364419	-0.229165	4.08047	-0.0561614	0.955213	NA	1.49742	2.77785	2.92443	0.949877	0.342175	NA	0	0	0.0754418	0.6707	0.93947	0	0.785436	0.914614
3830432H09Rik	chr1;chr1;chr1;chr1	119529480;119534978;119535762;119536063	119531596;119535022;119535910;119536165	-;-;-;-	2414	15.2234	3.05261	2.08767	1.46221	0.143683	NA	20.9189	4.07634	1.42323	2.86415	0.00418133	0.00765122	11.6607	3.36787	2.57119	1.30985	0.190246	0.513434	14.2733	2.69101	2.26785	1.18659	0.23539	0.73413	3.23572	-2.07747	2.29322	-0.905916	0.36498	NA	3.34807	-1.61832	2.56245	-0.63155	0.527681	NA	0	0.0572218	0.662856	1.35243	2.23138	0.0469002	2.02333	2.34202
3930402G23Rik	chr8;chr8;chr8	10924427;10928020;10928269	10926995;10928108;10928457	-;-;-	2847	29.8917	3.3163	1.95476	1.69653	0.0897862	NA	43.7819	4.42042	1.03936	4.25303	2.10894e-05	9.94765e-05	25.3695	3.77312	1.79643	2.10035	0.0356985	0.318221	30.7789	3.11447	1.98971	1.56529	0.117515	0.73413	5.46857	-1.99464	1.76324	-1.13124	0.257956	NA	6.1708	-1.11301	1.43505	-0.775586	0.437994	NA	0.126261	0.111346	0.879829	2.03982	2.80857	0	3.08575	2.54575
4430402I18Rik	chr19;chr19;chr19;chr19;chr19;chr19;chr19;chr19;chr19;chr19;chr19;chr19;chr19	28923064;28927649;28928548;28938232;28939135;28941712;28944224;28945751;28948619;28954090;28959680;28963536;28963821	28923702;28927750;28928632;28938419;28939169;28941814;28944454;28945831;28948743;28954131;28959728;28963673;28964154	-;-;-;-;-;-;-;-;-;-;-;-;-	2152	23.3964	3.30981	1.92222	1.72187	0.0850925	NA	32.784	4.33568	1.36473	3.17695	0.00148835	0.00323287	24.8512	4.12195	1.89058	2.18026	0.0292384	0.316314	23.9891	3.10035	2.04452	1.51642	0.129413	0.73413	5.04186	-1.10633	1.76727	-0.62601	0.531309	NA	5.76665	-0.439602	1.91357	-0.229729	0.818303	NA	0.126261	0	0.777216	1.90712	2.52011	0.0916989	2.93919	1.97365
4631405J19Rik	chr2;chr2;chr2;chr2;chr2;chr2	93029348;93030138;93030398;93030876;93031466;93033010	93029647;93030174;93030559;93030955;93031681;93033445	+;+;+;+;+;+	1231	21.3063	3.59317	1.91436	1.87696	0.0605242	NA	23.1012	4.2228	1.41899	2.97593	0.00292105	0.00565222	16.7558	3.94642	2.54123	1.55296	0.120433	0.41853	17.604	3.04474	2.72319	1.11808	0.263533	0.73413	2.61916	-4.94072	3.27076	-1.51057	0.130898	NA	5.5579	0.279653	1.57639	0.177401	0.859194	NA	0	0.0572218	0.662856	1.78661	2.47741	0.134577	2.09927	2.1376
4632404H12Rik	chr3;chr3	89767511;89772502	89769562;89773400	-;-	2951	76.3148	0.932968	0.587553	1.58789	0.112312	0.411624	53.8884	0.937186	0.367509	2.5501	0.0107692	0.0171954	45.8212	0.686818	0.76779	0.894539	0.371033	0.665487	80.0172	0.689895	0.779404	0.885157	0.376072	0.73413	84.1332	0.0528573	0.276291	0.19131	0.848282	0.943401	80.6447	0.00391745	0.300062	0.0130555	0.989584	0.999214	1.81058	1.89514	1.74075	2.53832	3.1722	1.70722	2.80419	2.47637
4632415L05Rik	chr3	19894871	19898984	+	4114	127.401	0.31674	0.316158	1.00184	0.316419	0.578313	87.3715	0.277316	0.263169	1.05376	0.291994	0.333582	74.6657	0.169884	0.431353	0.393841	0.693698	0.813697	130.72	-0.0223147	0.300371	-0.0742906	0.940779	0.97109	172.358	-0.120094	0.203349	-0.59058	0.554802	0.797698	178.223	0.0501233	0.212519	0.235853	0.813547	0.991147	2.57353	2.46113	2.46926	2.91192	3.23548	2.45615	3.21355	3.05872
4632427E13Rik	chr7;chr7	92740706;92741062	92740976;92741459	-;-	669	114.889	-0.482925	0.44096	-1.09517	0.273443	0.547173	71.0275	-1.00029	0.32679	-3.06094	0.0022064	0.00448278	66.1377	-0.575523	0.590246	-0.975056	0.329533	0.646393	136.853	-0.453716	0.300006	-1.51235	0.130444	0.73413	232.436	0.19901	0.171058	1.16341	0.244664	0.557685	204.989	-0.0847693	0.180198	-0.470423	0.638053	0.97902	2.67588	2.66502	2.68874	2.45983	2.23138	2.61919	2.46303	2.52885
4632428C04Rik	chr16;chr16;chr16	30008667;30016557;30019154	30008730;30016643;30021430	+;+;+	2428	24.6057	2.24514	1.00724	2.22901	0.025813	NA	36.2071	3.47079	0.596543	5.81818	5.94931e-09	1.18354e-07	16.0397	2.22423	1.34234	1.65697	0.0975249	0.389149	28.1344	2.2043	1.30084	1.69452	0.0901661	0.73413	8.82394	-1.65713	0.989585	-1.67457	0.0940193	NA	13.4413	0.0856089	0.671864	0.12742	0.898608	0.997591	0.473499	0.601289	0.74053	1.87832	2.38613	0.570006	2.41086	2.43979
4632428N05Rik	chr10;chr10;chr10;chr10;chr10;chr10;chr10;chr10;chr10;chr10;chr10;chr10;chr10;chr10	60346851;60346851;60357842;60357842;60358944;60358944;60364201;60364201;60367766;60367766;60368529;60368532;60368902;60368902	60347103;60347103;60358267;60358267;60358994;60358994;60364308;60364308;60367793;60367793;60368725;60368725;60372684;60372684	+;+;+;+;+;+;+;+;+;+;+;+;+;+	4846	4046.22	-0.566086	0.428346	-1.32156	0.186313	0.470309	2281.24	-1.58995	0.309208	-5.14201	2.71813e-07	2.86699e-06	2282.33	-0.811333	0.865149	-0.937795	0.34835	0.658719	5123.74	-0.295309	0.486859	-0.60656	0.544143	0.771452	8345.58	0.215804	0.151814	1.4215	0.155173	0.456323	7756.26	0.0884133	0.127917	0.691179	0.489453	0.976781	6.01808	6.1226	6.37659	5.92342	5.40647	6.17643	5.54199	5.73792
4732416N19Rik	chr6;chr6	148212288;148235256	148212430;148235663	+;+	551	16.266	1.0694	0.829592	1.28907	0.197373	NA	11.5428	1.14665	0.821335	1.39608	0.162691	0.196731	8.45437	0.463114	1.15847	0.399763	0.689331	0.811637	13.5909	0.222669	1.05855	0.210352	0.833393	0.914952	17.69	0.195986	0.626387	0.312883	0.75437	0.90064	15.2719	-0.158236	0.661607	-0.239168	0.810975	0.990558	0.793537	0.805003	0.486666	1.4907	1.53402	0.788655	1.85162	1.53314
4732456N10Rik	chr15;chr15;chr15;chr15;chr15;chr15;chr15;chr15;chr15	101552356;101554672;101555260;101556234;101557174;101558301;101559192;101560417;101562346	101553371;101554706;101555480;101556359;101557338;101558396;101559252;101560625;101562950	-;-;-;-;-;-;-;-;-	2534	34.8886	3.95668	2.29749	1.72217	0.0850384	NA	53.5961	5.10064	1.22696	4.15715	3.22242e-05	0.000140313	37.735	4.82273	2.01723	2.39076	0.0168133	0.316314	44.3078	4.09283	3.12999	1.30762	0.191004	0.73413	5.14118	-0.951134	2.5775	-0.369015	0.712117	NA	5.69474	-0.425102	1.6413	-0.259003	0.795633	NA	0	0.111346	0.777216	2.06437	3.05693	0	3.32686	2.89563
4732471J01Rik	chr7;chr7;chr7;chr7;chr7;chr7;chr7;chr7;chr7;chr7;chr7;chr7;chr7;chr7;chr7;chr7;chr7;chr7;chr7;chr7	25376819;25376819;25377983;25378386;25383599;25384795;25385052;25385463;25394713;25394713;25396328;25396328;25396690;25396690;25417401;25417401;25438964;25531067;25531291;25565792	25376870;25376870;25378105;25378455;25383737;25384882;25385300;25385734;25395953;25395953;25396389;25396563;25396906;25396976;25417509;25417509;25439536;25531157;25531462;25566417	+;+;+;+;+;+;+;+;+;+;+;+;+;+;+;+;+;+;+;+	4328	67.8178	2.14793	1.06483	2.01717	0.0436779	0.334638	90.5202	3.20737	0.484321	6.62239	3.53429e-11	1.63367e-09	47.2478	2.29507	1.11421	2.05981	0.0394168	0.322441	80.3059	2.17305	1.34795	1.61212	NA	NA	41.133	0.107726	0.520639	0.206912	0.836079	0.93789	31.8476	-0.613418	0.546548	-1.12235	0.261714	0.960645	1.05921	1.03872	1.56052	2.63879	3.47111	0.648323	3.79679	3.15432
4732490B19Rik	chr11;chr11;chr11;chr11	113203315;113206390;113208986;113209397	113205167;113206500;113209194;113209669	-;-;-;-	2446	21.2994	3.11907	1.93673	1.61048	0.107292	NA	25.4939	3.94562	0.96798	4.07614	4.579e-05	0.000186821	12.5729	2.91494	1.74665	1.66888	0.095142	0.383899	17.9963	2.58645	2.31386	1.11781	0.263649	0.73413	3.96132	-2.92203	1.72597	-1.69298	0.0904601	NA	5.17863	-0.918112	1.48407	-0.618646	0.53615	NA	0.126261	0.16269	0.702447	1.40068	2.63824	0	2.80419	2.21048
4732491K20Rik	chr17;chr17	12318853;12324397	12319172;12327250	+;+	3174	23.0459	2.24661	1.29942	1.72893	0.0838221	NA	34.7874	3.52743	0.629987	5.59921	2.15325e-08	3.47938e-07	20.3938	2.7345	1.46332	1.8687	0.0616645	0.338209	23.8876	2.03286	1.52944	1.32915	0.183798	0.73413	8.66862	-1.41917	0.968916	-1.4647	0.143002	NA	8.34962	-1.4586	0.969102	-1.50511	0.132296	NA	0.339136	0.499439	0.846781	1.61214	2.52011	0.215182	2.46303	2.75649
4831407H17Rik	chr14;chr14;chr14;chr14	30458036;30459942;30460089;30462528	30458116;30460007;30460374;30463282	+;+;+;+	1188	5.31236	2.87875	2.66866	1.07872	0.28071	NA	13.6977	4.91534	1.4157	3.47202	0.000516567	0.00135111	1.45653	2.09513	2.97893	0.703315	0.481859	0.698997	9.68078	3.61008	2.83224	1.27463	0.202439	0.73413	1.62752	-0.667174	2.09822	-0.317971	0.750507	NA	1.43082	-1.04988	2.46789	-0.425416	0.670534	NA	0.0651219	0	0.272651	0.323707	1.53402	0	1.21986	1.3842
4831440E17Rik	chr5	25499797	25504473	+	4677	37.9734	0.706893	0.710435	0.995015	0.319729	NA	29.7382	0.963278	0.417033	2.30984	0.0208971	0.0307585	24.9109	0.699805	0.714305	0.9797	0.327234	0.64451	52.9831	1.09765	0.815925	1.34528	0.178535	0.73413	45.8955	0.0423976	0.373319	0.113569	0.909579	0.9675	46.0929	0.124607	0.383728	0.324728	0.745387	0.988226	1.23034	1.37233	1.41935	2.03982	2.38613	1.02124	2.35583	2.11207
4833411C07Rik	chr8;chr8;chr8	10899922;10900265;10901605	10900151;10900506;10902334	+;+;+	1202	15.8103	2.31635	1.71048	1.35421	0.175669	NA	23.2697	3.51378	1.13498	3.09591	0.00196212	0.00406852	12.7559	2.71821	2.12592	1.2786	0.201036	0.523832	16.4836	2.11938	1.96849	1.07665	0.281635	0.73413	5.19177	-2.04782	1.78623	-1.14645	0.25161	NA	6.12715	-0.955887	1.34515	-0.71062	0.47732	NA	0.183876	0.0572218	0.846781	1.13215	2.28566	0.0916989	2.55983	2.16249
4833412C05Rik	chr7;chr7;chr7	67784538;67786399;67803365	67785292;67786594;67803496	-;-;-	1083	5.60604	3.85578	2.05055	1.88037	0.0600578	NA	12.3311	5.62536	1.14859	4.89764	9.69948e-07	8.09113e-06	7.34173	4.90039	2.52077	1.94401	0.0518947	0.326955	8.20441	4.21962	2.83231	1.48982	0.136272	0.73413	0.884548	-0.829626	3.42222	-0.242423	0.808452	NA	0.713017	-1.68775	3.47783	-0.485288	0.627472	NA	0	0.0572218	0.145589	0.763945	1.41519	0.0469002	1.85162	1.62138
4833415N18Rik	chr16;chr16	11779702;11780648	11779847;11781501	+;+	1000	7.35957	3.45828	1.79425	1.92743	0.0539266	NA	14.3777	5.06299	1.06059	4.77376	1.80813e-06	1.35705e-05	10.102	4.47869	1.8675	2.39823	0.0164747	0.316314	7.89723	3.33795	2.42576	1.37604	0.168808	0.73413	0.955585	-3.48333	3.20342	-1.08738	0.27687	NA	1.71536	-0.214914	1.97285	-0.108936	0.913253	NA	0.0651219	0.0572218	0.211137	0.6707	1.73622	0.0469002	1.75327	1.48591
4833417C18Rik	chr11;chr11	95858817;95859994	95859082;95861046	+;+	1319	42.4834	0.528622	0.549968	0.961185	0.336459	NA	38.131	1.13136	0.413046	2.73906	0.00616156	0.0106498	23.8747	0.282292	0.654245	0.431478	0.666121	0.7971	51.3929	0.615795	0.649124	0.948656	0.342796	0.73413	61.0512	0.310292	0.33582	0.923983	0.355495	0.658317	52.8391	-0.0164817	0.363803	-0.0453039	0.963865	0.999214	1.37643	1.45812	1.60871	1.98883	2.38613	1.38055	2.2976	2.61062
4833418N02Rik	chr17;chr17;chr17;chr17;chr17	87274886;87276446;87277412;87280559;87282174	87275370;87276474;87277582;87280762;87282814	-;-;-;-;-	1530	49.259	0.45698	0.424622	1.0762	0.281836	0.553396	51.3662	1.32765	0.320186	4.1465	3.3759e-05	0.000145998	28.9424	0.388624	0.575703	0.675043	0.499649	0.704588	58.911	0.493275	0.477237	1.03361	0.301321	0.73413	78.0446	0.447928	0.29156	1.53632	0.12446	0.410746	71.4213	0.287427	0.343959	0.835642	0.403356	0.976781	1.57598	1.59851	1.72691	2.17883	2.23138	1.7159	2.83969	2.74282
4833419F23Rik	chr18;chr18;chr18;chr18	4353547;4354101;4367859;4368616	4353823;4354192;4368040;4368945	+;+;+;+	881	30.2248	0.746168	0.618712	1.206	0.227817	NA	22.9583	0.914031	0.563194	1.62294	0.104602	0.131444	23.7033	1.02414	0.916585	1.11734	0.263849	0.593302	32.1013	0.520654	0.689734	0.754862	0.450332	0.740502	40.9144	0.405758	0.428702	0.946482	0.343903	0.651351	36.7639	0.195747	0.470432	0.4161	0.677337	0.97902	1.21049	1.03872	1.23232	1.57328	2.23138	1.23805	2.02333	1.57823
4833420G17Rik	chr13;chr13;chr13;chr13;chr13;chr13;chr13;chr13;chr13;chr13;chr13;chr13;chr13;chr13;chr13;chr13;chr13;chr13;chr13;chr13;chr13;chr13;chr13;chr13;chr13;chr13;chr13	119462759;119462759;119464565;119466011;119466074;119466867;119466867;119469515;119469515;119472139;119472139;119473833;119473833;119474833;119474833;119475937;119475937;119477684;119477684;119479428;119479428;119480935;119480935;119484453;119484453;119485727;119485727	119463119;119463119;119464690;119466304;119466304;119466956;119466956;119470161;119470161;119472240;119472240;119473956;119473956;119474924;119474924;119476006;119476006;119477854;119477854;119479522;119479522;119481030;119481030;119484493;119484493;119486117;119486117	+;+;+;+;+;+;+;+;+;+;+;+;+;+;+;+;+;+;+;+;+;+;+;+;+;+;+	2700	748.8	-0.249483	0.296131	-0.842475	0.399522	0.63565	419.389	-1.11139	0.35701	-3.11304	0.00185169	0.00387404	412.03	-0.527893	0.637388	-0.828213	0.40755	0.681596	911.172	-0.133101	0.409872	-0.324737	0.74538	0.871677	1448.69	0.291317	0.140078	2.07968	0.0375552	0.219599	1388.24	0.243859	0.136991	1.78011	0.0750578	0.768081	4.48197	4.46839	4.26784	4.39779	4.26462	4.43507	4.30129	4.20513
4833422C13Rik	chr13;chr13;chr13;chr13;chr13;chr13	91701665;91707902;91713608;91741422;91741422;91741422	91704041;91709314;91714983;91741872;91741872;91741872	-;-;-;-;-;-	5617	23.3826	3.11146	2.4423	1.27399	0.202667	NA	34.5337	4.21303	1.76607	2.38554	0.017054	0.0256922	30.9234	4.31659	2.35988	1.82916	0.0673764	0.346109	32.2109	3.3844	3.14575	1.07586	0.281988	0.73413	4.33792	-3.13641	2.64566	-1.18549	0.235822	NA	5.86169	-0.831114	2.38626	-0.348292	0.727621	NA	0	0	0.91182	1.81812	2.56105	0.0469002	2.72918	2.64155
4833422M21Rik	chr15;chr15;chr15	96231870;96253864;96254464	96232874;96254002;96254684	-;-;-	1365	14.8073	1.75195	1.09743	1.59641	0.110397	NA	16.5069	2.58256	0.76148	3.39151	0.000695098	0.00171894	17.1442	2.66755	1.62956	1.63698	0.101634	0.394217	12.7839	1.15026	1.61723	0.711249	0.47693	0.748286	6.31936	-2.24643	1.14185	-1.96736	0.0491412	NA	7.64408	-1.00434	0.947024	-1.06052	0.288906	NA	0.514553	0.633057	0.330599	1.24835	1.97886	0.424085	2.16984	1.32918
4833423E24Rik	chr2;chr2;chr2;chr2;chr2;chr2;chr2;chr2;chr2;chr2;chr2;chr2	85484092;85485430;85486981;85488748;85490346;85490669;85493251;85494105;85500212;85502031;85508344;85518428	85484192;85485555;85487060;85488844;85490443;85490745;85493311;85494230;85500313;85502228;85508454;85518935	-;-;-;-;-;-;-;-;-;-;-;-	1685	9.25993	3.47465	3.02612	1.14822	0.250879	NA	8.11704	3.78687	1.80412	2.09901	0.0358158	0.0497428	7.58278	3.87944	3.16032	1.22754	0.219618	0.54576	7.50062	2.88354	3.56507	0.808831	0.418612	0.740085	1.23172	-3.84932	3.94605	-0.975487	0.329319	NA	1.66299	-1.30346	2.89012	-0.451004	0.651986	NA	0	0	0.385373	1.30174	1.64023	0	1.21986	1.3842
4833427F10Rik	chr17;chr17;chr17	35772450;35776876;35780023	35772911;35777223;35780687	+;+;+	1475	13.9365	4.38729	2.88779	1.51925	0.128699	NA	19.153	5.38902	1.43454	3.75663	0.000172216	0.000552809	18.461	5.53055	2.91402	1.89791	0.0577081	0.334651	10.7615	3.7557	3.78271	0.992859	0.320779	0.73413	1.50962	-1.08048	3.0951	-0.349093	0.727019	NA	1.31753	-1.58551	3.71169	-0.427167	0.669257	NA	0	0	0.330599	1.19194	2.28566	0	2.41086	2.03134
4833427G06Rik	chr9;chr9;chr9;chr9;chr9;chr9	51081313;51083579;51086114;51100000;51101054;51101745	51081530;51083631;51086173;51100070;51101092;51102078	-;-;-;-;-;-	775	5.62229	2.19379	2.63869	0.831393	0.405752	NA	13.1516	4.14297	1.33305	3.1079	0.00188424	0.00393124	25.3613	5.31624	2.08894	2.54495	0.0109295	0.316314	7.89311	2.52332	2.82787	0.892304	0.37223	0.73413	2.07012	-1.73618	2.89638	-0.599432	0.548885	NA	2.34289	-0.923554	2.28314	-0.404511	0.685837	NA	0	0.0572218	0.437302	0.567859	1.41519	0	1.85162	1.70246
4833428L15Rik	chr9;chr9;chr9;chr9;chr9	45416626;45418829;45419857;45421660;45431145	45417395;45419004;45419983;45421757;45431232	-;-;-;-;-	1259	16.0439	2.90278	2.49377	1.16401	0.244419	NA	21.5801	3.88279	1.55384	2.49884	0.01246	0.0195235	9.77273	2.8721	2.61326	1.09905	0.271747	0.602671	17.5143	2.80203	3.4008	0.823933	0.409978	0.738698	3.51292	-2.65439	2.29069	-1.15877	0.246549	NA	3.72279	-1.85863	1.9077	-0.974276	0.329919	NA	0	0.0572218	0.74053	1.24835	2.33716	0	2.02333	1.53314
4833439L19Rik	chr13;chr13;chr13;chr13;chr13;chr13;chr13;chr13;chr13;chr13;chr13;chr13;chr13;chr13;chr13;chr13;chr13;chr13;chr13;chr13;chr13;chr13;chr13;chr13;chr13;chr13;chr13;chr13;chr13;chr13;chr13;chr13;chr13;chr13;chr13	54551218;54551218;54551218;54551218;54551218;54552898;54552898;54552898;54552898;54552898;54553198;54553198;54553198;54553198;54553198;54556527;54556527;54556527;54556527;54556527;54559198;54559198;54559198;54559198;54561693;54561693;54561693;54564185;54564515;54564515;54565182;54565182;54565182;54565182;54565182	54552817;54552817;54552817;54552817;54552817;54553037;54553037;54553037;54553037;54553037;54553304;54553304;54553304;54553304;54553304;54556651;54556651;54556651;54556651;54556651;54559324;54559324;54559324;54559324;54561871;54561871;54561871;54564272;54564621;54564621;54565382;54565382;54565382;54565382;54565382	-;-;-;-;-;-;-;-;-;-;-;-;-;-;-;-;-;-;-;-;-;-;-;-;-;-;-;-;-;-;-;-;-;-;-	2674	643.136	-0.261803	0.298891	-0.875916	0.381076	0.623735	377.512	-0.926403	0.26933	-3.43966	0.000582436	0.00149097	355.726	-0.514829	0.649814	-0.792271	0.428203	0.686788	779.27	-0.155589	0.288095	-0.540061	0.589155	0.795159	1096.7	-0.0730829	0.0961317	-0.760238	0.447112	0.725094	1090.05	-0.0167158	0.104847	-0.159431	0.87333	0.996849	4.28119	4.28105	4.23662	4.31445	4.03585	4.26078	4.10542	4.22408
4921501E09Rik	chr17	33064143	33068058	-	3916	7.25712	2.60749	3.17297	0.82178	0.411202	NA	16.2273	4.3967	1.71276	2.56704	0.0102572	0.0165031	6.97023	3.27105	3.29367	0.993132	0.320646	0.639997	7.66787	2.43918	3.76817	0.64731	0.517432	0.761323	1.6423	-4.2663	3.93623	-1.08385	0.27843	NA	2.23969	-1.26267	3.30151	-0.382452	0.702126	NA	0	0	0.486666	1.06857	1.41519	0	1.75327	1.74066
4921504A21Rik	chr5;chr5;chr5;chr5;chr5;chr5;chr5	19202368;19202368;19207085;19210228;19210228;19226141;19226141	19203925;19203925;19207172;19210322;19210322;19226555;19226555	-;-;-;-;-;-;-	2156	15.5872	3.4115	1.97789	1.72481	0.0845611	NA	25.1342	4.68308	0.966951	4.84315	1.27799e-06	1.01576e-05	15.1223	4.00956	1.78477	2.24654	0.0246692	0.316314	11.8289	2.70159	2.31087	1.16908	0.242371	0.73413	3.07835	-1.17429	1.62686	-0.721815	0.470408	NA	3.67583	-0.351855	1.52912	-0.230103	0.818012	NA	0.0651219	0.111346	0.486666	1.57328	2.17397	0	2.46303	2.00291
4921504E06Rik	chr2;chr2;chr2;chr2;chr2;chr2;chr2;chr2;chr2;chr2;chr2;chr2;chr2;chr2;chr2;chr2;chr2	19462837;19475559;19475692;19477786;19480374;19480515;19480921;19493984;19495057;19511782;19516255;19517536;19523966;19533762;19540269;19542375;19553774	19463186;19475607;19475772;19477873;19480439;19480594;19480983;19494232;19495128;19511847;19516313;19517683;19524121;19533836;19540412;19542495;19553910	-;-;-;-;-;-;-;-;-;-;-;-;-;-;-;-;-	2004	14.1665	3.58624	2.01526	1.77955	0.0751503	NA	12.4501	3.93127	1.02595	3.83182	0.000127201	0.000433391	16.7558	4.46933	1.8001	2.48282	0.0130346	0.316314	10.0971	2.7948	2.81863	0.991544	0.32142	0.73413	2.18459	-1.89943	1.93068	-0.983812	0.325208	NA	2.95519	-0.374296	1.77312	-0.211094	0.832814	NA	0.0651219	0.111346	0.385373	1.00067	2.33716	0	1.85162	1.3842
4921506M07Rik	chr12;chr12;chr12;chr12;chr12	57564115;57575802;57616290;57617447;57621971	57564242;57576686;57616403;57617659;57622109	+;+;+;+;+	1479	17.7347	3.23138	2.32066	1.39244	0.163788	NA	26.2357	4.36495	1.16972	3.73161	0.000190258	0.000599245	9.41304	2.9526	2.48926	1.18614	0.235569	0.566832	16.7135	2.89039	3.30038	0.875776	0.381152	0.734907	3.20269	-2.51622	2.57837	-0.975896	0.329116	NA	3.43209	-1.71648	1.75691	-0.97699	0.328574	NA	0	0.16269	0.621632	1.57328	2.33716	0	2.5126	2.32126
4921507L20Rik	chr2;chr2;chr2;chr2	93980034;93981083;93982330;93983003	93980634;93981172;93982615;93983575	+;+;+;+	1550	15.1356	3.68105	2.32466	1.58348	0.113313	NA	16.0904	4.30501	1.19086	3.61505	0.000300287	0.000871364	28.9195	5.39101	2.3321	2.31166	0.0207966	0.316314	12.1361	3.08236	2.69991	1.14166	0.253597	0.73413	1.90756	-3.39346	2.82523	-1.20113	0.229702	NA	2.81741	-0.575245	1.79061	-0.321257	0.748016	NA	0	0.111346	0.437302	1.4467	2.23138	0	2.23576	1.74066
4921507P07Rik	chr6;chr6;chr6;chr6;chr6;chr6;chr6;chr6;chr6;chr6	50573304;50577421;50577791;50583930;50584343;50587178;50589111;50591637;50595798;50596443	50574516;50577512;50577965;50584018;50584524;50587207;50589182;50591813;50595953;50596590	-;-;-;-;-;-;-;-;-;-	2334	42.2559	0.509399	0.588915	0.864979	0.38705	NA	37.8396	1.09616	0.514384	2.13102	0.0330878	0.0463135	45.703	1.54897	0.890855	1.73874	0.0820797	0.36273	58.0606	0.88601	0.569054	1.55699	0.119474	0.73413	79.2745	0.914358	0.335263	2.72728	0.00638579	0.0712237	60.2313	0.319183	0.453812	0.703337	0.481846	0.976781	1.48879	1.26195	1.68421	2.08834	2.28566	1.34365	2.60493	2.67154
4921508D12Rik	chr2;chr2;chr2;chr2	132424741;132445498;132447800;132451978	132424865;132445662;132448062;132452499	+;+;+;+	1075	12.9342	3.35864	2.9931	1.12213	0.261808	NA	8.64976	3.24185	1.92646	1.68281	0.0924127	0.117416	7.55446	3.23429	3.23882	0.998603	0.317987	0.639997	13.2501	3.15511	3.41844	0.922969	0.356023	0.73413	2.00672	-3.474	3.61343	-0.961413	0.336344	NA	2.26511	-1.86888	2.73935	-0.682234	0.495091	NA	0	0	0.533708	1.24835	2.11307	0	1.38214	1.70246
4921509C19Rik	chr2;chr2;chr2;chr2	151470542;151471283;151471868;151475989	151471053;151471356;151473800;151476151	-;-;-;-	2682	17.8099	3.38636	2.31915	1.46017	0.144243	NA	22.6323	4.29266	1.11395	3.85355	0.000116419	0.000403359	14.4179	3.76885	2.39597	1.57299	0.115721	0.413413	17.8415	3.14669	2.70774	1.16211	0.245192	0.73413	2.94782	-2.37555	2.61396	-0.908794	0.363459	NA	3.21431	-1.54331	2.43196	-0.634594	0.525693	NA	0	0.211526	0.533708	1.19194	2.52011	0	2.60493	2.18677
4921509O07Rik	chr13;chr13;chr13;chr13;chr13;chr13;chr13	113446288;113450866;113464522;113465740;113484518;113485757;113502706	113446791;113451215;113465010;113466519;113484655;113485923;113502844	-;-;-;-;-;-;-	2567	18.1257	2.85339	1.46702	1.94502	0.0517728	NA	21.9704	3.72862	0.885202	4.21217	2.52929e-05	0.000115218	30.5321	4.37986	1.5976	2.74152	0.00611563	0.316314	15.1637	2.29616	2.21081	1.0386	0.298989	0.73413	7.28564	0.139165	1.14162	0.121901	0.902977	NA	4.98866	-1.05541	1.32675	-0.795491	0.426328	NA	0.183876	0.16269	0.662856	1.30174	2.43281	0.175691	2.16984	2.05898
4921511C10Rik	chr3;chr3;chr3	79212919;79248177;79253474	79213556;79248561;79253913	+;+;+	1463	12.4592	3.77614	1.84678	2.04472	0.0408824	NA	11.9085	4.26811	1.14295	3.73429	0.000188242	0.000593978	24.7622	5.51155	2.03712	2.70556	0.0068189	0.316314	7.58506	2.73633	2.83065	0.96668	0.333704	0.73413	2.74749	0.0894209	1.70889	0.052327	0.958268	NA	2.7267	0.159644	1.67695	0.0951992	0.924157	NA	0	0.111346	0.330599	0.849231	2.23138	0.134577	1.85162	1.66274
4921511I17Rik	chr12;chr12;chr12;chr12;chr12	12351522;12353999;12373001;12390976;12392419	12352479;12354127;12373084;12391088;12392475	-;-;-;-;-	1341	11.5376	3.17462	3.04158	1.04374	0.296604	NA	11.3014	3.66377	1.8474	1.9832	0.0473453	0.0638841	13.4129	4.15937	3.04893	1.36421	0.172503	0.489441	10.8919	2.83419	3.48059	0.814284	0.415482	0.738854	2.28505	-2.0561	2.88073	-0.713743	0.475386	NA	2.10824	-2.43822	3.32592	-0.733099	0.463498	NA	0	0	0.533708	1.06857	2.04821	0	1.38214	1.94351
4921513I03Rik	chr10;chr10;chr10;chr10;chr10;chr10	120765732;120765732;120770915;120770915;120774315;120777635	120765838;120765838;120771131;120771131;120774485;120778886	+;+;+;+;+;+	1747	18.6807	2.1863	1.52605	1.43265	0.151958	NA	18.2859	2.73922	1.05595	2.59409	0.00948415	0.0154267	12.3825	2.07876	1.57297	1.32155	0.186319	0.507144	10.257	0.649753	1.64547	0.394875	0.692935	0.845245	9.50245	-0.338488	1.17252	-0.288684	0.772823	NA	7.46164	-1.14626	1.24888	-0.917832	0.358707	NA	0.290013	0.111346	0.942819	1.30174	2.38613	0.175691	2.23576	1.94351
4921515E04Rik	chr15;chr15;chr15;chr15;chr15;chr15;chr15;chr15;chr15;chr15;chr15;chr15	18078137;18080129;18081989;18165132;18165768;18259739;18352638;18357220;18357567;18361901;18365372;18369398	18078288;18080242;18082118;18165312;18165986;18259800;18352758;18357272;18358042;18362332;18365510;18369627	-;-;-;-;-;-;-;-;-;-;-;-	2309	9.17059	1.67778	3.27169	0.512818	0.608079	NA	13.6519	2.92398	2.13573	1.36908	0.170975	0.205998	25.2238	4.18172	3.00926	1.38962	0.164646	0.476743	7.81955	1.05478	3.7543	0.280951	0.778748	0.889166	3.64901	-4.39357	3.22711	-1.36146	0.173369	NA	3.36054	-5.26941	3.53305	-1.49146	0.13584	NA	0	0	0.846781	0.567859	1.82381	0	0.785436	1.43635
4921517D22Rik	chr13;chr13;chr13;chr13;chr13	59687402;59690449;59691558;59693385;59694037	59689701;59690944;59691656;59693566;59694101	-;-;-;-;-	3142	17.2873	2.72138	2.50707	1.08548	0.277708	NA	33.6765	4.28448	1.44588	2.96324	0.00304418	0.00584489	18.7268	3.60444	2.17362	1.65827	0.0972635	0.388701	17.4969	2.48739	2.86924	0.866918	0.385987	0.735674	4.12299	-2.93546	2.62835	-1.11685	0.26406	NA	4.33646	-2.09662	2.47355	-0.847616	0.396652	NA	0	0.0572218	0.846781	1.30174	2.38613	0	2.72918	2.38228
4921518K17Rik	chr12;chr12;chr12;chr12;chr12	57585975;57587347;57592881;57617359;57618439	57586198;57589940;57593136;57617510;57618602	-;-;-;-;-	3390	13.2477	3.58069	3.00558	1.19135	0.233516	NA	23.1045	4.9344	1.57691	3.12915	0.00175313	0.0037024	15.6274	4.59291	2.92324	1.57117	0.116143	0.414034	17.8186	3.81028	3.3171	1.14868	0.250689	0.73413	1.6423	-4.2663	3.93623	-1.08385	0.27843	NA	1.91056	-2.26741	3.39829	-0.667221	0.504631	NA	0	0	0.486666	0.927812	2.28566	0	2.41086	2.08588
4921524J17Rik	chr8;chr8;chr8;chr8;chr8;chr8;chr8	85408759;85408759;85412113;85412113;85426860;85432659;85432659	85409890;85409890;85412295;85412295;85426956;85432841;85432841	-;-;-;-;-;-;-	1595	108.261	0.138907	0.320239	0.433759	0.664464	0.81017	61.9294	-0.497981	0.464138	-1.07292	0.283309	0.324698	56.3308	-0.0726492	0.600207	-0.12104	0.903659	0.942404	116.09	-0.0512551	0.426934	-0.120054	0.90444	0.952317	190.622	0.421358	0.187226	2.25053	0.0244155	0.169003	170.387	0.196752	0.206411	0.953206	0.340486	0.976781	2.39414	2.36078	2.48897	2.71754	3.00682	2.27121	2.97027	2.23364
4921524L21Rik	chr18;chr18;chr18;chr18;chr18;chr18;chr18;chr18;chr18;chr18	6603633;6619307;6620104;6623466;6623954;6626323;6629481;6630053;6635815;6638599	6603676;6619410;6620245;6623524;6624053;6626531;6629691;6630165;6635944;6638966	+;+;+;+;+;+;+;+;+;+	1480	13.8539	4.09765	2.94066	1.39344	0.163486	NA	10.7621	4.21248	1.78442	2.3607	0.0182406	0.0272793	4.78079	3.13718	3.36504	0.932288	0.351188	0.659027	6.19306	2.56176	3.78122	0.677494	0.498093	0.755197	1.23172	-3.84932	3.94605	-0.975487	0.329319	NA	1.51135	-1.86319	2.99034	-0.623071	0.533238	NA	0	0	0.385373	1.00067	2.33716	0	2.16984	1.07267
4921525O09Rik	chr13;chr13;chr13;chr13;chr13;chr13;chr13;chr13	52096741;52098542;52099294;52118167;52119138;52120066;52122157;52123048	52096840;52098845;52099379;52118691;52119559;52120202;52122741;52124160	+;+;+;+;+;+;+;+	3272	41.3696	3.78207	2.38227	1.58759	0.112379	NA	42.3338	4.29695	1.77352	2.42284	0.0153997	0.0234654	27.2746	3.90109	2.29661	1.69863	0.0893883	0.373982	40.494	3.51368	2.50567	1.40229	0.160828	0.73413	6.95164	-0.882031	1.97824	-0.445867	0.655694	NA	8.49091	-0.0623283	1.80211	-0.0345863	0.97241	NA	0	0	1.00208	2.2417	3.19374	0.0469002	2.87397	2.68621
4921529L05Rik	chr6;chr6;chr6;chr6	53978691;53995798;54009662;54016211	53978795;53995912;54009786;54017383	+;+;+;+	1518	10.1287	1.77663	2.09347	0.848656	0.396073	NA	12.3364	2.70117	1.63876	1.6483	0.0992909	0.125378	12.0687	2.83052	2.01613	1.40394	0.160337	0.471989	15.8052	2.30667	2.01257	1.14613	0.251739	0.73413	7.55364	0.11226	1.61887	0.0693443	0.944716	NA	6.99487	-0.000666968	1.5612	-0.000427215	0.999659	NA	0	0.0572218	0.846781	1.13215	1.64023	0.0916989	1.52172	1.81295
4921530L21Rik	chr14;chr14	95881266;95881681	95881326;95882775	+;+	1156	5.46613	3.26929	3.25733	1.00367	0.315537	NA	8.66478	4.54131	1.61724	2.80806	0.00498414	0.00887701	1.57362	2.5664	3.85981	0.664903	0.506113	0.708078	5.3078	2.9769	3.80381	0.782612	0.433855	0.740502	0.821148	-3.26058	3.96569	-0.822199	0.410963	NA	0.790716	-3.17454	3.96631	-0.800377	0.423492	NA	0	0	0.272651	0.453216	1.53402	0	1.64418	1.48591
4921531C22Rik	chr2;chr2	179976853;179977449	179977192;179979013	+;+	1905	50.2069	-0.198591	0.437408	-0.454018	0.649816	0.800512	44.6679	0.442054	0.381549	1.15858	0.246628	0.286673	32.8471	0.0753637	0.565062	0.133372	0.893899	0.937089	71.9338	0.396424	0.428366	0.925432	0.354741	0.73413	117.22	0.819541	0.261608	3.13271	0.00173201	0.0289311	99.3273	0.490377	0.26905	1.82262	0.0683602	0.748055	1.76555	1.7527	1.99432	1.78661	2.23138	1.61611	2.68946	2.32126
4921531P14Rik	chr18;chr18;chr18;chr18	83292792;83298094;83301269;83325821	83292929;83298346;83301335;83325884	-;-;-;-	522	3.01038	1.85534	3.81182	0.486734	0.626447	NA	5.41411	3.45972	1.95576	1.76899	0.0768962	0.0992255	2.15785	2.59743	3.84352	0.675795	0.499171	0.704129	2.50794	1.18977	3.81896	0.311543	0.755388	0.876009	1.02644	-3.58476	3.95391	-0.906638	0.364598	NA	1.31753	-1.58551	3.71169	-0.427167	0.669257	NA	0	0	0.330599	0	1.12433	0	0.785436	1.43635
4921534H16Rik	chr9;chr9	98003420;98009616	98003697;98012175	+;+	2838	9.42019	3.03525	3.10712	0.976869	0.328634	NA	11.7643	3.91325	1.82846	2.14018	0.03234	0.0454069	1.8751	1.56193	3.82877	0.407945	0.683314	0.807556	5.3097	1.77511	3.77501	0.470227	0.638193	0.815741	1.6423	-4.2663	3.93623	-1.08385	0.27843	NA	1.90671	-2.28113	2.86502	-0.796199	0.425916	NA	0	0	0.486666	0.849231	1.90434	0	1.21986	2.03134
4921536K21Rik	chr11;chr11;chr11	3886088;3890039;3894840	3888309;3890147;3895126	-;-;-	2618	34.4639	2.35578	1.07027	2.20111	0.0277285	NA	39.6119	3.1661	0.696263	4.54728	5.43441e-06	3.31603e-05	18.8513	2.06904	1.1496	1.79979	0.0718941	0.350322	27.237	1.6527	1.68252	0.982274	0.325965	0.73413	18.0705	0.0576893	0.71212	0.0810107	0.935433	0.979419	17.1727	-0.00202478	0.736914	-0.00274764	0.997808	0.999485	0.591928	0.463046	1.08486	1.75406	2.92662	0.766592	3.16437	2.30007
4921539E11Rik	chr4;chr4;chr4;chr4;chr4;chr4;chr4;chr4;chr4;chr4;chr4;chr4;chr4;chr4;chr4;chr4;chr4	103230445;103230445;103235631;103235631;103236931;103236931;103242761;103242761;103255511;103255511;103266340;103266340;103270706;103270706;103284388;103290299;103290299	103231515;103231515;103235811;103235811;103237000;103237000;103242905;103242905;103255575;103255575;103266452;103266452;103270851;103270851;103284479;103290863;103290863	-;-;-;-;-;-;-;-;-;-;-;-;-;-;-;-;-	2448	9.7457	3.08975	3.11029	0.993397	0.320517	NA	17.0359	4.46901	1.69313	2.63951	0.00830271	0.0137536	10.5355	3.95798	3.09736	1.27786	0.2013	0.524225	12.3842	3.23647	3.76316	0.860039	0.389767	0.735674	1.6423	-4.2663	3.93623	-1.08385	0.27843	NA	1.91056	-2.26741	3.39829	-0.667221	0.504631	NA	0	0	0.486666	0.763945	1.97886	0	2.2976	1.53314
4922502D21Rik	chr6;chr6;chr6;chr6;chr6	129322165;129325608;129326656;129330948;129331495	129323058;129325717;129326843;129331034;129331781	-;-;-;-;-	1566	9.49456	2.2632	1.78065	1.27099	0.203731	NA	10.4627	3.02579	1.18577	2.55175	0.0107185	0.0171258	5.11102	1.66771	1.7202	0.969486	0.332303	0.648534	13.5454	2.61521	1.94834	1.34227	0.179507	0.73413	3.7756	-1.07715	1.52542	-0.706132	0.480106	NA	4.70873	-0.148811	1.42137	-0.104695	0.916617	NA	0.126261	0.0572218	0.578636	0.849231	1.82381	0.0469002	1.38214	1.48591
4922502H24Rik	chr13;chr13;chr13	101391871;101392247;101397494	101392118;101392316;101397580	-;-;-	405	1.38375	2.12198	3.92363	0.540819	0.588632	NA	2.67392	3.76217	2.20753	1.70424	0.0883357	0.112752	8.55672	5.72567	3.88492	1.47382	0.140531	0.446581	0.885268	-0.0318717	3.98256	-0.0080028	0.993615	0.996282	0.410574	-2.25003	4.02451	-0.559081	0.576107	NA	0.395358	-2.16494	4.02568	-0.537782	0.590728	NA	0	0	0.145589	0.323707	0.418409	0	0.785436	0.193663
4930401C15Rik	chr10;chr10;chr10;chr10;chr10	25779314;25785434;25788701;25808983;25837407	25779706;25785637;25788852;25809067;25837437	-;-;-;-;-	865	10.3916	3.41066	2.42903	1.40412	0.160282	NA	14.3629	4.41999	1.66802	2.64984	0.00805295	0.0133926	10.2057	4.10736	3.10191	1.32414	0.185457	0.506251	3.52168	1.22027	3.79185	0.321815	0.747593	0.872446	1.43701	-4.07281	3.94044	-1.03359	0.301326	NA	1.71288	-2.07371	3.48337	-0.595317	0.551632	NA	0	0	0.437302	1.24835	1.82381	0.0469002	2.09927	1.57823
4930401O10Rik	chr11;chr11;chr11;chr11;chr11	71928471;71933110;71939354;71939573;71939907	71928643;71933183;71939470;71939779;71940122	-;-;-;-;-	787	13.4586	4.3326	2.93095	1.47822	0.139348	NA	19.7643	5.42669	1.48093	3.66439	0.000247928	0.000745777	6.48969	3.87509	3.29247	1.17696	0.239213	0.57177	17.375	4.4922	3.26958	1.37394	0.169461	0.73413	1.3447	-1.68552	3.90627	-0.431491	0.666111	NA	1.79059	-0.282289	2.38199	-0.11851	0.905664	NA	0	0	0.330599	0.927812	2.33716	0	2.16984	1.77746
4930402F06Rik	chr2;chr2;chr2;chr2;chr2;chr2;chr2;chr2;chr2;chr2;chr2	35375562;35375562;35380383;35380383;35385619;35385619;35389578;35389578;35390474;35396906;35396906	35376351;35376351;35380526;35380526;35385669;35385669;35389610;35389610;35390557;35397174;35397174	-;-;-;-;-;-;-;-;-;-;-	1371	18.7089	2.54779	1.71065	1.48937	0.13639	NA	19.2804	3.16845	1.05781	2.9953	0.00274176	0.00537098	11.4985	2.28028	1.63229	1.39698	0.162419	0.473807	12.9349	1.5966	1.7383	0.918484	0.358366	0.73413	5.08656	-2.489	1.46957	-1.6937	0.0903229	NA	6.73028	-0.701726	1.239	-0.566366	0.571145	NA	0.126261	0.16269	0.846781	0.763945	2.60039	0.0916989	2.2976	2.03134
4930402H24Rik	chr2;chr2;chr2;chr2;chr2;chr2;chr2;chr2;chr2;chr2;chr2;chr2;chr2;chr2;chr2;chr2;chr2;chr2;chr2;chr2;chr2;chr2;chr2;chr2;chr2;chr2;chr2;chr2;chr2;chr2;chr2;chr2;chr2;chr2;chr2;chr2;chr2	130707853;130709938;130710812;130712260;130712952;130713397;130717261;130719840;130727148;130730789;130736467;130737379;130738981;130739371;130740401;130741817;130748685;130764453;130765688;130767610;130770672;130775059;130775727;130777205;130778417;130784424;130785459;130791852;130793989;130798167;130806871;130810822;130812845;130814179;130820469;130822421;130839964	130709318;130710031;130710877;130712462;130713026;130713503;130717347;130719975;130727185;130730914;130736625;130737467;130739098;130739469;130740489;130741963;130748788;130764540;130765738;130767680;130770789;130775104;130775771;130777281;130778504;130784460;130785540;130791987;130794044;130798265;130806948;130810928;130812941;130814303;130820588;130822500;130840110	-;-;-;-;-;-;-;-;-;-;-;-;-;-;-;-;-;-;-;-;-;-;-;-;-;-;-;-;-;-;-;-;-;-;-;-;-	4951	417.438	-0.0271768	0.197146	-0.137852	0.890358	0.944243	308.699	0.100269	0.208335	0.481288	0.630312	0.665665	272.721	0.122136	0.36192	0.337466	0.735766	0.838558	454.887	-0.232043	0.21968	-1.05628	0.290841	0.73413	647.357	-0.0991965	0.119303	-0.831469	0.405709	0.69635	629.677	-0.104779	0.125959	-0.831852	0.405493	0.976781	3.65537	3.78128	3.83328	3.92952	4.22742	3.55935	4.30129	4.01235
[truncated: 21,448 more rows]
[truncated: 14 more columns]
