# Supplementary material for: Obesity-induced inflammation exacerbates clonal hematopoiesis
Source: J Clin Invest. 2023 Jun 1;133(11):e163968. doi: 10.1172/JCI163968 (PMC10231999; doi:10.1172/JCI163968)
Supplement: Supplemental table 5 [file jci-133-163968-s047.xlsx]

## Sheet: PE_group2vsgroup1_up
	hits	pathway_size	p.value	p.adj.fdr	p.adj.bonforroni	Genes_in_pathway
NABA_MATRISOME	261	911	4.88527e-53	6.49253e-50	6.49253e-50	1810010H24Rik;Adam11;Adam12;Adam22;Adam28;Adam33;Adamts13;Adamts14;Adamts15;Adamts2;Adamts4;Adamts7;Adamts9;Adamtsl1;Adamtsl2;Adamtsl3;Adamtsl4;Adamtsl5;Aebp1;Agrn;Agt;Angpt4;Angptl2;Angptl4;Angptl6;Areg;Astl;Bgn;Bmp1;Bmp2;Bmp4;Bmp7;Bmp8a;Bmp8b;Brinp2;Btc;C1qtnf1;C1qtnf2;Cbln1;Cbln3;Ccbe1;Ccl17;Ccl22;Ccl24;Cd109;Chadl;Cilp2;Clcf1;Clec12b;Clec14a;Clec1a;Clec4g;Clec4n;Col10a1;Col11a1;Col11a2;Col12a…
NABA_CORE_MATRISOME	112	260	2.14054e-41	1.42239e-38	2.84478e-38	Aebp1;Agrn;Bgn;Chadl;Cilp2;Col10a1;Col11a1;Col11a2;Col12a1;Col14a1;Col15a1;Col16a1;Col17a1;Col18a1;Col20a1;Col22a1;Col23a1;Col24a1;Col25a1;Col27a1;Col28a1;Col2a1;Col3a1;Col4a1;Col4a2;Col4a5;Col4a6;Col5a1;Col5a3;Col6a1;Col6a2;Col6a3;Col6a5;Col7a1;Col9a3;Colq;Comp;Ctgf;Cyr61;Dmp1;Efemp1;Efemp2;Eln;Fbln1;Fbln5;Fbn1;Fbn2;Fmod;Fndc1;Fndc7;Fras1;Gas6;Hapln4;Hmcn1;Hspg2;Igfbp7;Igsf10;Kcp;Lama1;Lama2;Lam…
NABA_ECM_GLYCOPROTEINS	70	182	7.50557e-23	3.32497e-20	9.9749e-20	Aebp1;Agrn;Cilp2;Colq;Comp;Ctgf;Cyr61;Dmp1;Efemp1;Efemp2;Eln;Fbln1;Fbln5;Fbn1;Fbn2;Fndc1;Fndc7;Fras1;Gas6;Hmcn1;Igfbp7;Igsf10;Kcp;Lama1;Lama2;Lama3;Lama4;Lama5;Lamb1;Lamb2;Lamb3;Lgi4;Ltbp2;Ltbp3;Ltbp4;Matn4;Mfap2;Mgp;Mmrn2;Nid2;Npnt;Ntn1;Ntn3;Oit3;Pcolce;Pxdn;Rspo2;Slit1;Slit2;Slit3;Smoc1;Smoc2;Sned1;Srpx2;Svep1;Tecta;Thbs2;Thbs3;Thbs4;Thsd4;Tnc;Tsku;Tspear;Vit;Vwa1;Vwa5b1;Vwa7;Vwce;Wisp1;Zp3
NABA_COLLAGENS	30	43	6.08249e-20	2.02091e-17	8.08362e-17	Col10a1;Col11a1;Col11a2;Col12a1;Col14a1;Col15a1;Col16a1;Col17a1;Col18a1;Col20a1;Col22a1;Col23a1;Col24a1;Col25a1;Col27a1;Col28a1;Col2a1;Col3a1;Col4a1;Col4a2;Col4a5;Col4a6;Col5a1;Col5a3;Col6a1;Col6a2;Col6a3;Col6a5;Col7a1;Col9a3
NABA_MATRISOME_ASSOCIATED	149	651	1.10441e-19	2.93552e-17	1.46776e-16	1810010H24Rik;Adam11;Adam12;Adam22;Adam28;Adam33;Adamts13;Adamts14;Adamts15;Adamts2;Adamts4;Adamts7;Adamts9;Adamtsl1;Adamtsl2;Adamtsl3;Adamtsl4;Adamtsl5;Agt;Angpt4;Angptl2;Angptl4;Angptl6;Areg;Astl;Bmp1;Bmp2;Bmp4;Bmp7;Bmp8a;Bmp8b;Brinp2;Btc;C1qtnf1;C1qtnf2;Cbln1;Cbln3;Ccbe1;Ccl17;Ccl22;Ccl24;Cd109;Clcf1;Clec12b;Clec14a;Clec1a;Clec4g;Clec4n;Crlf1;Csf1;Csf2;Cspg4;Cx3cl1;Cxcl11;Cxcl14;Egf;Egfl7;Elfn…
REACTOME_COLLAGEN_FORMATION	31	53	3.07672e-17	6.81494e-15	4.08897e-14	Adamts14;Adamts2;Bmp1;Col10a1;Col11a1;Col11a2;Col12a1;Col14a1;Col15a1;Col16a1;Col17a1;Col22a1;Col23a1;Col24a1;Col25a1;Col27a1;Col28a1;Col2a1;Col3a1;Col4a1;Col4a2;Col4a5;Col4a6;Col5a1;Col5a3;Col6a1;Col6a2;Col6a3;Col7a1;Col9a3;Pcolce
NABA_BASEMENT_MEMBRANES	26	39	1.07202e-16	2.03531e-14	1.42472e-13	Agrn;Col15a1;Col18a1;Col4a1;Col4a2;Col4a5;Col4a6;Col6a1;Col6a2;Col6a3;Col6a5;Colq;Hmcn1;Hspg2;Lama1;Lama2;Lama3;Lama4;Lama5;Lamb1;Lamb2;Lamb3;Nid2;Npnt;Ntn1;Ntn3
REACTOME_EXTRACELLULAR_MATRIX_ORGANIZATION	37	80	8.19266e-16	1.36101e-13	1.0888e-12	Adamts14;Adamts2;Bmp1;Col10a1;Col11a1;Col11a2;Col12a1;Col14a1;Col15a1;Col16a1;Col17a1;Col22a1;Col23a1;Col24a1;Col25a1;Col27a1;Col28a1;Col2a1;Col3a1;Col4a1;Col4a2;Col4a5;Col4a6;Col5a1;Col5a3;Col6a1;Col6a2;Col6a3;Col7a1;Col9a3;Klkb1;Mmp11;Mmp14;Mmp15;Mmp17;Mmp2;Pcolce
PID_INTEGRIN1_PATHWAY	33	66	1.63334e-15	2.4119e-13	2.17071e-12	Col11a1;Col11a2;Col18a1;Col2a1;Col3a1;Col4a1;Col4a5;Col4a6;Col5a1;Col6a1;Col6a2;Col6a3;Col7a1;Cspg4;Fbn1;Itga10;Itga11;Itga3;Itga7;Itga8;Itga9;Jam2;Lama1;Lama2;Lama3;Lama4;Lama5;Lamb1;Lamb2;Lamb3;Npnt;Thbs2;Tnc
KEGG_ECM_RECEPTOR_INTERACTION	37	83	3.58224e-15	4.7608e-13	4.7608e-12	Agrn;Col11a1;Col11a2;Col2a1;Col3a1;Col4a1;Col4a2;Col4a6;Col5a1;Col5a3;Col6a1;Col6a2;Col6a3;Comp;Hspg2;Itga10;Itga11;Itga3;Itga7;Itga8;Itga9;Itgb4;Itgb6;Lama1;Lama2;Lama3;Lama4;Lama5;Lamb1;Lamb2;Lamb3;Sv2a;Sv2c;Thbs2;Thbs3;Thbs4;Tnc
KEGG_AXON_GUIDANCE	45	127	1.11143e-13	1.3428e-11	1.47708e-10	Ablim2;Ablim3;Dpysl5;Efna1;Efna2;Efna4;Efna5;Efnb2;Efnb3;Epha4;Ephb2;Ephb4;Ephb6;Gnai1;Lrrc4c;Nfatc2;Nfatc4;Ntn1;Ntn3;Pak6;Plxna1;Plxna2;Plxna3;Plxnb1;Plxnb3;Rac3;Rgs3;Robo1;Robo3;Sema3a;Sema3b;Sema3f;Sema3g;Sema4c;Sema4f;Sema4g;Sema5b;Sema6a;Sema6c;Sema6d;Slit1;Slit2;Slit3;Srgap1;Unc5b
REACTOME_AXON_GUIDANCE	62	236	1.55679e-11	1.72414e-09	2.06897e-08	Ablim3;Agrn;Ank3;Cacna1g;Cacna1s;Cacnb1;Cacnb3;Cacnb4;Cntn1;Col2a1;Col3a1;Col4a1;Col4a2;Col4a5;Col5a1;Col6a1;Col6a2;Col6a3;Col9a3;Crmp1;Dnm1;Dpysl3;Dpysl5;Egfr;Erbb2;Gfra2;Gfra4;Itga9;Kcnq3;Lama1;Lamb1;Myh14;Myo10;Neo1;Nrcam;Ntn1;Pak6;Plcg1;Plxna1;Plxna2;Plxna3;Plxnb1;Plxnb3;Rgma;Rgmb;Robo1;Robo3;Scn1b;Scn5a;Scn7a;Sema3a;Sema6a;Sema6d;Slit1;Slit2;Slit3;Sptbn4;Src;Srgap1;St8sia2;Trpc3;Unc5b
KEGG_FOCAL_ADHESION	54	194	2.56169e-11	2.61884e-09	3.40449e-08	Actn3;Bcar1;Col11a1;Col11a2;Col2a1;Col3a1;Col4a1;Col4a2;Col4a6;Col5a1;Col5a3;Col6a1;Col6a2;Col6a3;Comp;Egf;Egfr;Erbb2;Flnc;Flt4;Itga10;Itga11;Itga3;Itga7;Itga8;Itga9;Itgb4;Itgb6;Kdr;Lama1;Lama2;Lama3;Lama4;Lama5;Lamb1;Lamb2;Lamb3;Pak6;Parva;Pdgfb;Pdgfra;Pdgfrb;Pgf;Prkcg;Rac3;Rasgrf1;Shc2;Src;Thbs2;Thbs3;Thbs4;Tln2;Tnc;Vav2
REACTOME_NCAM1_INTERACTIONS	19	39	2.87075e-09	2.72516e-07	3.81522e-06	Agrn;Cacna1g;Cacna1s;Cacnb1;Cacnb3;Cacnb4;Col2a1;Col3a1;Col4a1;Col4a2;Col4a5;Col5a1;Col6a1;Col6a2;Col6a3;Col9a3;Gfra2;Gfra4;St8sia2
REACTOME_DEVELOPMENTAL_BIOLOGY	78	377	1.07882e-08	9.55831e-07	1.43375e-05	Ablim3;Acvr1c;Agrn;Angptl4;Ank3;Boc;Cacna1g;Cacna1s;Cacnb1;Cacnb3;Cacnb4;Cdh2;Cdon;Cntn1;Col2a1;Col3a1;Col4a1;Col4a2;Col4a5;Col5a1;Col6a1;Col6a2;Col6a3;Col9a3;Crmp1;Dnm1;Dpysl3;Dpysl5;Egfr;Egr2;Erbb2;Fgf10;Gfra2;Gfra4;Itga9;Kcnq3;Lama1;Lamb1;Lep;Mapk12;Myh14;Myo10;Neo1;Nr5a2;Nrcam;Ntn1;Ntn3;Pak6;Pcsk6;Plcg1;Plxna1;Plxna2;Plxna3;Plxnb1;Plxnb3;Ppara;Ppargc1a;Rgma;Rgmb;Robo1;Robo3;Scn1b;Scn5a;Scn7a;…
PID_SYNDECAN_1_PATHWAY	20	46	1.30732e-08	1.0859e-06	1.73743e-05	Col10a1;Col11a1;Col11a2;Col12a1;Col14a1;Col15a1;Col16a1;Col17a1;Col2a1;Col3a1;Col4a1;Col4a5;Col4a6;Col5a1;Col6a1;Col6a2;Col6a3;Col7a1;Col9a3;Lama5
REACTOME_NEURONAL_SYSTEM	61	272	1.78869e-08	1.39834e-06	2.37717e-05	Abcc8;Abcc9;Adcy2;Adcy4;Adcy5;Adcy8;Cacna1a;Cacna1b;Cacnb1;Cacnb3;Cacnb4;Camk2a;Camk4;Camkk1;Chat;Chrna7;Chrna9;Chrnb2;Gabbr2;Gja10;Gnai1;Gnb5;Gng13;Gng7;Gria2;Grik5;Grin2d;Hcn2;Hcn3;Kcnb1;Kcnc1;Kcnc3;Kcnd3;Kcnf1;Kcng1;Kcng2;Kcnh2;Kcnh4;Kcnh5;Kcnh6;Kcnh8;Kcnj11;Kcnj14;Kcnj9;Kcnk10;Kcnn1;Kcnn3;Kcnq3;Kcnq4;Kcnq5;Ncald;Prkcg;Rasgrf1;Slc1a2;Slc32a1;Slc6a12;Slc6a3;Stx1a;Stxbp1;Syt2;Unc13b
KEGG_DILATED_CARDIOMYOPATHY	29	89	2.23071e-08	1.64701e-06	2.96461e-05	Adcy2;Adcy4;Adcy5;Adcy8;Cacna1c;Cacna1d;Cacna1f;Cacna1s;Cacna2d2;Cacna2d4;Cacnb1;Cacnb3;Cacnb4;Des;Itga10;Itga11;Itga3;Itga7;Itga8;Itga9;Itgb4;Itgb6;Lama2;Ryr2;Tgfb2;Tgfb3;Tnnc1;Tnnt2;Ttn
NABA_SECRETED_FACTORS	63	294	6.6151e-08	4.62709e-06	8.79146e-05	Angpt4;Angptl2;Angptl4;Angptl6;Areg;Bmp2;Bmp4;Bmp7;Bmp8a;Bmp8b;Brinp2;Btc;Cbln1;Cbln3;Ccbe1;Ccl17;Ccl22;Ccl24;Clcf1;Crlf1;Csf1;Csf2;Cx3cl1;Cxcl11;Cxcl14;Egf;Egfl7;Fgf10;Fgf11;Fgf17;Fgf18;Fstl1;Gdf10;Gh;Hbegf;Hhip;Igf2;Il10;Il11;Il17f;Il34;Inha;Inhbb;Ism1;Lep;Lif;Megf10;Megf6;Megf8;Mst1;Pdgfb;Pgf;S100a14;Scube1;Sfrp1;Sfrp2;Tgfb2;Tgfb3;Tnfsf15;Wnt10a;Wnt10b;Wnt16;Wnt4
NABA_ECM_REGULATORS	51	219	7.13814e-08	4.74329e-06	9.48658e-05	1810010H24Rik;Adam11;Adam12;Adam22;Adam28;Adam33;Adamts13;Adamts14;Adamts15;Adamts2;Adamts4;Adamts7;Adamts9;Adamtsl1;Adamtsl2;Adamtsl3;Adamtsl4;Adamtsl5;Agt;Astl;Bmp1;Cd109;F12;F13b;F2;Fam20a;Htra3;Itih2;Kng1;Lox;Loxl1;Loxl2;Loxl3;Masp2;Mmp11;Mmp14;Mmp15;Mmp17;Mmp2;P3h2;P3h3;P4ha3;P4htm;Pamr1;Pappa;Pcsk6;Serpinc1;Serpinf1;Serpinf2;Sulf1;Timp4
KEGG_ARRHYTHMOGENIC_RIGHT_VENTRICULAR_CARDIOMYOPATHY_ARVC	25	74	9.21296e-08	5.83049e-06	0.00012244	Actn3;Cacna1c;Cacna1d;Cacna1f;Cacna1s;Cacna2d2;Cacna2d4;Cacnb1;Cacnb3;Cacnb4;Cdh2;Des;Dsg2;Itga10;Itga11;Itga3;Itga7;Itga8;Itga9;Itgb4;Itgb6;Lama2;Pkp2;Ryr2;Tcf7l1
REACTOME_INTEGRIN_CELL_SURFACE_INTERACTIONS	25	77	2.21378e-07	1.33733e-05	0.000294212	Bcar1;Cdh1;Col2a1;Col4a1;Col4a2;Col4a5;Fbn1;Itga10;Itga11;Itga3;Itga8;Itga9;Itgae;Itgax;Itgb4;Itgb6;Jam2;Lama1;Lama2;Lama5;Lamb1;Lamb2;Rapgef3;Src;Tnc
KEGG_CALCIUM_SIGNALING_PATHWAY	42	173	3.39617e-07	1.9624e-05	0.000451352	Adcy2;Adcy4;Adcy8;Atp2a1;Atp2b2;Cacna1a;Cacna1b;Cacna1c;Cacna1d;Cacna1f;Cacna1g;Cacna1s;Camk2a;Camk4;Chrna7;Egfr;Erbb2;Erbb3;Grin2d;Hrh1;Itpka;Lhcgr;Nos1;Nos3;P2rx5;Pde1c;Pdgfra;Pdgfrb;Plcd1;Plcd3;Plce1;Plcg1;Prkcg;Ryr1;Ryr2;Ryr3;Slc8a2;Slc8a3;Tacr1;Tbxa2r;Tnnc1;Trpc1
KEGG_HYPERTROPHIC_CARDIOMYOPATHY_HCM	25	83	1.08874e-06	6.02888e-05	0.00144693	Cacna1c;Cacna1d;Cacna1f;Cacna1s;Cacna2d2;Cacna2d4;Cacnb1;Cacnb3;Cacnb4;Des;Itga10;Itga11;Itga3;Itga7;Itga8;Itga9;Itgb4;Itgb6;Lama2;Ryr2;Tgfb2;Tgfb3;Tnnc1;Tnnt2;Ttn
NABA_ECM_AFFILIATED	35	139	1.20435e-06	6.36404e-05	0.00160058	C1qtnf1;C1qtnf2;Clec12b;Clec14a;Clec1a;Clec4g;Clec4n;Cspg4;Elfn2;Gpc6;Grem1;Lman1l;Muc2;Muc20;Muc4;Muc5ac;Muc5b;Muc6;Parm1;Plxna1;Plxna2;Plxna3;Plxnb1;Plxnb3;Sema3a;Sema3b;Sema3f;Sema3g;Sema4c;Sema4f;Sema4g;Sema5b;Sema6a;Sema6c;Sema6d
REACTOME_NCAM_SIGNALING_FOR_NEURITE_OUT_GROWTH	21	63	1.24503e-06	6.36404e-05	0.00165465	Agrn;Cacna1g;Cacna1s;Cacnb1;Cacnb3;Cacnb4;Col2a1;Col3a1;Col4a1;Col4a2;Col4a5;Col5a1;Col6a1;Col6a2;Col6a3;Col9a3;Gfra2;Gfra4;Sptbn4;Src;St8sia2
PID_AVB3_INTEGRIN_PATHWAY	23	74	1.58278e-06	7.7908e-05	0.00210352	Bcar1;Col10a1;Col11a1;Col11a2;Col12a1;Col14a1;Col15a1;Col16a1;Col17a1;Col2a1;Col3a1;Col4a1;Col4a5;Col4a6;Col5a1;Col6a1;Col6a2;Col6a3;Col7a1;Col9a3;Csf1;Kdr;Src
PID_INTEGRIN4_PATHWAY	8	11	2.10433e-06	9.98804e-05	0.00279665	Itgb4;Lama1;Lama2;Lama3;Lama5;Lamb1;Lamb2;Lamb3
REACTOME_POTASSIUM_CHANNELS	27	97	2.27493e-06	0.000104255	0.00302338	Abcc8;Abcc9;Gabbr2;Gng7;Hcn2;Hcn3;Kcnb1;Kcnc1;Kcnc3;Kcnd3;Kcnf1;Kcng1;Kcng2;Kcnh2;Kcnh4;Kcnh5;Kcnh6;Kcnh8;Kcnj11;Kcnj14;Kcnj9;Kcnk10;Kcnn1;Kcnn3;Kcnq3;Kcnq4;Kcnq5
KEGG_PATHWAYS_IN_CANCER	62	320	4.01333e-06	0.00017779	0.00533371	Apc2;Ar;Arnt2;Bmp2;Bmp4;Cblc;Cdh1;Cdkn2a;Cdkn2b;Col4a1;Col4a2;Col4a6;Egf;Egfr;Epas1;Erbb2;Fgf10;Fgf11;Fgf17;Fgf18;Fgfr2;Fgfr3;Fzd1;Fzd10;Fzd5;Fzd6;Gli1;Gli2;Gli3;Hhip;Itga3;Lama1;Lama2;Lama3;Lama4;Lama5;Lamb1;Lamb2;Lamb3;Mecom;Mmp2;Pax8;Pdgfb;Pdgfra;Pdgfrb;Pgf;Plcg1;Prkcg;Ptch2;Rac3;Ralgds;Rarb;Ret;Runx1t1;Stk36;Tcf7l1;Tgfb2;Tgfb3;Wnt10a;Wnt10b;Wnt16;Wnt4
REACTOME_TRANSMEMBRANE_TRANSPORT_OF_SMALL_MOLECULES	72	396	7.83426e-06	0.000335862	0.0104117	Abca4;Abca8a;Abcc3;Abcc8;Abcc9;Adcy2;Adcy4;Adcy5;Adcy8;Atp1a2;Atp2a1;Atp2b2;Atp4a;Atp6v1c2;Atp8b1;Atp8b3;Atp9a;Cftr;Cp;Cybrd1;Fxyd2;Gnb5;Gng13;Gng7;Mip;Myo5b;Rhcg;Slc12a5;Slc13a2;Slc13a3;Slc14a2;Slc17a8;Slc18a1;Slc1a2;Slc1a4;Slc22a12;Slc24a3;Slc26a1;Slc26a6;Slc26a7;Slc26a9;Slc27a1;Slc29a2;Slc29a4;Slc2a10;Slc2a12;Slc2a13;Slc2a5;Slc2a8;Slc2a9;Slc32a1;Slc34a1;Slc36a2;Slc39a4;Slc3a1;Slc41a1;Slc44a4;S…
KEGG_BASAL_CELL_CARCINOMA	18	55	9.46828e-06	0.00039323	0.0125833	Apc2;Bmp2;Bmp4;Fzd1;Fzd10;Fzd5;Fzd6;Gli1;Gli2;Gli3;Hhip;Ptch2;Stk36;Tcf7l1;Wnt10a;Wnt10b;Wnt16;Wnt4
PID_A6B1_A6B4_INTEGRIN_PATHWAY	16	46	1.22719e-05	0.000494222	0.0163093	Cdh1;Col17a1;Egf;Egfr;Erbb2;Erbb3;Itgb4;Lama1;Lama2;Lama3;Lama4;Lama5;Lamb1;Lamb2;Lamb3;Mst1
REACTOME_NETRIN1_SIGNALING	14	38	2.01908e-05	0.000789223	0.0268336	Ablim3;Myo10;Neo1;Ntn1;Plcg1;Rgma;Rgmb;Robo1;Slit1;Slit2;Slit3;Src;Trpc3;Unc5b
REACTOME_VOLTAGE_GATED_POTASSIUM_CHANNELS	15	43	2.19741e-05	0.000834386	0.0292035	Kcnb1;Kcnc1;Kcnc3;Kcnd3;Kcnf1;Kcng1;Kcng2;Kcnh2;Kcnh4;Kcnh5;Kcnh6;Kcnh8;Kcnq3;Kcnq4;Kcnq5
PID_INTEGRIN_CS_PATHWAY	11	26	3.48558e-05	0.00128676	0.0463234	Itga10;Itga11;Itga3;Itga7;Itga8;Itga9;Itgad;Itgae;Itgax;Itgb4;Itgb6
REACTOME_SLC_MEDIATED_TRANSMEMBRANE_TRANSPORT	46	233	4.1341e-05	0.00148493	0.0549422	Cp;Rhcg;Slc12a5;Slc13a2;Slc13a3;Slc14a2;Slc17a8;Slc18a1;Slc1a2;Slc1a4;Slc22a12;Slc24a3;Slc26a1;Slc26a6;Slc26a7;Slc26a9;Slc27a1;Slc29a2;Slc29a4;Slc2a10;Slc2a12;Slc2a13;Slc2a5;Slc2a8;Slc2a9;Slc32a1;Slc34a1;Slc36a2;Slc39a4;Slc3a1;Slc41a1;Slc44a4;Slc47a1;Slc4a3;Slc4a4;Slc4a8;Slc5a5;Slc6a12;Slc6a2;Slc6a3;Slc7a10;Slc8a2;Slc8a3;Slc9a2;Slc9a5;Slco2a1
REACTOME_TRANSPORT_OF_INORGANIC_CATIONS_ANIONS_AND_AMINO_ACIDS_OLIGOPEPTIDES	23	92	0.000109157	0.00381763	0.14507	Slc12a5;Slc17a8;Slc1a2;Slc1a4;Slc24a3;Slc26a1;Slc26a6;Slc26a7;Slc26a9;Slc32a1;Slc34a1;Slc36a2;Slc3a1;Slc4a3;Slc4a4;Slc4a8;Slc5a5;Slc6a12;Slc7a10;Slc8a2;Slc8a3;Slc9a2;Slc9a5
NABA_PROTEOGLYCANS	12	35	0.000175156	0.00596877	0.232782	Bgn;Chadl;Fmod;Hapln4;Hspg2;Lum;Optc;Podn;Podnl1;Prelp;Prg4;Spock2
REACTOME_SIGNALING_BY_PDGF	26	116	0.000227399	0.00755532	0.302213	Adcy2;Adcy4;Adcy5;Adcy8;Bcar1;Camk4;Col2a1;Col3a1;Col4a1;Col4a2;Col4a5;Col5a1;Col6a1;Col6a2;Col6a3;Col9a3;Grb7;Pdgfb;Pdgfra;Pdgfrb;Plcg1;Prkcg;Src;Thbs2;Thbs3;Thbs4
REACTOME_CRMPS_IN_SEMA3A_SIGNALING	7	14	0.000278731	0.0089239	0.370433	Crmp1;Dpysl3;Dpysl5;Plxna1;Plxna2;Plxna3;Sema3a
REACTOME_NUCLEAR_RECEPTOR_TRANSCRIPTION_PATHWAY	14	47	0.000282019	0.0089239	0.374804	Ar;Esrrb;Esrrg;Nr0b1;Nr1d1;Nr1i3;Nr3c2;Nr5a2;Ppara;Rora;Rorb;Rorc;Thrb;Vdr
BIOCARTA_INTRINSIC_PATHWAY	9	23	0.000368731	0.0113964	0.490044	Col4a1;Col4a2;Col4a5;Col4a6;F12;F2;Klkb1;Kng1;Serpinc1
KEGG_HEDGEHOG_SIGNALING_PATHWAY	15	54	0.000402136	0.0121463	0.534438	Bmp2;Bmp4;Bmp7;Bmp8a;Bmp8b;Gli1;Gli2;Gli3;Hhip;Ptch2;Stk36;Wnt10a;Wnt10b;Wnt16;Wnt4
PID_ERBB_NETWORK_PATHWAY	7	15	0.000474323	0.0140083	0.630375	Areg;Btc;Egf;Egfr;Erbb2;Erbb3;Hbegf
REACTOME_TRANSMISSION_ACROSS_CHEMICAL_SYNAPSES	35	182	0.000636752	0.0183966	0.846243	Adcy2;Adcy4;Adcy5;Adcy8;Cacna1a;Cacna1b;Cacnb1;Cacnb3;Cacnb4;Camk2a;Camk4;Camkk1;Chat;Chrna7;Chrna9;Chrnb2;Gabbr2;Gnai1;Gnb5;Gng13;Gng7;Gria2;Grik5;Grin2d;Kcnj9;Ncald;Prkcg;Rasgrf1;Slc1a2;Slc32a1;Slc6a12;Slc6a3;Stx1a;Stxbp1;Unc13b
REACTOME_TRANSPORT_OF_GLUCOSE_AND_OTHER_SUGARS_BILE_SALTS_AND_ORGANIC_ACIDS_METAL_IONS_AND_AMINE_COMPOUNDS	20	86	0.000688028	0.0194551	0.914389	Cp;Rhcg;Slc13a2;Slc13a3;Slc14a2;Slc18a1;Slc22a12;Slc2a10;Slc2a12;Slc2a13;Slc2a5;Slc2a8;Slc2a9;Slc39a4;Slc41a1;Slc44a4;Slc47a1;Slc6a12;Slc6a2;Slc6a3
KEGG_CELL_ADHESION_MOLECULES_CAMS	25	116	0.000702925	0.0194622	0.934187	Cadm3;Cd276;Cd40;Cdh1;Cdh2;Cdh5;Cldn2;Cldn5;Cntn1;Cntnap2;Itga8;Itga9;Jam2;Mag;Mpz;Ncam2;Negr1;Neo1;Nrcam;Nrxn2;Pdcd1;Pdcd1lg2;Ptprf;Ptprm;Sele
REACTOME_CELL_JUNCTION_ORGANIZATION	17	70	0.00128838	0.0349439	1	Cdh1;Cdh13;Cdh2;Cdh5;Cldn2;Cldn5;Col17a1;Fblim1;Fermt2;Flnc;Itgb4;Lama3;Lamb3;Pard3;Pard6b;Pard6g;Parva
REACTOME_INITIAL_TRIGGERING_OF_COMPLEMENT	6	13	0.00132374	0.035185	1	C2;C4a;Cfb;Cfd;Crp;Masp2
PID_RHOA_REG_PATHWAY	12	45	0.00218924	0.0570489	1	Arhgdig;Arhgef10;Arhgef15;Arhgef17;Arhgef5;Dlc1;Farp1;Mcf2;Obscn;Plekhg6;Srgap1;Vav2
REACTOME_INTERACTION_BETWEEN_L1_AND_ANKYRINS	7	19	0.00252482	0.0645287	1	Ank3;Kcnq3;Nrcam;Scn1b;Scn5a;Scn7a;Sptbn4
BIOCARTA_VITCB_PATHWAY	5	11	0.00372834	0.0887616	1	Col4a1;Col4a2;Col4a5;Col4a6;Slc23a1
REACTOME_FACILITATIVE_NA_INDEPENDENT_GLUCOSE_TRANSPORTERS	5	11	0.00372834	0.0887616	1	Slc2a10;Slc2a12;Slc2a5;Slc2a8;Slc2a9
REACTOME_RECEPTOR_LIGAND_BINDING_INITIATES_THE_SECOND_PROTEOLYTIC_CLEAVAGE_OF_NOTCH_RECEPTOR	5	11	0.00372834	0.0887616	1	Dll1;Dll4;Jag2;Notch3;Notch4
PID_LYSOPHOSPHOLIPID_PATHWAY	15	65	0.00374014	0.0887616	1	Adcy2;Adcy4;Adcy5;Adcy8;Bcar1;Egfr;Gnai1;Gnao1;Hbegf;Lpar1;Mmp2;Plcg1;Pld2;Slc9a3r2;Src
PID_INTEGRIN3_PATHWAY	11	42	0.00384517	0.0896531	1	Col4a1;Col4a5;Col4a6;Cyr61;Fbn1;Kdr;Lama4;Lamb1;Pdgfb;Pdgfrb;Tnc
REACTOME_CELL_CELL_COMMUNICATION	22	110	0.00463337	0.106168	1	Cdh1;Cdh13;Cdh2;Cdh5;Cldn2;Cldn5;Col17a1;Dscam;Fblim1;Fermt2;Flnc;Itgb4;Lama3;Lamb3;Magi2;Mapk12;Ntn1;Pard3;Pard6b;Pard6g;Parva;Src
PID_HEDGEHOG_2PATHWAY	7	21	0.00480966	0.10834	1	Boc;Cdon;Gli2;Hhat;Hhip;Ptch2;Tgfb2
KEGG_MELANOGENESIS	20	99	0.00490994	0.108755	1	Adcy2;Adcy4;Adcy5;Adcy8;Camk2a;Creb3l3;Creb3l4;Fzd1;Fzd10;Fzd5;Fzd6;Gnai1;Gnao1;Mc1r;Prkcg;Tcf7l1;Wnt10a;Wnt10b;Wnt16;Wnt4
REACTOME_REGULATION_OF_INSULIN_SECRETION	18	87	0.00511293	0.111395	1	Abcc8;Adcy5;Adcy8;Cacna1a;Cacnb3;Gnai1;Gnao1;Gnb5;Gng13;Gng7;Kcnb1;Kcng2;Kcnj11;Lep;Pcsk1;Rapgef3;Stx1a;Stxbp1
BIOCARTA_ACE2_PATHWAY	5	12	0.00583168	0.125005	1	Agt;Col4a1;Col4a2;Col4a5;Col4a6
KEGG_CYTOKINE_CYTOKINE_RECEPTOR_INTERACTION	37	222	0.00617633	0.130291	1	Amhr2;Bmp2;Bmp7;Ccl17;Ccl22;Ccl24;Cd40;Clcf1;Cntfr;Csf1;Csf2;Cx3cl1;Cxcl11;Cxcl14;Cxcl16;Egf;Egfr;Flt4;Gh;Il10;Il11;Il12rb1;Inhbb;Kdr;Lep;Lif;Ngfr;Pdgfb;Pdgfra;Pdgfrb;Tgfb2;Tgfb3;Tnfrsf12a;Tnfrsf19;Tnfrsf25;Tnfrsf8;Tnfsf15
REACTOME_CIRCADIAN_REPRESSION_OF_EXPRESSION_BY_REV_ERBA	7	22	0.0064111	0.133131	1	Elovl3;Npas2;Nr1d1;Ppara;Ppargc1a;Rora;Smarcd3
KEGG_TIGHT_JUNCTION	23	123	0.00773664	0.158185	1	Actn3;Amotl1;Cgn;Cldn2;Cldn5;Gnai1;Jam2;Llgl2;Magi1;Magi2;Mpdz;Myh13;Myh14;Myh7b;Pard3;Pard6b;Pard6g;Prkcg;Prkcz;Rab3b;Src;Tjp2;Tjp3
REACTOME_YAP1_AND_WWTR1_TAZ_STIMULATED_GENE_EXPRESSION	7	23	0.00837759	0.16659	1	Ctgf;Ppara;Smarcd3;Tead1;Tead2;Tead3;Yap1
KEGG_MAPK_SIGNALING_PATHWAY	42	262	0.00859252	0.16659	1	Cacna1a;Cacna1b;Cacna1c;Cacna1d;Cacna1f;Cacna1g;Cacna1s;Cacna2d2;Cacna2d4;Cacnb1;Cacnb3;Cacnb4;Dusp4;Egf;Egfr;Fgf10;Fgf11;Fgf17;Fgf18;Fgfr2;Fgfr3;Flnc;Hspa1a;Hspa1b;Hspb1;Map3k12;Map3k13;Mapk12;Mapk8ip1;Mecom;Nfatc2;Nfatc4;Pdgfb;Pdgfra;Pdgfrb;Pla2g2d;Prkcg;Rac3;Rasgrf1;Relb;Tgfb2;Tgfb3
BIOCARTA_CBL_PATHWAY	5	13	0.00864915	0.16659	1	Egf;Egfr;Pdgfra;Sh3glb2;Src
REACTOME_ADENYLATE_CYCLASE_INHIBITORY_PATHWAY	5	13	0.00864915	0.16659	1	Adcy2;Adcy4;Adcy5;Adcy8;Gnai1
REACTOME_PHOSPHOLIPASE_C_MEDIATED_CASCADE	12	51	0.00967698	0.183724	1	Adcy2;Adcy4;Adcy5;Adcy8;Camk4;Fgf10;Fgf17;Fgf18;Fgfr2;Fgfr3;Plcg1;Prkcg
REACTOME_PHASE1_FUNCTIONALIZATION_OF_COMPOUNDS	13	60	0.0110094	0.206077	1	Adh1;Adh7;Cyp11a1;Cyp1a1;Cyp1b1;Cyp26b1;Cyp2b10;Cyp2s1;Cyp2u1;Cyp46a1;Cyp4b1;Cyp4f14;Fmo1
KEGG_CARDIAC_MUSCLE_CONTRACTION	15	72	0.0112316	0.207316	1	Atp1a2;Cacna1c;Cacna1d;Cacna1f;Cacna1s;Cacna2d2;Cacna2d4;Cacnb1;Cacnb3;Cacnb4;Cox4i2;Fxyd2;Ryr2;Tnnc1;Tnnt2
BIOCARTA_AMI_PATHWAY	6	19	0.0119098	0.216824	1	Col4a1;Col4a2;Col4a5;Col4a6;F2;Serpinc1
KEGG_TGF_BETA_SIGNALING_PATHWAY	17	85	0.0121374	0.217662	1	Acvr1c;Amhr2;Bmp2;Bmp4;Bmp7;Bmp8a;Bmp8b;Cdkn2b;Comp;Inhbb;Nog;Smad6;Tgfb2;Tgfb3;Thbs2;Thbs3;Thbs4
BIOCARTA_PLATELETAPP_PATHWAY	5	14	0.0122834	0.217662	1	Col4a1;Col4a2;Col4a5;Col4a6;F2
REACTOME_INHIBITION_OF_INSULIN_SECRETION_BY_ADRENALINE_NORADRENALINE	7	25	0.0135827	0.234434	1	Adcy5;Cacnb3;Gnai1;Gnao1;Gnb5;Gng13;Gng7
REACTOME_COMPLEMENT_CASCADE	7	25	0.0135827	0.234434	1	C2;C4a;C8g;Cfb;Cfd;Crp;Masp2
REACTOME_INTEGRATION_OF_ENERGY_METABOLISM	21	114	0.0138564	0.236091	1	Abcc8;Acacb;Adcy2;Adcy4;Adcy5;Adcy8;Cacna1a;Cacnb3;Gnai1;Gnao1;Gnb5;Gng13;Gng7;Kcnb1;Kcng2;Kcnj11;Lep;Pcsk1;Rapgef3;Stx1a;Stxbp1
REACTOME_ADENYLATE_CYCLASE_ACTIVATING_PATHWAY	4	10	0.0162347	0.272137	1	Adcy2;Adcy4;Adcy5;Adcy8
REACTOME_TERMINATION_OF_O_GLYCAN_BIOSYNTHESIS	5	15	0.016827	0.272137	1	Muc2;Muc4;Muc5ac;Muc5b;Muc6
REACTOME_SYNTHESIS_SECRETION_AND_DEACYLATION_OF_GHRELIN	5	15	0.016827	0.272137	1	Gh;Ghrl;Lep;Mboat4;Pcsk1
REACTOME_OTHER_SEMAPHORIN_INTERACTIONS	5	15	0.016827	0.272137	1	Plxna1;Plxna2;Plxnb3;Sema6a;Sema6d
ST_INTEGRIN_SIGNALING_PATHWAY	16	81	0.0171038	0.272137	1	Angptl2;Bcar1;Cdkn2a;Ephb2;Grb7;Itga10;Itga11;Itga3;Itga7;Itga8;Itga9;Mapk8ip1;Pak6;Plcg1;Src;Tln2
PID_NETRIN_PATHWAY	8	32	0.0172005	0.272137	1	Bcar1;Camk2a;Map1b;Myo10;Ntn1;Plcg1;Src;Unc5b
PID_S1P_S1P1_PATHWAY	6	21	0.0197785	0.309242	1	Gnai1;Gnao1;Kdr;Pdgfb;Pdgfrb;Plcg1
REACTOME_ION_TRANSPORT_BY_P_TYPE_ATPASES	8	33	0.0206292	0.313623	1	Atp1a2;Atp2a1;Atp2b2;Atp4a;Atp8b1;Atp8b3;Atp9a;Fxyd2
REACTOME_STRIATED_MUSCLE_CONTRACTION	7	27	0.0207666	0.313623	1	Des;Mybpc2;Neb;Tcap;Tnnc1;Tnnt1;Tnnt2
REACTOME_AMINE_COMPOUND_SLC_TRANSPORTERS	7	27	0.0207666	0.313623	1	Rhcg;Slc14a2;Slc18a1;Slc44a4;Slc6a12;Slc6a2;Slc6a3
KEGG_GAP_JUNCTION	16	85	0.0216004	0.322549	1	Adcy2;Adcy4;Adcy5;Adcy8;Egf;Egfr;Gnai1;Lpar1;Pdgfb;Pdgfra;Pdgfrb;Prkcg;Src;Tubal3;Tubb3;Tubb4a
REACTOME_PLATELET_CALCIUM_HOMEOSTASIS	5	16	0.0223598	0.328083	1	Atp2a1;Atp2b2;Slc8a2;Slc8a3;Trpc3
REACTOME_CYTOCHROME_P450_ARRANGED_BY_SUBSTRATE_TYPE	10	44	0.0228865	0.328083	1	Cyp11a1;Cyp1a1;Cyp1b1;Cyp26b1;Cyp2b10;Cyp2s1;Cyp2u1;Cyp46a1;Cyp4b1;Cyp4f14
REACTOME_G_ALPHA_Z_SIGNALLING_EVENTS	10	44	0.0228865	0.328083	1	Adcy2;Adcy4;Adcy5;Adcy8;Gnai1;Gnb5;Gng13;Gng7;Prkcg;Rgs4
REACTOME_SEMAPHORIN_INTERACTIONS	13	64	0.0229584	0.328083	1	Crmp1;Dpysl3;Dpysl5;Erbb2;Myh14;Plxna1;Plxna2;Plxna3;Plxnb1;Plxnb3;Sema3a;Sema6a;Sema6d
ST_ADRENERGIC	8	34	0.0245155	0.340389	1	Ar;Cfb;Egfr;Gnai1;Itpka;Kcnj9;Ptx3;Src
PID_EPHA_FWDPATHWAY	8	34	0.0245155	0.340389	1	Arhgef15;Efna1;Efna2;Efna5;Epha4;Plcg1;Src;Vav2
KEGG_COMPLEMENT_AND_COAGULATION_CASCADES	13	65	0.0245879	0.340389	1	C2;C4a;C8g;Cfb;Cfd;F12;F13b;F2;Klkb1;Kng1;Masp2;Serpinc1;Serpinf2
BIOCARTA_SPRY_PATHWAY	5	17	0.0289475	0.39661	1	Egf;Egfr;Ptprb;Spry1;Src
PID_NOTCH_PATHWAY	12	58	0.0295091	0.40018	1	Adam12;Cntn1;Dll1;Dll3;Dll4;Dnm1;Dtx1;Jag2;Lnx1;Mfap2;Notch3;Notch4
REACTOME_DAG_AND_IP3_SIGNALING	7	29	0.0302345	0.402441	1	Adcy2;Adcy4;Adcy5;Adcy8;Camk4;Plcg1;Prkcg
ST_GA12_PATHWAY	6	23	0.0305843	0.402441	1	Cfb;Ephb2;F2;Pld2;Rasal1;Src
REACTOME_RORA_ACTIVATES_CIRCADIAN_EXPRESSION	6	23	0.0305843	0.402441	1	Npas2;Nr1d1;Ppara;Ppargc1a;Rora;Smarcd3
KEGG_REGULATION_OF_ACTIN_CYTOSKELETON	32	206	0.0309101	0.40274	1	Actn3;Apc2;Bcar1;Egf;Egfr;F2;Fgf10;Fgf11;Fgf17;Fgf18;Fgfr2;Fgfr3;Insrr;Itga10;Itga11;Itga3;Itga7;Itga8;Itga9;Itgad;Itgae;Itgax;Itgb4;Itgb6;Myh14;Pak6;Pdgfb;Pdgfra;Pdgfrb;Rac3;Tiam2;Vav2
REACTOME_SIGNALING_BY_NOTCH4	4	12	0.0321558	0.410914	1	Dll1;Dll4;Jag2;Notch4
REACTOME_SIGNALING_BY_NOTCH3	4	12	0.0321558	0.410914	1	Dll1;Dll4;Jag2;Notch3
KEGG_ENDOCYTOSIS	27	169	0.0330784	0.418678	1	Cblc;Dnm1;Dnm3;Egf;Egfr;Ehd2;Epn2;Erbb3;Fgfr2;Fgfr3;Grk1;Hspa1a;Hspa1b;Kdr;Pard3;Pard6b;Pard6g;Pdgfra;Pld2;Prkcz;Psd;Psd2;Rab11fip3;Rab11fip5;Ret;Sh3glb2;Src
PID_EPHB_FWD_PATHWAY	9	40	0.0339649	0.425842	1	Dnm1;Efna5;Efnb2;Efnb3;Ephb2;Ephb4;Grb7;Kalrn;Src
REACTOME_NEUROTRANSMITTER_RECEPTOR_BINDING_AND_DOWNSTREAM_TRANSMISSION_IN_THE_POSTSYNAPTIC_CELL	22	133	0.0347096	0.430929	1	Adcy2;Adcy4;Adcy5;Adcy8;Camk2a;Camk4;Camkk1;Chrna7;Chrna9;Chrnb2;Gabbr2;Gnai1;Gnb5;Gng13;Gng7;Gria2;Grik5;Grin2d;Kcnj9;Ncald;Prkcg;Rasgrf1
PID_SYNDECAN_2_PATHWAY	7	30	0.0359056	0.430929	1	Csf2;Ephb2;Kng1;Lama1;Lama3;Mmp2;Src
PID_EPHRINB_REV_PATHWAY	7	30	0.0359056	0.430929	1	Dnm1;Efnb2;Ephb2;Ephb4;Ptpn13;Rgs3;Src
PID_RAS_PATHWAY	7	30	0.0359056	0.430929	1	Dab2ip;Plce1;Prkcz;Rasal1;Rasgrf1;Rin1;Syngap1
REACTOME_PPARA_ACTIVATES_GENE_EXPRESSION	18	103	0.0361025	0.430929	1	Agt;Angptl4;Ctgf;Cyp1a1;Fhl2;Hmgcs2;Npas2;Nr1d1;Ppara;Ppargc1a;Rora;Slc27a1;Smarcd3;Tead1;Tead2;Tead3;Tiam2;Yap1
BIOCARTA_COMP_PATHWAY	5	18	0.0366403	0.430929	1	C2;C4a;Cfb;Cfd;Masp2
BIOCARTA_CARDIACEGF_PATHWAY	5	18	0.0366403	0.430929	1	Adam12;Agt;Egf;Egfr;Plcg1
PID_INTEGRIN_A9B1_PATHWAY	6	24	0.0371945	0.43361	1	Adam12;Bcar1;Csf2;Itga9;Src;Tnc
KEGG_ABC_TRANSPORTERS	9	42	0.0397995	0.459944	1	Abca4;Abca5;Abca8a;Abcb9;Abcc10;Abcc3;Abcc8;Abcc9;Cftr
KEGG_GLYCINE_SERINE_AND_THREONINE_METABOLISM	7	31	0.0422361	0.475796	1	Amt;Aoc3;Cbs;Dao;Gcat;Glyctk;Sardh
REACTOME_INWARDLY_RECTIFYING_K_CHANNELS	7	31	0.0422361	0.475796	1	Abcc8;Abcc9;Gabbr2;Gng7;Kcnj11;Kcnj14;Kcnj9
REACTOME_SEMA3A_PLEXIN_REPULSION_SIGNALING_BY_INHIBITING_INTEGRIN_ADHESION	4	13	0.0426032	0.475796	1	Plxna1;Plxna2;Plxna3;Sema3a
REACTOME_CELL_EXTRACELLULAR_MATRIX_INTERACTIONS	4	13	0.0426032	0.475796	1	Fblim1;Fermt2;Flnc;Parva
PID_NECTIN_PATHWAY	6	25	0.0446508	0.490421	1	Cdh1;Pdgfb;Pdgfrb;Ptprm;Src;Vav2
REACTOME_A_TETRASACCHARIDE_LINKER_SEQUENCE_IS_REQUIRED_FOR_GAG_SYNTHESIS	6	25	0.0446508	0.490421	1	Agrn;Bgn;Cspg4;Gpc6;Gxylt2;Hspg2
PID_EPHA2_FWD_PATHWAY	5	19	0.0454726	0.49047	1	Bcar1;Efna1;Inppl1;Src;Vav2
KEGG_GNRH_SIGNALING_PATHWAY	17	97	0.0456925	0.49047	1	Adcy2;Adcy4;Adcy5;Adcy8;Cacna1c;Cacna1d;Cacna1f;Cacna1s;Camk2a;Egfr;Hbegf;Mapk12;Mmp14;Mmp2;Pla2g2d;Pld2;Src
KEGG_ADHERENS_JUNCTION	13	68	0.0457624	0.49047	1	Actn3;Cdh1;Egfr;Erbb2;Lmo7;Pard3;Ptprb;Ptprf;Ptprm;Rac3;Snai1;Src;Tcf7l1

## Sheet: PE_group2vsgroup1_down
	hits	pathway_size	p.value	p.adj.fdr	p.adj.bonforroni	Genes_in_pathway
KEGG_PENTOSE_PHOSPHATE_PATHWAY	3	26	0.0105366	0.14897	1	G6pdx;Pgm1;Rpe
KEGG_GALACTOSE_METABOLISM	3	26	0.0105366	0.14897	1	Hk3;Mgam;Pgm1
KEGG_PURINE_METABOLISM	7	151	0.0180687	0.198457	1	Dck;Gda;Gmps;Pnp;Pola1;Rrm1;Rrm2
KEGG_PYRIMIDINE_METABOLISM	8	93	0.000244379	0.00792147	0.32478	Dck;Dtymk;Pnp;Pola1;Rrm1;Rrm2;Txnrd1;Umps
KEGG_GLYCINE_SERINE_AND_THREONINE_METABOLISM	4	31	0.00207326	0.0430526	1	Alas1;Chdh;Gatm;Psat1
KEGG_GLUTATHIONE_METABOLISM	7	47	1.74894e-05	0.000799001	0.0232434	G6pdx;Gclm;Gsr;Idh1;Mgst2;Rrm1;Rrm2
KEGG_STARCH_AND_SUCROSE_METABOLISM	5	40	0.000665321	0.0180451	0.884212	Gbe1;Gys1;Hk3;Mgam;Pgm1
KEGG_AMINO_SUGAR_AND_NUCLEOTIDE_SUGAR_METABOLISM	4	44	0.00747318	0.115487	1	Gfpt1;Hk3;Pgm1;Uap1
KEGG_SPHINGOLIPID_METABOLISM	3	36	0.0254283	0.252195	1	Acer3;B4galt6;Sgms2
KEGG_ABC_TRANSPORTERS	3	42	0.0378578	0.326708	1	Abca13;Abcb7;Abcd2
KEGG_DNA_REPLICATION	5	35	0.000352862	0.0109059	0.468954	Mcm4;Mcm5;Pcna;Pola1;Rfc1
KEGG_SPLICEOSOME	7	121	0.00576885	0.0933715	1	Eif4a3;Hspa8;Magoh;Snrpd3;Srsf10;Tra2a;Tra2b
KEGG_PROTEASOME	3	43	0.0401806	0.339395	1	Psma4;Psmd14;Psmd6
KEGG_HOMOLOGOUS_RECOMBINATION	3	25	0.00944272	0.141004	1	Blm;Rad51;Rad54b
KEGG_CELL_CYCLE	12	123	1.94638e-06	0.000123178	0.00258673	Bub1;Ccne2;Mad2l1;Mcm4;Mcm5;Pcna;Plk1;Rbl1;Smc3;Stag2;Tfdp1;Ywhah
KEGG_OOCYTE_MEIOSIS	9	106	0.000111694	0.00371103	0.148441	Bub1;Ccne2;Fbxo5;Mad2l1;Plk1;Ppp2cb;Slk;Smc3;Ywhah
KEGG_P53_SIGNALING_PATHWAY	4	64	0.0266068	0.258078	1	Ccne2;Cycs;Rfwd2;Rrm2
KEGG_PEROXISOME	5	78	0.0123855	0.165	1	Abcd2;Agps;Far1;Far2;Idh1
KEGG_COMPLEMENT_AND_COAGULATION_CASCADES	4	65	0.0279691	0.258078	1	Cr2;F10;F13a1;F5
KEGG_ANTIGEN_PROCESSING_AND_PRESENTATION	4	53	0.0142466	0.170574	1	Calr;Hspa8;Nfyb;Pdia3
KEGG_SYSTEMIC_LUPUS_ERYTHEMATOSUS	13	111	8.51806e-08	8.70808e-06	0.000113205	Ctsg;Elane;Hist1h2ab;Hist1h2ad;Hist1h2ag;Hist1h2bc;Hist1h2bj;Hist1h2bn;Hist1h3b;Hist1h3c;Hist1h4b;Hist2h2bb;Snrpd3
BIOCARTA_DNAFRAGMENT_PATHWAY	2	10	0.0127642	0.165	1	Hmgb2;Top2a
BIOCARTA_RANKL_PATHWAY	2	14	0.0246388	0.246202	1	Eif2ak2;Irf9
BIOCARTA_MCM_PATHWAY	2	18	0.0395539	0.339143	1	Mcm4;Mcm5
BIOCARTA_CELL2CELL_PATHWAY	2	14	0.0246388	0.246202	1	Ctnna1;Vcl
BIOCARTA_RNA_PATHWAY	3	10	0.000599491	0.0169516	0.796724	Dnajc3;Eif2ak2;Eif2s2
BIOCARTA_EIF_PATHWAY	2	16	0.0317471	0.283167	1	Eif2s2;Eif2s3x
BIOCARTA_EXTRINSIC_PATHWAY	2	13	0.0213654	0.221833	1	F10;F5
BIOCARTA_SET_PATHWAY	2	11	0.0154199	0.176664	1	Anp32a;Hmgb2
BIOCARTA_AHSP_PATHWAY	2	9	0.0103312	0.14897	1	Alas1;Cpox
BIOCARTA_HIF_PATHWAY	2	15	0.0281019	0.258078	1	Hif1a;P4hb
BIOCARTA_PROTEASOME_PATHWAY	3	28	0.0129362	0.165	1	Psma4;Psmd14;Psmd6
BIOCARTA_RAB_PATHWAY	2	11	0.0154199	0.176664	1	Rab27a;Rab2a
BIOCARTA_EIF2_PATHWAY	3	11	0.000813519	0.0200216	1	Eif2ak2;Eif2s2;Eif2s3x
BIOCARTA_P27_PATHWAY	2	13	0.0213654	0.221833	1	Cks1b;Tfdp1
BIOCARTA_RANMS_PATHWAY	3	10	0.000599491	0.0169516	0.796724	Kif15;Kpna2;Ran
BIOCARTA_IGF1MTOR_PATHWAY	2	20	0.0480019	0.379729	1	Eif2s2;Eif2s3x
BIOCARTA_VEGF_PATHWAY	3	29	0.0142432	0.170574	1	Eif2s2;Eif2s3x;Hif1a
PID_AURORA_B_PATHWAY	9	37	1.23758e-08	1.64991e-06	1.64474e-05	Bub1;Cdca8;Incenp;Kif23;Ncapg;Ndc80;Npm1;Smc2;Smc4
PID_P73PATHWAY	4	73	0.0403494	0.339395	1	Bub1;Ccne2;Plk1;Rad51
PID_E2F_PATHWAY	6	73	0.00184433	0.0397554	1	Ccne2;Pola1;Rbl1;Rrm1;Rrm2;Tfdp1
PID_ATM_PATHWAY	4	33	0.00262247	0.0484064	1	Blm;Dclre1c;Rfwd2;Smc3
PID_TCPTP_PATHWAY	3	43	0.0401806	0.339395	1	Eif2ak2;Kpna2;Lman1
PID_NFAT_3PATHWAY	4	53	0.0142466	0.170574	1	Kpna2;Ran;Xpo1;Ywhah
PID_PLK1_PATHWAY	11	42	1.20381e-10	2.28552e-08	1.59986e-07	Bora;Bub1;Cenpe;Ect2;Fbxo5;Incenp;Ndc80;Plk1;Prc1;Spc24;Stag2
PID_FOXO_PATHWAY	4	49	0.0108891	0.150746	1	Plk1;Ran;Xpo1;Ywhah
PID_RANBP2_PATHWAY	2	11	0.0154199	0.176664	1	Ran;Xpo1
PID_FOXM1_PATHWAY	4	40	0.00531633	0.0883175	1	Cenpf;Cks1b;Foxm1;Plk1
PID_CMYB_PATHWAY	7	84	0.000719942	0.0187608	0.956803	Clta;Elane;Hspa8;Mcm4;Ppid;Prtn3;Tfec
PID_ERA_GENOMIC_PATHWAY	5	64	0.00546023	0.0895882	1	Anp32a;Atp5j;Pcna;Trim59;Xbp1
PID_CASPASE_PATHWAY	5	50	0.00185466	0.0397554	1	App;Cycs;Lmnb1;Slk;Top1
PID_BETA_CATENIN_NUC_PATHWAY	4	78	0.0494347	0.38875	1	Incenp;Vcan;Xpo1;Ywhah
PID_SMAD2_3PATHWAY	2	17	0.0355668	0.313035	1	Ctdspl;Kpna2
PID_ARF_3PATHWAY	2	19	0.0437012	0.358512	1	Asap1;Clta
PID_BARD1_PATHWAY	3	28	0.0129362	0.165	1	Npm1;Pcna;Rad51
PID_TOLL_ENDOGENOUS_PATHWAY	4	25	0.000906069	0.0218939	1	Hspd1;S100a8;S100a9;Vcan
REACTOME_GLYCOGEN_BREAKDOWN_GLYCOGENOLYSIS	3	15	0.0021285	0.0435196	1	Gyg;Pgm1;Phka2
REACTOME_ACTIVATION_OF_THE_PRE_REPLICATIVE_COMPLEX	3	29	0.0142432	0.170574	1	Mcm4;Mcm5;Pola1
REACTOME_SIGNALING_BY_WNT	4	62	0.0240039	0.245394	1	Ppp2cb;Psma4;Psmd14;Psmd6
REACTOME_CROSS_PRESENTATION_OF_SOLUBLE_EXOGENOUS_ANTIGENS_ENDOSOMES	3	46	0.0475693	0.379729	1	Psma4;Psmd14;Psmd6
REACTOME_ANTIGEN_PROCESSING_CROSS_PRESENTATION	5	68	0.00705076	0.111553	1	Calr;Pdia3;Psma4;Psmd14;Psmd6
REACTOME_ER_PHAGOSOME_PATHWAY	5	55	0.00283402	0.0515948	1	Calr;Pdia3;Psma4;Psmd14;Psmd6
REACTOME_MEIOSIS	15	98	1.91189e-10	3.17613e-08	2.5409e-07	Blm;Hist1h2ab;Hist1h2ag;Hist1h2bc;Hist1h2bj;Hist1h2bn;Hist1h3b;Hist1h3c;Hist1h4b;Lmnb1;Rad51;Smc3;Stag2;Syne1;Syne2
REACTOME_G0_AND_EARLY_G1	4	23	0.000652184	0.0180451	0.866753	Ccne2;Pcna;Rbl1;Tfdp1
REACTOME_MEMBRANE_TRAFFICKING	6	118	0.0185022	0.201553	1	Ap3s1;Arcn1;Clta;Cpd;Hspa8;Sec24d
REACTOME_TRANS_GOLGI_NETWORK_VESICLE_BUDDING	4	55	0.0161453	0.18184	1	Ap3s1;Clta;Cpd;Hspa8
REACTOME_CELL_CYCLE	43	381	3.08304e-22	4.09736e-19	4.09736e-19	Bub1;Ccne2;Cdca8;Cenpk;Cks1b;Fbxo5;Hist1h2ab;Hist1h2ag;Hist1h2bc;Hist1h2bj;Hist1h2bn;Hist1h4b;Incenp;Kif23;Kntc1;Lmnb1;Mad2l1;Mcm4;Mcm5;Mis18bp1;Ndc80;Npm1;Nuf2;Pcna;Plk1;Plk4;Pola1;Ppp2cb;Psma4;Psmd14;Psmd6;Rbl1;Rfwd2;Rrm2;Smc3;Spc24;Spc25;Stag2;Syne1;Syne2;Tfdp1;Xpo1;Zw10
REACTOME_ORC1_REMOVAL_FROM_CHROMATIN	5	65	0.00583133	0.0933715	1	Mcm4;Mcm5;Psma4;Psmd14;Psmd6
REACTOME_ANTIVIRAL_MECHANISM_BY_IFN_STIMULATED_GENES	4	61	0.0227629	0.234511	1	Eif2ak2;Eif4a3;Kpna2;Nup210
REACTOME_CHONDROITIN_SULFATE_BIOSYNTHESIS	2	19	0.0437012	0.358512	1	Chst11;Vcan
REACTOME_MHC_CLASS_II_ANTIGEN_PRESENTATION	5	83	0.0158685	0.18025	1	Clta;Kif11;Kif15;Kif23;Sec24d
REACTOME_CDK_MEDIATED_PHOSPHORYLATION_AND_REMOVAL_OF_CDC6	3	46	0.0475693	0.379729	1	Psma4;Psmd14;Psmd6
REACTOME_RESPONSE_TO_ELEVATED_PLATELET_CYTOSOLIC_CA2_	5	79	0.0130361	0.165	1	App;F13a1;F5;Tmsb4x;Vcl
REACTOME_METABOLISM_OF_AMINO_ACIDS_AND_DERIVATIVES	10	186	0.00181324	0.0397554	1	Dio2;Gatm;Gclm;Glul;Hdc;Mtr;Psat1;Psma4;Psmd14;Psmd6
REACTOME_RNA_POL_I_TRANSCRIPTION	8	73	4.38221e-05	0.00167894	0.0582396	Hist1h2ab;Hist1h2ag;Hist1h2bc;Hist1h2bj;Hist1h2bn;Hist1h3b;Hist1h3c;Hist1h4b
REACTOME_PROCESSIVE_SYNTHESIS_ON_THE_LAGGING_STRAND	2	15	0.0281019	0.258078	1	Pcna;Pola1
REACTOME_COMMON_PATHWAY	3	13	0.0013735	0.0314721	1	F10;F13a1;F5
REACTOME_CELL_CYCLE_MITOTIC	31	298	2.49719e-15	8.2969e-13	3.31876e-12	Bub1;Ccne2;Cdca8;Cenpk;Cks1b;Fbxo5;Incenp;Kif23;Kntc1;Mad2l1;Mcm4;Mcm5;Ndc80;Nuf2;Pcna;Plk1;Plk4;Pola1;Ppp2cb;Psma4;Psmd14;Psmd6;Rbl1;Rrm2;Smc3;Spc24;Spc25;Stag2;Tfdp1;Xpo1;Zw10
REACTOME_CELL_CYCLE_CHECKPOINTS	8	111	0.000805009	0.0200216	1	Ccne2;Mad2l1;Mcm4;Mcm5;Psma4;Psmd14;Psmd6;Rfwd2
REACTOME_DIABETES_PATHWAYS	13	122	2.61409e-07	2.48152e-05	0.000347412	Calr;Ctsg;Dnajb11;Dnajc3;Edem1;Hsp90b1;Hyou1;Nfyb;Pdia6;Rab27a;Spcs2;Ssr1;Xbp1
REACTOME_CYCLIN_E_ASSOCIATED_EVENTS_DURING_G1_S_TRANSITION_	5	62	0.00476859	0.0823045	1	Ccne2;Cks1b;Psma4;Psmd14;Psmd6
REACTOME_HOMOLOGOUS_RECOMBINATION_REPAIR_OF_REPLICATION_INDEPENDENT_DOUBLE_STRAND_BREAKS	2	15	0.0281019	0.258078	1	Brip1;Rad51
REACTOME_G1_PHASE	4	34	0.00293122	0.052643	1	Cks1b;Ppp2cb;Rbl1;Tfdp1
REACTOME_P53_DEPENDENT_G1_DNA_DAMAGE_RESPONSE	5	53	0.00240594	0.0466472	1	Ccne2;Psma4;Psmd14;Psmd6;Rfwd2
REACTOME_PEROXISOMAL_LIPID_METABOLISM	4	20	0.000372108	0.0112394	0.494532	Agps;Far1;Far2;Idh1
REACTOME_METABOLISM_OF_NUCLEOTIDES	10	69	3.57866e-07	2.97252e-05	0.000475603	Dck;Dtymk;Gda;Gmps;Gsr;Pnp;Rrm1;Rrm2;Txnrd1;Umps
REACTOME_METABOLISM_OF_PROTEINS	19	399	0.000100417	0.00354487	0.133454	Alg8;B4galt6;Calr;Cct6a;Edem1;Edem3;Eif2s2;Eif2s3x;F10;Fbxl5;Hspd1;Lman1;Mlec;Pdia3;Piga;Sec24d;Spcs2;Ssr1;Stt3a
REACTOME_M_G1_TRANSITION	6	77	0.00242187	0.0466472	1	Mcm4;Mcm5;Pola1;Psma4;Psmd14;Psmd6
REACTOME_G1_S_TRANSITION	13	104	3.87955e-08	4.6872e-06	5.15592e-05	Ccne2;Cks1b;Fbxo5;Mcm4;Mcm5;Pcna;Pola1;Ppp2cb;Psma4;Psmd14;Psmd6;Rrm2;Tfdp1
REACTOME_TRANSCRIPTION	12	182	0.000101358	0.00354487	0.134705	Hist1h2ab;Hist1h2ag;Hist1h2bc;Hist1h2bj;Hist1h2bn;Hist1h3b;Hist1h3c;Hist1h4b;Magoh;Papola;Rngtt;Snrpd3
REACTOME_POL_SWITCHING	2	13	0.0213654	0.221833	1	Pcna;Pola1
REACTOME_ACTIVATION_OF_CHAPERONE_GENES_BY_XBP1S	7	41	6.84889e-06	0.000379257	0.00910217	Dnajb11;Dnajc3;Edem1;Hyou1;Pdia6;Ssr1;Xbp1
REACTOME_ACTIVATION_OF_CHAPERONES_BY_ATF6_ALPHA	4	11	2.87518e-05	0.00115791	0.0382111	Calr;Hsp90b1;Nfyb;Xbp1
REACTOME_UNFOLDED_PROTEIN_RESPONSE	10	72	5.38356e-07	3.97486e-05	0.000715475	Calr;Dnajb11;Dnajc3;Edem1;Hsp90b1;Hyou1;Nfyb;Pdia6;Ssr1;Xbp1
REACTOME_ACTIVATION_OF_CHAPERONE_GENES_BY_ATF6_ALPHA	4	9	1.1291e-05	0.000555768	0.0150057	Calr;Hsp90b1;Nfyb;Xbp1
REACTOME_CYCLIN_A_B1_ASSOCIATED_EVENTS_DURING_G2_M_TRANSITION	2	15	0.0281019	0.258078	1	Plk1;Xpo1
REACTOME_PURINE_SALVAGE	2	13	0.0213654	0.221833	1	Dck;Pnp
REACTOME_GOLGI_ASSOCIATED_VESICLE_BIOGENESIS	4	48	0.0101385	0.14897	1	Ap3s1;Clta;Cpd;Hspa8
REACTOME_SYNTHESIS_OF_DNA	7	90	0.00108515	0.0253012	1	Mcm4;Mcm5;Pcna;Pola1;Psma4;Psmd14;Psmd6
REACTOME_FORMATION_OF_FIBRIN_CLOT_CLOTTING_CASCADE	3	31	0.017074	0.189095	1	F10;F13a1;F5
REACTOME_AUTODEGRADATION_OF_THE_E3_UBIQUITIN_LIGASE_COP1	4	47	0.00942214	0.141004	1	Psma4;Psmd14;Psmd6;Rfwd2
REACTOME_METABOLISM_OF_MRNA	8	204	0.0291062	0.264947	1	Anp32a;Eif4a3;Hspa8;Magoh;Psma4;Psmd14;Psmd6;Xpo1
REACTOME_PURINE_CATABOLISM	2	10	0.0127642	0.165	1	Gda;Pnp
REACTOME_METABOLISM_OF_RNA	10	247	0.0128796	0.165	1	Anp32a;Eif4a3;Hspa8;Magoh;Nup210;Psma4;Psmd14;Psmd6;Snrpd3;Xpo1
REACTOME_MITOTIC_G1_G1_S_PHASES	14	128	6.50547e-08	7.20481e-06	8.64577e-05	Ccne2;Cks1b;Fbxo5;Mcm4;Mcm5;Pcna;Pola1;Ppp2cb;Psma4;Psmd14;Psmd6;Rbl1;Rrm2;Tfdp1
REACTOME_REGULATION_OF_MITOTIC_CELL_CYCLE	6	77	0.00242187	0.0466472	1	Fbxo5;Mad2l1;Plk1;Psma4;Psmd14;Psmd6
REACTOME_MITOTIC_M_M_G1_PHASES	24	160	1.01932e-15	6.77339e-13	1.35468e-12	Bub1;Cdca8;Cenpk;Fbxo5;Incenp;Kif23;Kntc1;Mad2l1;Mcm4;Mcm5;Ndc80;Nuf2;Plk1;Pola1;Ppp2cb;Psma4;Psmd14;Psmd6;Smc3;Spc24;Spc25;Stag2;Xpo1;Zw10
REACTOME_SYNTHESIS_AND_INTERCONVERSION_OF_NUCLEOTIDE_DI_AND_TRIPHOSPHATES	5	17	8.73796e-06	0.000446644	0.0116127	Dtymk;Gsr;Rrm1;Rrm2;Txnrd1
REACTOME_RNA_POL_I_RNA_POL_III_AND_MITOCHONDRIAL_TRANSCRIPTION	8	105	0.00055703	0.0164509	0.740293	Hist1h2ab;Hist1h2ag;Hist1h2bc;Hist1h2bj;Hist1h2bn;Hist1h3b;Hist1h3c;Hist1h4b
REACTOME_POST_TRANSLATIONAL_PROTEIN_MODIFICATION	12	167	4.42159e-05	0.00167894	0.0587629	Alg8;B4galt6;Calr;Edem1;Edem3;F10;Lman1;Mlec;Pdia3;Piga;Sec24d;Stt3a
REACTOME_CHROMOSOME_MAINTENANCE	16	108	7.83351e-11	1.73512e-08	1.04107e-07	Cenpk;Hist1h2ab;Hist1h2ag;Hist1h2bc;Hist1h2bj;Hist1h2bn;Hist1h4b;Lmnb1;Mis18bp1;Npm1;Pcna;Pola1;Smc3;Stag2;Syne1;Syne2
REACTOME_DEPOSITION_OF_NEW_CENPA_CONTAINING_NUCLEOSOMES_AT_THE_CENTROMERE	9	53	3.43399e-07	2.97252e-05	0.000456377	Cenpk;Hist1h2ab;Hist1h2ag;Hist1h2bc;Hist1h2bj;Hist1h2bn;Hist1h4b;Mis18bp1;Npm1
REACTOME_METABOLISM_OF_LIPIDS_AND_LIPOPROTEINS	15	448	0.0170572	0.189095	1	Acer3;Agpat5;Agps;Alas1;Cept1;Elovl5;Far1;Far2;Idh1;Lbr;Nfyb;P4hb;Pnpla8;Sgms2;Txnrd1
REACTOME_RNA_POL_I_PROMOTER_OPENING	8	49	2.12705e-06	0.000128493	0.00282684	Hist1h2ab;Hist1h2ag;Hist1h2bc;Hist1h2bj;Hist1h2bn;Hist1h3b;Hist1h3c;Hist1h4b
REACTOME_ASPARAGINE_N_LINKED_GLYCOSYLATION	10	79	1.29591e-06	9.06451e-05	0.00172226	Alg8;B4galt6;Calr;Edem1;Edem3;Lman1;Mlec;Pdia3;Sec24d;Stt3a
REACTOME_ASSEMBLY_OF_THE_PRE_REPLICATIVE_COMPLEX	5	63	0.00510612	0.0858991	1	Mcm4;Mcm5;Psma4;Psmd14;Psmd6
REACTOME_AMINO_ACID_SYNTHESIS_AND_INTERCONVERSION_TRANSAMINATION	2	15	0.0281019	0.258078	1	Glul;Psat1
REACTOME_CALNEXIN_CALRETICULIN_CYCLE	4	11	2.87518e-05	0.00115791	0.0382111	Calr;Edem1;Edem3;Pdia3
REACTOME_N_GLYCAN_TRIMMING_IN_THE_ER_AND_CALNEXIN_CALRETICULIN_CYCLE	5	13	1.92667e-06	0.000123178	0.00256055	Calr;Edem1;Edem3;Mlec;Pdia3
REACTOME_PLATELET_SENSITIZATION_BY_LDL	2	16	0.0317471	0.283167	1	Lrp8;Ppp2cb
REACTOME_RAP1_SIGNALLING	2	15	0.0281019	0.258078	1	Rap1b;Rasgrp2
REACTOME_FACTORS_INVOLVED_IN_MEGAKARYOCYTE_DEVELOPMENT_AND_PLATELET_PRODUCTION	5	107	0.0414554	0.346505	1	Hist1h3b;Hist1h3c;Kif11;Kif15;Kif23
REACTOME_REGULATION_OF_MRNA_STABILITY_BY_PROTEINS_THAT_BIND_AU_RICH_ELEMENTS	6	81	0.00312582	0.0546608	1	Anp32a;Hspa8;Psma4;Psmd14;Psmd6;Xpo1
REACTOME_TRANSPORT_TO_THE_GOLGI_AND_SUBSEQUENT_MODIFICATION	3	33	0.0201962	0.218217	1	B4galt6;Lman1;Sec24d
REACTOME_ION_TRANSPORT_BY_P_TYPE_ATPASES	4	33	0.00262247	0.0484064	1	Atp11a;Atp11b;Atp8a1;Atp8b4
REACTOME_INTERFERON_ALPHA_BETA_SIGNALING	4	46	0.00873958	0.133505	1	Ifitm3;Irf9;Oas3;Rnasel
REACTOME_KINESINS	3	23	0.00746251	0.115487	1	Kif11;Kif15;Kif23
REACTOME_INTERFERON_SIGNALING	8	128	0.00201309	0.0424665	1	Eif2ak2;Eif4a3;Ifitm3;Irf9;Kpna2;Nup210;Oas3;Rnasel
REACTOME_ION_CHANNEL_TRANSPORT	4	53	0.0142466	0.170574	1	Atp11a;Atp11b;Atp8a1;Atp8b4
REACTOME_DESTABILIZATION_OF_MRNA_BY_AUF1_HNRNP_D0	4	50	0.0116747	0.159956	1	Hspa8;Psma4;Psmd14;Psmd6
REACTOME_MEIOTIC_RECOMBINATION	10	70	4.11002e-07	3.21307e-05	0.000546221	Blm;Hist1h2ab;Hist1h2ag;Hist1h2bc;Hist1h2bj;Hist1h2bn;Hist1h3b;Hist1h3c;Hist1h4b;Rad51
REACTOME_LAGGING_STRAND_SYNTHESIS	2	19	0.0437012	0.358512	1	Pcna;Pola1
REACTOME_INHIBITION_OF_REPLICATION_INITIATION_OF_DAMAGED_DNA_BY_RB1_E2F1	3	11	0.000813519	0.0200216	1	Pola1;Ppp2cb;Tfdp1
REACTOME_DNA_REPLICATION	25	180	1.63027e-15	7.22209e-13	2.16663e-12	Bub1;Cdca8;Cenpk;Fbxo5;Incenp;Kif23;Kntc1;Mad2l1;Mcm4;Mcm5;Ndc80;Nuf2;Pcna;Plk1;Pola1;Ppp2cb;Psma4;Psmd14;Psmd6;Smc3;Spc24;Spc25;Stag2;Xpo1;Zw10
REACTOME_CLEAVAGE_OF_GROWING_TRANSCRIPT_IN_THE_TERMINATION_REGION_	3	42	0.0378578	0.326708	1	Magoh;Papola;Snrpd3
REACTOME_E2F_MEDIATED_REGULATION_OF_DNA_REPLICATION	6	32	1.80361e-05	0.000799001	0.02397	Fbxo5;Pcna;Pola1;Ppp2cb;Rrm2;Tfdp1
REACTOME_METABOLISM_OF_CARBOHYDRATES	15	225	1.24424e-05	0.00059057	0.016536	B4galt6;Chst11;G6pdx;Gbe1;Gyg;Gys1;Hk3;Hmmr;Mgam;Nup210;Pgm1;Phka2;Ppp2cb;Rpe;Vcan
REACTOME_PURINE_METABOLISM	4	33	0.00262247	0.0484064	1	Dck;Gda;Gmps;Pnp
REACTOME_APOPTOSIS	7	140	0.0123775	0.165	1	Cycs;Hmgb2;Lmnb1;Psma4;Psmd14;Psmd6;Tfdp1
REACTOME_HEMOSTASIS	15	425	0.0132908	0.166636	1	App;F10;F13a1;F5;Hist1h3b;Hist1h3c;Kif11;Kif15;Kif23;Lrp8;Ppp2cb;Rap1b;Rasgrp2;Tmsb4x;Vcl
REACTOME_INFLUENZA_LIFE_CYCLE	6	130	0.0281575	0.258078	1	Calr;Clta;Dnajc3;Nup210;Ran;Xpo1
REACTOME_NEP_NS2_INTERACTS_WITH_THE_CELLULAR_EXPORT_MACHINERY	3	26	0.0105366	0.14897	1	Nup210;Ran;Xpo1
REACTOME_HIV_INFECTION	9	180	0.00486709	0.0829277	1	Npm1;Nup210;Psip1;Psma4;Psmd14;Psmd6;Ran;Rngtt;Xpo1
REACTOME_HIV_LIFE_CYCLE	5	104	0.0373977	0.326708	1	Nup210;Psip1;Ran;Rngtt;Xpo1
REACTOME_HOST_INTERACTIONS_OF_HIV_FACTORS	8	114	0.000958599	0.0227496	1	Npm1;Nup210;Psip1;Psma4;Psmd14;Psmd6;Ran;Xpo1
REACTOME_FORMATION_OF_ATP_BY_CHEMIOSMOTIC_COUPLING	2	13	0.0213654	0.221833	1	Atp5j;Atp5j2
REACTOME_APC_C_CDH1_MEDIATED_DEGRADATION_OF_CDC20_AND_OTHER_APC_C_CDH1_TARGETED_PROTEINS_IN_LATE_MITOSIS_EARLY_G1	4	64	0.0266068	0.258078	1	Plk1;Psma4;Psmd14;Psmd6
REACTOME_UNWINDING_OF_DNA	2	11	0.0154199	0.176664	1	Mcm4;Mcm5
REACTOME_APC_C_CDC20_MEDIATED_DEGRADATION_OF_MITOTIC_PROTEINS	4	65	0.0279691	0.258078	1	Mad2l1;Psma4;Psmd14;Psmd6
REACTOME_MITOTIC_PROMETAPHASE	16	79	5.29467e-13	1.40732e-10	7.03662e-10	Bub1;Cdca8;Cenpk;Incenp;Kntc1;Mad2l1;Ndc80;Nuf2;Plk1;Ppp2cb;Smc3;Spc24;Spc25;Stag2;Xpo1;Zw10
REACTOME_SCF_BETA_TRCP_MEDIATED_DEGRADATION_OF_EMI1	4	49	0.0108891	0.150746	1	Fbxo5;Psma4;Psmd14;Psmd6
REACTOME_G1_S_SPECIFIC_TRANSCRIPTION	5	17	8.73796e-06	0.000446644	0.0116127	Fbxo5;Pcna;Pola1;Rrm2;Tfdp1
REACTOME_IMMUNE_SYSTEM	29	811	0.000339403	0.0107397	0.451066	App;Calr;Clta;Eif2ak2;Eif4a3;Herc2;Hsp90b1;Ifitm3;Ikbke;Irf9;Kif11;Kif15;Kif23;Kpna2;Lbp;Mefv;Npepps;Nup210;Oas3;Pdia3;Ppp2cb;Psma4;Psmd14;Psmd6;Rap1b;Rasgrp2;Rnasel;Rnf125;Sec24d
REACTOME_GLUTATHIONE_CONJUGATION	2	20	0.0480019	0.379729	1	Gclm;Mgst2
REACTOME_TOLL_RECEPTOR_CASCADES	5	109	0.0443027	0.361217	1	App;Hsp90b1;Ikbke;Lbp;Ppp2cb
REACTOME_GLUCOSE_METABOLISM	6	61	0.00071816	0.0187608	0.954435	Gbe1;Gyg;Gys1;Pgm1;Phka2;Ppp2cb
REACTOME_ADAPTIVE_IMMUNE_SYSTEM	15	478	0.032532	0.288233	1	Calr;Clta;Herc2;Kif11;Kif15;Kif23;Npepps;Pdia3;Ppp2cb;Psma4;Psmd14;Psmd6;Rap1b;Rasgrp2;Sec24d
REACTOME_MEIOTIC_SYNAPSIS	11	63	1.24147e-08	1.64991e-06	1.64991e-05	Hist1h2ab;Hist1h2ag;Hist1h2bc;Hist1h2bj;Hist1h2bn;Hist1h4b;Lmnb1;Smc3;Stag2;Syne1;Syne2
REACTOME_ANTIGEN_PRESENTATION_FOLDING_ASSEMBLY_AND_PEPTIDE_LOADING_OF_CLASS_I_MHC	3	17	0.00309878	0.0546608	1	Calr;Pdia3;Sec24d
REACTOME_THE_NLRP3_INFLAMMASOME	2	11	0.0154199	0.176664	1	App;Mefv
REACTOME_INFLAMMASOMES	2	16	0.0317471	0.283167	1	App;Mefv
REACTOME_AMYLOIDS	9	68	3.0228e-06	0.000174665	0.0040173	App;Hist1h2ab;Hist1h2ag;Hist1h2bc;Hist1h2bj;Hist1h2bn;Hist1h3b;Hist1h3c;Hist1h4b
REACTOME_PACKAGING_OF_TELOMERE_ENDS	6	40	6.78043e-05	0.00250311	0.0901119	Hist1h2ab;Hist1h2ag;Hist1h2bc;Hist1h2bj;Hist1h2bn;Hist1h4b
REACTOME_TELOMERE_MAINTENANCE	8	67	2.33163e-05	0.000999594	0.0309874	Hist1h2ab;Hist1h2ag;Hist1h2bc;Hist1h2bj;Hist1h2bn;Hist1h4b;Pcna;Pola1
REACTOME_S_PHASE	9	106	0.000111694	0.00371103	0.148441	Ccne2;Cks1b;Mcm4;Mcm5;Pcna;Pola1;Psma4;Psmd14;Psmd6
REACTOME_SCFSKP2_MEDIATED_DEGRADATION_OF_P27_P21	5	53	0.00240594	0.0466472	1	Ccne2;Cks1b;Psma4;Psmd14;Psmd6
REACTOME_DNA_STRAND_ELONGATION	4	30	0.001831	0.0397554	1	Mcm4;Mcm5;Pcna;Pola1
REACTOME_METABOLISM_OF_PORPHYRINS	2	14	0.0246388	0.246202	1	Alas1;Cpox
REACTOME_VIF_MEDIATED_DEGRADATION_OF_APOBEC3G	3	46	0.0475693	0.379729	1	Psma4;Psmd14;Psmd6

## Sheet: PE_group3vsgroup1_up
	hits	pathway_size	p.value	p.adj.fdr	p.adj.bonforroni	Genes_in_pathway
KEGG_STEROID_HORMONE_BIOSYNTHESIS	31	41	0.00147938	0.0307202	1	Akr1c18;Akr1c6;Akr1d1;Cyp11a1;Cyp11b1;Cyp17a1;Cyp19a1;Cyp1a1;Cyp1b1;Cyp21a1;Cyp3a11;Cyp3a13;Cyp7a1;Cyp7b1;Hsd11b2;Hsd17b1;Hsd17b2;Hsd17b3;Hsd17b6;Srd5a1;Srd5a2;Sult1e1;Sult2b1;Ugt1a1;Ugt1a10;Ugt2a1;Ugt2a3;Ugt2b1;Ugt2b34;Ugt2b35;Ugt2b37
KEGG_ARACHIDONIC_ACID_METABOLISM	41	56	0.000706657	0.0184146	0.939147	Akr1c18;Alox12b;Alox8;Cbr3;Cyp2b10;Cyp2c29;Cyp2c55;Cyp2c65;Cyp2e1;Cyp2j6;Cyp2u1;Cyp4a10;Cyp4a12a;Cyp4f13;Ephx2;Ggt1;Ggt6;Ggt7;Gpx2;Gpx5;Gpx6;Gpx7;Hpgds;Ltc4s;Pla2g10;Pla2g12b;Pla2g1b;Pla2g2a;Pla2g2c;Pla2g2d;Pla2g2e;Pla2g2f;Pla2g3;Pla2g4b;Pla2g4e;Pla2g5;Pla2g6;Ptgds;Ptges;Ptges2;Ptgis
KEGG_LINOLEIC_ACID_METABOLISM	21	25	0.000922108	0.0210385	1	Cyp1a2;Cyp2c29;Cyp2c55;Cyp2c65;Cyp2e1;Cyp2j6;Cyp3a11;Cyp3a13;Pla2g10;Pla2g12b;Pla2g1b;Pla2g2a;Pla2g2c;Pla2g2d;Pla2g2e;Pla2g2f;Pla2g3;Pla2g4b;Pla2g4e;Pla2g5;Pla2g6
KEGG_RETINOL_METABOLISM	33	46	0.00461678	0.0829148	1	Adh1;Adh4;Adh7;Aldh1a2;Awat2;Cyp1a1;Cyp1a2;Cyp26a1;Cyp26b1;Cyp26c1;Cyp2a4;Cyp2b10;Cyp2c29;Cyp2c55;Cyp2c65;Cyp3a11;Cyp3a13;Cyp4a10;Cyp4a12a;Dhrs4;Lrat;Rdh1;Rdh5;Rdh8;Rpe65;Ugt1a1;Ugt1a10;Ugt2a1;Ugt2a3;Ugt2b1;Ugt2b34;Ugt2b35;Ugt2b37
KEGG_METABOLISM_OF_XENOBIOTICS_BY_CYTOCHROME_P450	38	53	0.00224318	0.0414054	1	Adh1;Adh4;Adh7;Akr1c18;Akr1c6;Aldh1a3;Aldh3a1;Aldh3b2;Cyp1a1;Cyp1a2;Cyp1b1;Cyp2b10;Cyp2c29;Cyp2c55;Cyp2c65;Cyp2e1;Cyp2f2;Cyp2s1;Cyp3a11;Cyp3a13;Gm10639;Gsta3;Gstk1;Gstm2;Gstm4;Gstm7;Gsto2;Gstt1;Gstt2;Gstz1;Ugt1a1;Ugt1a10;Ugt2a1;Ugt2a3;Ugt2b1;Ugt2b34;Ugt2b35;Ugt2b37
KEGG_DRUG_METABOLISM_CYTOCHROME_P450	38	53	0.00224318	0.0414054	1	Adh1;Adh4;Adh7;Aldh1a3;Aldh3a1;Aldh3b2;Aox1;Cyp1a2;Cyp2a4;Cyp2b10;Cyp2c29;Cyp2c55;Cyp2c65;Cyp2e1;Cyp3a11;Cyp3a13;Fmo1;Fmo2;Fmo3;Fmo4;Gm10639;Gsta3;Gstk1;Gstm2;Gstm4;Gstm7;Gsto2;Gstt1;Gstt2;Gstz1;Ugt1a1;Ugt1a10;Ugt2a1;Ugt2a3;Ugt2b1;Ugt2b34;Ugt2b35;Ugt2b37
KEGG_CALCIUM_SIGNALING_PATHWAY	114	173	4.82075e-05	0.00183051	0.0640678	Adcy1;Adcy2;Adcy3;Adcy4;Adcy8;Adcy9;Adora2b;Adra1a;Adra1b;Adra1d;Adrb1;Adrb3;Agtr1b;Atp2a1;Atp2b2;Atp2b3;Avpr1a;Avpr1b;Bdkrb1;Bdkrb2;Cacna1a;Cacna1b;Cacna1c;Cacna1d;Cacna1f;Cacna1g;Cacna1h;Cacna1i;Cacna1s;Calm4;Calml3;Camk2a;Camk2b;Camk4;Cckar;Cckbr;Chp2;Chrm1;Chrm2;Chrm3;Chrm5;Chrna7;Drd1;Drd5;Ednra;Ednrb;Egfr;Erbb2;Erbb3;Erbb4;Gna14;Gnal;Grin1;Grin2a;Grin2c;Grin2d;Grm1;Grm5;Grpr;Hrh1;Htr2a;Htr2…
KEGG_NEUROACTIVE_LIGAND_RECEPTOR_INTERACTION	214	263	2.45138e-25	6.51577e-23	3.25789e-22	Adcyap1r1;Adora1;Adora2b;Adra1a;Adra1b;Adra1d;Adra2a;Adra2b;Adra2c;Adrb1;Adrb3;Agtr1b;Aplnr;Avpr1a;Avpr1b;Avpr2;Bdkrb1;Bdkrb2;Brs3;Calcr;Cckar;Cckbr;Cga;Chrm1;Chrm2;Chrm3;Chrm4;Chrm5;Chrna1;Chrna10;Chrna2;Chrna3;Chrna4;Chrna5;Chrna6;Chrna7;Chrna9;Chrnb1;Chrnb2;Chrnb3;Chrnb4;Chrnd;Chrne;Chrng;Cnr1;Crhr1;Crhr2;Drd1;Drd2;Drd3;Drd4;Drd5;Ednra;Ednrb;F2;F2rl1;Fshb;Fshr;Gabbr2;Gabra1;Gabra2;Gabra3;Gabra…
KEGG_HEDGEHOG_SIGNALING_PATHWAY	40	54	0.00055187	0.0146687	0.733436	Bmp2;Bmp4;Bmp5;Bmp6;Bmp7;Bmp8a;Bmp8b;Dhh;Gas1;Gli1;Gli2;Gli3;Hhip;Ihh;Lrp2;Ptch2;Rab23;Shh;Smo;Stk36;Wnt1;Wnt10a;Wnt10b;Wnt11;Wnt16;Wnt2;Wnt2b;Wnt3;Wnt3a;Wnt4;Wnt5a;Wnt5b;Wnt6;Wnt7a;Wnt7b;Wnt8a;Wnt8b;Wnt9a;Wnt9b;Zic2
KEGG_AXON_GUIDANCE	78	127	0.0160397	0.226773	1	Ablim2;Ablim3;Chp2;Dcc;Dpysl5;Efna1;Efna2;Efna3;Efna4;Efna5;Efnb1;Efnb2;Efnb3;Epha1;Epha2;Epha3;Epha4;Epha5;Epha6;Epha7;Epha8;Ephb1;Ephb2;Ephb3;Ephb4;Ephb6;Gnai1;Limk1;Lrrc4c;Nfatc2;Nfatc4;Ngef;Ntn1;Ntn3;Ntn4;Ntng1;Pak3;Pak4;Pak6;Plxna1;Plxna2;Plxna3;Plxnb1;Plxnb3;Ppp3r2;Ptk2;Rac3;Rgs3;Rhod;Rnd1;Robo1;Robo2;Robo3;Sema3a;Sema3b;Sema3c;Sema3d;Sema3e;Sema3f;Sema3g;Sema4c;Sema4f;Sema4g;Sema5a;Sema5b;…
KEGG_ECM_RECEPTOR_INTERACTION	53	83	0.0156158	0.223154	1	Agrn;Chad;Col11a1;Col11a2;Col2a1;Col3a1;Col4a1;Col4a2;Col4a4;Col4a6;Col5a1;Col5a2;Col5a3;Col6a1;Col6a2;Col6a3;Col6a6;Comp;Hspg2;Ibsp;Itga10;Itga11;Itga2;Itga3;Itga7;Itga8;Itga9;Itgb4;Itgb5;Itgb6;Itgb8;Lama1;Lama2;Lama3;Lama4;Lama5;Lamb1;Lamb2;Lamb3;Lamc2;Lamc3;Reln;Sv2a;Sv2b;Sv2c;Thbs2;Thbs3;Thbs4;Tnc;Tnn;Tnr;Tnxb;Vtn
KEGG_COMPLEMENT_AND_COAGULATION_CASCADES	42	65	0.0252378	0.33209	1	A2m;Bdkrb1;Bdkrb2;C1ra;C1s1;C2;C4a;C6;C7;C8a;C8b;C8g;C9;Cfb;Cfd;Cfi;Cpb2;F11;F12;F13b;F2;F3;F7;Fga;Fgb;Fgg;Hc;Klkb1;Kng1;Masp1;Masp2;Mbl2;Plat;Plg;Proc;Serpina1a;Serpina5;Serpinc1;Serpind1;Serpine1;Serpinf2;Serping1
KEGG_OLFACTORY_TRANSDUCTION	184	283	1.08074e-06	5.7452e-05	0.0014363	Adcy3;Calm4;Calml3;Camk2a;Camk2b;Clca1;Clca2;Clca4a;Cnga3;Cnga4;Cngb1;Gm4461;Gnal;Guca1a;Guca1b;Gucy2e;Olfr10;Olfr1006;Olfr1014;Olfr1019;Olfr1020;Olfr1022;Olfr1031;Olfr1032;Olfr1044;Olfr1045;Olfr1053;Olfr1054;Olfr109;Olfr11;Olfr110;Olfr1104;Olfr1123;Olfr1156;Olfr1157;Olfr1201;Olfr1211;Olfr1234;Olfr1238;Olfr1240;Olfr125;Olfr1256;Olfr1264;Olfr1270;Olfr1289;Olfr13;Olfr1303;Olfr1309;Olfr1352;Olfr1356…
KEGG_MATURITY_ONSET_DIABETES_OF_THE_YOUNG	23	25	1.98068e-05	0.000822602	0.0263233	Bhlha15;Foxa2;Foxa3;Gck;Hes1;Hnf1a;Hnf1b;Hnf4a;Hnf4g;Iapp;Ins2;Mafa;Mnx1;Neurod1;Neurog3;Nkx2-2;Nkx6-1;Nr5a2;Onecut1;Pax4;Pax6;Pdx1;Slc2a2
KEGG_BASAL_CELL_CARCINOMA	44	55	9.1243e-06	0.000418145	0.0121262	Apc2;Axin2;Bmp2;Bmp4;Dvl2;Fzd1;Fzd10;Fzd2;Fzd3;Fzd4;Fzd5;Fzd6;Fzd7;Fzd8;Fzd9;Gli1;Gli2;Gli3;Hhip;Ptch2;Shh;Smo;Stk36;Tcf7l1;Tcf7l2;Wnt1;Wnt10a;Wnt10b;Wnt11;Wnt16;Wnt2;Wnt2b;Wnt3;Wnt3a;Wnt4;Wnt5a;Wnt5b;Wnt6;Wnt7a;Wnt7b;Wnt8a;Wnt8b;Wnt9a;Wnt9b
KEGG_HYPERTROPHIC_CARDIOMYOPATHY_HCM	53	83	0.0156158	0.223154	1	Ace;Actc1;Cacna1c;Cacna1d;Cacna1f;Cacna1s;Cacna2d2;Cacna2d3;Cacna2d4;Cacnb1;Cacnb2;Cacnb3;Cacnb4;Cacng1;Cacng2;Cacng3;Cacng4;Cacng5;Cacng6;Cacng7;Cacng8;Des;Dmd;Itga10;Itga11;Itga2;Itga3;Itga7;Itga8;Itga9;Itgb4;Itgb5;Itgb6;Itgb8;Lama2;Mybpc3;Myh6;Myh7;Myl2;Myl3;Prkaa2;Prkag3;Ryr2;Sgca;Sgcd;Sgcg;Tgfb2;Tgfb3;Tnnc1;Tnni3;Tnnt2;Tpm2;Ttn
KEGG_ARRHYTHMOGENIC_RIGHT_VENTRICULAR_CARDIOMYOPATHY_ARVC	48	74	0.0144024	0.212675	1	Actn2;Actn3;Cacna1c;Cacna1d;Cacna1f;Cacna1s;Cacna2d2;Cacna2d3;Cacna2d4;Cacnb1;Cacnb2;Cacnb3;Cacnb4;Cacng1;Cacng2;Cacng3;Cacng4;Cacng5;Cacng6;Cacng7;Cacng8;Cdh2;Ctnna2;Ctnna3;Des;Dmd;Dsc2;Dsg2;Itga10;Itga11;Itga2;Itga3;Itga7;Itga8;Itga9;Itgb4;Itgb5;Itgb6;Itgb8;Jup;Lama2;Pkp2;Ryr2;Sgca;Sgcd;Sgcg;Tcf7l1;Tcf7l2
KEGG_DILATED_CARDIOMYOPATHY	60	89	0.00190099	0.0362374	1	Actc1;Adcy1;Adcy2;Adcy3;Adcy4;Adcy5;Adcy6;Adcy8;Adcy9;Adrb1;Cacna1c;Cacna1d;Cacna1f;Cacna1s;Cacna2d2;Cacna2d3;Cacna2d4;Cacnb1;Cacnb2;Cacnb3;Cacnb4;Cacng1;Cacng2;Cacng3;Cacng4;Cacng5;Cacng6;Cacng7;Cacng8;Des;Dmd;Itga10;Itga11;Itga2;Itga3;Itga7;Itga8;Itga9;Itgb4;Itgb5;Itgb6;Itgb8;Lama2;Mybpc3;Myh6;Myh7;Myl2;Myl3;Pln;Ryr2;Sgca;Sgcd;Sgcg;Tgfb2;Tgfb3;Tnnc1;Tnni3;Tnnt2;Tpm2;Ttn
BIOCARTA_AMI_PATHWAY	15	19	0.0193124	0.267356	1	Col4a1;Col4a2;Col4a3;Col4a4;Col4a5;Col4a6;F2;F7;Fga;Fgb;Fgg;Plat;Plg;Proc;Serpinc1
BIOCARTA_ACE2_PATHWAY	11	12	0.00637422	0.112951	1	Ace;Ace2;Agt;Agtr1b;Cma1;Col4a1;Col4a2;Col4a3;Col4a4;Col4a5;Col4a6
BIOCARTA_COMP_PATHWAY	14	18	0.0310185	0.392606	1	C1ra;C1s1;C2;C4a;C6;C7;C8a;C9;Cfb;Cfd;Hc;Masp1;Masp2;Mbl2
BIOCARTA_INTRINSIC_PATHWAY	17	23	0.0348771	0.430137	1	Col4a1;Col4a2;Col4a3;Col4a4;Col4a5;Col4a6;F11;F12;F2;Fga;Fgb;Fgg;Klkb1;Kng1;Proc;Serpinc1;Serping1
BIOCARTA_LECTIN_PATHWAY	10	11	0.0117581	0.18603	1	C2;C4a;C6;C7;C8a;C9;Hc;Masp1;Masp2;Mbl2
PID_INTEGRIN1_PATHWAY	44	66	0.00941906	0.156474	1	Col11a1;Col11a2;Col18a1;Col2a1;Col3a1;Col4a1;Col4a3;Col4a4;Col4a5;Col4a6;Col5a1;Col5a2;Col6a1;Col6a2;Col6a3;Col7a1;Cspg4;Fbn1;Fga;Fgb;Fgg;Itga10;Itga11;Itga2;Itga3;Itga7;Itga8;Itga9;Jam2;Lama1;Lama2;Lama3;Lama4;Lama5;Lamb1;Lamb2;Lamb3;Lamc2;Mdk;Npnt;Tgm2;Thbs2;Tnc;Vtn
PID_WNT_SIGNALING_PATHWAY	23	28	0.000925327	0.0210385	1	Cthrc1;Dkk1;Fzd1;Fzd10;Fzd2;Fzd4;Fzd5;Fzd6;Fzd7;Fzd8;Fzd9;Kremen1;Kremen2;Ror2;Rspo1;Wif1;Wnt1;Wnt2;Wnt3;Wnt3a;Wnt5a;Wnt7a;Wnt7b
PID_CONE_PATHWAY	19	21	0.000224037	0.0070356	0.297745	Arr3;Cnga3;Cngb3;Gnat2;Gnb3;Gnb5;Grk1;Guca1a;Guca1b;Gucy2e;Gucy2f;Lrat;Pde6c;Pde6h;Rdh5;Rgs9;Rgs9bp;Rpe65;Slc24a2
PID_ERBB_NETWORK_PATHWAY	13	15	0.00742341	0.126483	1	Areg;Btc;Egf;Egfr;Erbb2;Erbb3;Erbb4;Ereg;Hbegf;Nrg2;Nrg3;Nrg4;Tgfa
PID_RHODOPSIN_PATHWAY	21	23	6.70841e-05	0.00240959	0.0891548	Cnga1;Cngb1;Gnat1;Gnb5;Gngt1;Grk1;Guca1a;Guca1b;Gucy2e;Gucy2f;Lrat;Pde6a;Pde6b;Pde6g;Rdh5;Rgs9;Rgs9bp;Rho;Rpe65;Sag;Slc24a1
REACTOME_BILE_ACID_AND_BILE_SALT_METABOLISM	19	25	0.0147435	0.21532	1	Abcb11;Abcc3;Acox2;Akr1c6;Akr1d1;Alb;Amacr;Baat;Ch25h;Cyp46a1;Cyp7a1;Cyp7b1;Cyp8b1;Fabp6;Slc10a1;Slc10a2;Slc27a2;Slc27a5;Slco1b2
REACTOME_RECYCLING_OF_BILE_ACIDS_AND_SALTS	9	9	0.00391913	0.0713497	1	Abcb11;Abcc3;Alb;Baat;Fabp6;Slc10a1;Slc10a2;Slc27a5;Slco1b2
REACTOME_METABOLISM_OF_STEROID_HORMONES_AND_VITAMINS_A_AND_D	23	31	0.0107821	0.176907	1	Cga;Clps;Cubn;Cyp11a1;Cyp11b1;Cyp17a1;Cyp19a1;Cyp21a1;Cyp24a1;Cyp27b1;Gc;Hsd17b1;Hsd17b3;Lhb;Lrat;Lrp2;Pnlip;Pomc;Rbp2;Srd5a1;Srd5a2;Star;Stard6
REACTOME_EXTRACELLULAR_MATRIX_ORGANIZATION	64	80	6.47424e-08	4.30213e-06	8.60426e-05	Adamts14;Adamts2;Adamts3;Bmp1;Cma1;Col10a1;Col11a1;Col11a2;Col12a1;Col13a1;Col14a1;Col15a1;Col16a1;Col17a1;Col19a1;Col22a1;Col23a1;Col24a1;Col25a1;Col27a1;Col28a1;Col2a1;Col3a1;Col4a1;Col4a2;Col4a3;Col4a4;Col4a5;Col4a6;Col5a1;Col5a2;Col5a3;Col6a1;Col6a2;Col6a3;Col7a1;Col8a1;Col8a2;Col9a1;Col9a2;Col9a3;Ctrb1;Klkb1;Mmp10;Mmp11;Mmp14;Mmp15;Mmp16;Mmp17;Mmp1a;Mmp2;Mmp24;Mmp3;Pcolce;Pcolce2;Plg;Plod2;P…
REACTOME_COLLAGEN_FORMATION	46	53	4.2739e-08	2.98948e-06	5.68001e-05	Adamts14;Adamts2;Adamts3;Bmp1;Col10a1;Col11a1;Col11a2;Col12a1;Col13a1;Col14a1;Col15a1;Col16a1;Col17a1;Col19a1;Col22a1;Col23a1;Col24a1;Col25a1;Col27a1;Col28a1;Col2a1;Col3a1;Col4a1;Col4a2;Col4a3;Col4a4;Col4a5;Col4a6;Col5a1;Col5a2;Col5a3;Col6a1;Col6a2;Col6a3;Col7a1;Col8a1;Col8a2;Col9a1;Col9a2;Col9a3;Pcolce;Pcolce2;Plod2;Serpinh1;Tll1;Tll2
REACTOME_ACTIVATED_POINT_MUTANTS_OF_FGFR2	15	16	0.000523156	0.0141893	0.695275	Fgf1;Fgf10;Fgf17;Fgf18;Fgf2;Fgf20;Fgf22;Fgf23;Fgf3;Fgf4;Fgf5;Fgf6;Fgf8;Fgf9;Fgfr2
REACTOME_GASTRIN_CREB_SIGNALLING_PATHWAY_VIA_PKC_AND_MAPK	114	193	0.0205008	0.280883	1	Adra1a;Adra1b;Adra1d;Agt;Agtr1b;Arhgef25;Avp;Avpr1a;Avpr1b;Bdkrb1;Bdkrb2;Brs3;Casr;Cck;Cckar;Cckbr;Chrm1;Chrm3;Chrm5;Dagla;Dgkb;Dgki;Dgkk;Dgkq;Edn1;Edn2;Edn3;Ednra;Ednrb;Egfr;F2;F2rl1;Ffar1;Ffar3;Gast;Gcg;Gcgr;Ghrl;Ghsr;Gna14;Gnb3;Gnb4;Gnb5;Gng13;Gng3;Gng4;Gng7;Gng8;Gngt1;Gnrhr;Gpr17;Gpr4;Gpr68;Gprc6a;Grp;Grpr;Hbegf;Hcrt;Hcrtr1;Hrh1;Htr2a;Htr2b;Htr2c;Kalrn;Kiss1;Kiss1r;Kng1;Lpar1;Lpar3;Ltb4r2;Mch…
REACTOME_SIGNALING_BY_ACTIVATED_POINT_MUTANTS_OF_FGFR1	11	11	0.000981481	0.0210385	1	Fgf1;Fgf17;Fgf2;Fgf20;Fgf23;Fgf4;Fgf5;Fgf6;Fgf8;Fgf9;Fgfr1
REACTOME_SIGNALING_BY_FGFR3_MUTANTS	11	11	0.000981481	0.0210385	1	Fgf1;Fgf17;Fgf18;Fgf2;Fgf20;Fgf23;Fgf4;Fgf5;Fgf8;Fgf9;Fgfr3
REACTOME_GLUTAMATE_NEUROTRANSMITTER_RELEASE_CYCLE	12	15	0.0352784	0.430137	1	Gls2;Rab3a;Rims1;Slc17a7;Slc1a1;Slc1a6;Slc1a7;Snap25;Stx1a;Stxbp1;Syt1;Unc13b
REACTOME_BIOLOGICAL_OXIDATIONS	77	116	0.000738716	0.0188799	0.981754	Acsm1;Acsm2;Adh1;Adh4;Adh7;Cyp11a1;Cyp11b1;Cyp17a1;Cyp19a1;Cyp1a1;Cyp1a2;Cyp1b1;Cyp21a1;Cyp24a1;Cyp26a1;Cyp26b1;Cyp26c1;Cyp27b1;Cyp2a4;Cyp2b10;Cyp2c29;Cyp2c55;Cyp2c65;Cyp2e1;Cyp2f2;Cyp2j6;Cyp2s1;Cyp2u1;Cyp2w1;Cyp3a11;Cyp3a13;Cyp46a1;Cyp4a10;Cyp4b1;Cyp4f13;Cyp4f14;Cyp4f15;Cyp4f40;Cyp7a1;Cyp7b1;Cyp8b1;Fmo1;Fmo2;Fmo3;Ggct;Ggt1;Ggt7;Glyat;Gm10639;Gss;Gsta3;Gstm2;Gstm4;Gsto2;Mat1a;Nat1;Nnmt;Oplah;Paox…
REACTOME_TRANSMISSION_ACROSS_CHEMICAL_SYNAPSES	128	182	8.71755e-08	5.51696e-06	0.000115856	Abat;Actn2;Adcy1;Adcy2;Adcy3;Adcy4;Adcy5;Adcy6;Adcy8;Adcy9;Akap5;Aldh5a1;Arhgef9;Cacna1a;Cacna1b;Cacna2d3;Cacnb1;Cacnb2;Cacnb3;Cacnb4;Cacng2;Cacng3;Cacng4;Cacng8;Camk2a;Camk2b;Camk4;Camkk1;Chat;Chrna1;Chrna2;Chrna3;Chrna4;Chrna5;Chrna6;Chrna7;Chrna9;Chrnb2;Chrnb3;Chrnb4;Chrnd;Chrne;Chrng;Dlg3;Gabbr2;Gabra1;Gabra2;Gabra3;Gabra4;Gabra5;Gabra6;Gabrb1;Gabrb2;Gabrb3;Gabrg2;Gabrg3;Gabrr1;Gabrr2;Gad1;Ga…
REACTOME_XENOBIOTICS	11	11	0.000981481	0.0210385	1	Cyp1a1;Cyp1a2;Cyp2a4;Cyp2b10;Cyp2c29;Cyp2c55;Cyp2c65;Cyp2e1;Cyp2f2;Cyp3a11;Cyp3a13
REACTOME_CYTOCHROME_P450_ARRANGED_BY_SUBSTRATE_TYPE	38	44	9.86005e-07	5.46e-05	0.0013104	Cyp11a1;Cyp11b1;Cyp17a1;Cyp19a1;Cyp1a1;Cyp1a2;Cyp1b1;Cyp21a1;Cyp24a1;Cyp26a1;Cyp26b1;Cyp26c1;Cyp27b1;Cyp2a4;Cyp2b10;Cyp2c29;Cyp2c55;Cyp2c65;Cyp2e1;Cyp2f2;Cyp2j6;Cyp2s1;Cyp2u1;Cyp2w1;Cyp3a11;Cyp3a13;Cyp46a1;Cyp4a10;Cyp4b1;Cyp4f13;Cyp4f14;Cyp4f15;Cyp4f40;Cyp7a1;Cyp7b1;Cyp8b1;Pomc;Ptgis
REACTOME_NEURONAL_SYSTEM	202	272	1.13832e-15	1.89103e-13	1.51282e-12	Abat;Abcc8;Abcc9;Actn2;Adcy1;Adcy2;Adcy3;Adcy4;Adcy5;Adcy6;Adcy8;Adcy9;Akap5;Aldh5a1;Arhgef9;Cacna1a;Cacna1b;Cacna2d3;Cacnb1;Cacnb2;Cacnb3;Cacnb4;Cacng2;Cacng3;Cacng4;Cacng8;Camk2a;Camk2b;Camk4;Camkk1;Chat;Chrna1;Chrna2;Chrna3;Chrna4;Chrna5;Chrna6;Chrna7;Chrna9;Chrnb2;Chrnb3;Chrnb4;Chrnd;Chrne;Chrng;Dlg3;Gabbr2;Gabra1;Gabra2;Gabra3;Gabra4;Gabra5;Gabra6;Gabrb1;Gabrb2;Gabrb3;Gabrg2;Gabrg3;Gabrr1;Ga…
REACTOME_REGULATION_OF_BETA_CELL_DEVELOPMENT	24	30	0.00145154	0.0306206	1	Fgf10;Foxa2;Foxa3;Gck;Hes1;Hnf1a;Hnf1b;Hnf4a;Hnf4g;Iapp;Ins2;Insm1;Mafa;Neurod1;Neurog3;Nkx2-2;Nkx6-1;Nr5a2;Onecut1;Onecut3;Pax6;Pdx1;Ptf1a;Slc2a2
REACTOME_PHASE1_FUNCTIONALIZATION_OF_COMPOUNDS	45	60	0.000139996	0.00453793	0.186055	Adh1;Adh4;Adh7;Cyp11a1;Cyp11b1;Cyp17a1;Cyp19a1;Cyp1a1;Cyp1a2;Cyp1b1;Cyp21a1;Cyp24a1;Cyp26a1;Cyp26b1;Cyp26c1;Cyp27b1;Cyp2a4;Cyp2b10;Cyp2c29;Cyp2c55;Cyp2c65;Cyp2e1;Cyp2f2;Cyp2j6;Cyp2s1;Cyp2u1;Cyp2w1;Cyp3a11;Cyp3a13;Cyp46a1;Cyp4a10;Cyp4b1;Cyp4f13;Cyp4f14;Cyp4f15;Cyp4f40;Cyp7a1;Cyp7b1;Cyp8b1;Fmo1;Fmo2;Fmo3;Paox;Pomc;Ptgis
REACTOME_NEUROTRANSMITTER_RELEASE_CYCLE	27	34	0.000836079	0.0209651	1	Abat;Aldh5a1;Chat;Gad1;Gad2;Gls2;Rab3a;Rims1;Slc17a7;Slc18a3;Slc1a1;Slc1a6;Slc1a7;Slc22a2;Slc32a1;Slc5a7;Slc6a1;Slc6a11;Slc6a12;Snap25;Stx1a;Stxbp1;Syn1;Syn2;Syn3;Syt1;Unc13b
REACTOME_REGULATION_OF_GENE_EXPRESSION_IN_BETA_CELLS	15	20	0.0415724	0.497745	1	Foxa2;Foxa3;Gck;Hnf1a;Hnf4a;Hnf4g;Iapp;Ins2;Mafa;Neurod1;Nkx2-2;Nkx6-1;Pax6;Pdx1;Slc2a2
REACTOME_SIGNALING_BY_GPCR	487	771	9.47409e-13	1.14464e-10	1.25911e-09	Adcy1;Adcy2;Adcy3;Adcy4;Adcy5;Adcy6;Adcy8;Adcy9;Adcyap1;Adcyap1r1;Adm2;Adora1;Adora2b;Adra1a;Adra1b;Adra1d;Adra2a;Adra2b;Adrb1;Adrb3;Agt;Agtr1b;Aplnr;Arhgef16;Arhgef17;Arhgef25;Arhgef4;Arhgef9;Avp;Avpr1a;Avpr1b;Avpr2;Bdkrb1;Bdkrb2;Brs3;Calca;Calcb;Camk4;Casr;Cck;Cckar;Cckbr;Ccl11;Ccl17;Ccl20;Ccl22;Ccl25;Ccl28;Ccl7;Ccr10;Ccr4;Ccr6;Ccr8;Cga;Chrm1;Chrm2;Chrm3;Chrm5;Cnr1;Crh;Crhr2;Cx3cl1;Cxcl1;Cxcl11…
REACTOME_PEPTIDE_LIGAND_BINDING_RECEPTORS	121	163	7.30471e-10	6.40589e-08	9.70796e-07	Agt;Agtr1b;Aplnr;Avp;Avpr1a;Avpr1b;Avpr2;Bdkrb1;Bdkrb2;Brs3;Cck;Cckar;Cckbr;Ccl11;Ccl17;Ccl20;Ccl22;Ccl25;Ccl28;Ccl7;Ccr10;Ccr4;Ccr6;Ccr8;Cx3cl1;Cxcl1;Cxcl11;Cxcl16;Cxcl5;Cxcl9;Cxcr6;Edn1;Edn2;Edn3;Ednra;Ednrb;F2;F2rl1;Gal;Galr1;Galr2;Galr3;Gast;Ghrl;Ghsr;Grp;Grpr;Hc;Hcrt;Hcrtr1;Insl3;Kiss1;Kiss1r;Kng1;Mc1r;Mc2r;Mc3r;Mc4r;Mchr1;Nmb;Nmbr;Nms;Nmu;Nmur1;Nmur2;Npb;Npbwr1;Npffr1;Npffr2;Nps;Npsr1;Npw;N…
REACTOME_CLASS_A1_RHODOPSIN_LIKE_RECEPTORS	193	268	7.71638e-13	1.02551e-10	1.02551e-09	Adora1;Adora2b;Adra1a;Adra1b;Adra1d;Adra2a;Adra2b;Adrb1;Adrb3;Agt;Agtr1b;Aplnr;Avp;Avpr1a;Avpr1b;Avpr2;Bdkrb1;Bdkrb2;Brs3;Cck;Cckar;Cckbr;Ccl11;Ccl17;Ccl20;Ccl22;Ccl25;Ccl28;Ccl7;Ccr10;Ccr4;Ccr6;Ccr8;Cga;Chrm1;Chrm2;Chrm3;Chrm5;Cnr1;Cx3cl1;Cxcl1;Cxcl11;Cxcl16;Cxcl5;Cxcl9;Cxcr6;Drd1;Drd2;Drd3;Drd5;Edn1;Edn2;Edn3;Ednra;Ednrb;F2;F2rl1;Ffar1;Ffar3;Fshb;Fshr;Gal;Galr1;Galr2;Galr3;Gast;Ghrl;Ghsr;Gnrhr;…
REACTOME_ACETYLCHOLINE_NEUROTRANSMITTER_RELEASE_CYCLE	9	10	0.0215407	0.289168	1	Chat;Rab3a;Rims1;Slc18a3;Slc5a7;Snap25;Stx1a;Stxbp1;Syt1
REACTOME_ADENYLATE_CYCLASE_ACTIVATING_PATHWAY	9	10	0.0215407	0.289168	1	Adcy1;Adcy2;Adcy3;Adcy4;Adcy5;Adcy6;Adcy8;Adcy9;Gnal
REACTOME_NEUROTRANSMITTER_RECEPTOR_BINDING_AND_DOWNSTREAM_TRANSMISSION_IN_THE_POSTSYNAPTIC_CELL	91	133	3.7068e-05	0.00149283	0.0492634	Actn2;Adcy1;Adcy2;Adcy3;Adcy4;Adcy5;Adcy6;Adcy8;Adcy9;Akap5;Arhgef9;Cacng2;Cacng3;Cacng4;Cacng8;Camk2a;Camk2b;Camk4;Camkk1;Chrna1;Chrna2;Chrna3;Chrna4;Chrna5;Chrna6;Chrna7;Chrna9;Chrnb2;Chrnb3;Chrnb4;Chrnd;Chrne;Chrng;Dlg3;Gabbr2;Gabra1;Gabra2;Gabra3;Gabra4;Gabra5;Gabra6;Gabrb1;Gabrb2;Gabrb3;Gabrg2;Gabrg3;Gabrr1;Gabrr2;Gnai1;Gnal;Gnb3;Gnb4;Gnb5;Gng13;Gng3;Gng4;Gng7;Gng8;Gngt1;Gria1;Gria2;Gria4;Gr…
REACTOME_ACETYLCHOLINE_BINDING_AND_DOWNSTREAM_EVENTS	14	14	0.000123087	0.00419443	0.163583	Chrna1;Chrna2;Chrna3;Chrna4;Chrna5;Chrna6;Chrna7;Chrna9;Chrnb2;Chrnb3;Chrnb4;Chrnd;Chrne;Chrng
REACTOME_OLFACTORY_SIGNALING_PATHWAY	154	228	2.34789e-07	1.36518e-05	0.000312035	Gm4461;Gnal;Gngt1;Olfr10;Olfr1006;Olfr1014;Olfr1019;Olfr1020;Olfr1031;Olfr1032;Olfr1044;Olfr1045;Olfr1053;Olfr1054;Olfr11;Olfr110;Olfr1104;Olfr1123;Olfr1151;Olfr1156;Olfr1157;Olfr1201;Olfr1211;Olfr1234;Olfr1238;Olfr1240;Olfr125;Olfr1256;Olfr1264;Olfr1270;Olfr1289;Olfr13;Olfr1303;Olfr1309;Olfr1352;Olfr1356;Olfr1357;Olfr1359;Olfr137;Olfr1383;Olfr1396;Olfr1414;Olfr1415;Olfr1423;Olfr1424;Olfr1428;Olf…
REACTOME_STEROID_HORMONES	19	26	0.0291469	0.37608	1	Cga;Cubn;Cyp11a1;Cyp11b1;Cyp17a1;Cyp19a1;Cyp21a1;Cyp24a1;Cyp27b1;Gc;Hsd17b1;Hsd17b3;Lhb;Lrp2;Pomc;Srd5a1;Srd5a2;Star;Stard6
REACTOME_AMINE_DERIVED_HORMONES	13	15	0.00742341	0.126483	1	Aanat;Cga;Dbh;Ddc;Dio1;Dio3;Iyd;Pnmt;Slc5a5;Th;Tph1;Tph2;Tpo
REACTOME_NUCLEAR_RECEPTOR_TRANSCRIPTION_PATHWAY	31	47	0.0404106	0.488234	1	Ar;Esr2;Esrrb;Esrrg;Hnf4a;Hnf4g;Nr0b1;Nr0b2;Nr1d1;Nr1h3;Nr1i2;Nr1i3;Nr2c2ap;Nr2e1;Nr2e3;Nr2f1;Nr2f6;Nr4a2;Nr4a3;Nr5a1;Nr5a2;Nr6a1;Pgr;Ppara;Pparg;Rora;Rorb;Rorc;Rxrg;Thrb;Vdr
REACTOME_STRIATED_MUSCLE_CONTRACTION	22	27	0.00153309	0.0313458	1	Actn2;Des;Dmd;Mybpc1;Mybpc2;Myh3;Myh6;Myh8;Myl1;Myl2;Myl3;Myl4;Neb;Tcap;Tnnc1;Tnnc2;Tnni1;Tnni2;Tnni3;Tnnt1;Tnnt2;Tpm2
REACTOME_AMINE_LIGAND_BINDING_RECEPTORS	33	36	2.36261e-07	1.36518e-05	0.00031399	Adra1a;Adra1b;Adra1d;Adra2a;Adra2b;Adrb1;Adrb3;Chrm1;Chrm2;Chrm3;Chrm5;Drd1;Drd2;Drd3;Drd5;Hrh1;Hrh3;Hrh4;Htr1a;Htr1b;Htr1d;Htr1f;Htr2a;Htr2b;Htr2c;Htr4;Htr5a;Htr6;Htr7;Taar1;Taar2;Taar6;Taar8a
REACTOME_MUSCLE_CONTRACTION	31	46	0.0262057	0.341445	1	Actg2;Actn2;Cald1;Des;Dmd;Itgb5;Lmod1;Mybpc1;Mybpc2;Myh11;Myh3;Myh6;Myh8;Myl1;Myl2;Myl3;Myl4;Myl6b;Mylk;Neb;Sorbs1;Sorbs3;Tcap;Tnnc1;Tnnc2;Tnni1;Tnni2;Tnni3;Tnnt1;Tnnt2;Tpm2
REACTOME_SEROTONIN_RECEPTORS	11	11	0.000981481	0.0210385	1	Htr1a;Htr1b;Htr1d;Htr1f;Htr2a;Htr2b;Htr2c;Htr4;Htr5a;Htr6;Htr7
REACTOME_G_ALPHA_Q_SIGNALLING_EVENTS	111	172	0.000227638	0.0070356	0.302531	Adra1a;Adra1b;Adra1d;Agt;Agtr1b;Arhgef25;Avp;Avpr1a;Avpr1b;Bdkrb1;Bdkrb2;Brs3;Casr;Cck;Cckar;Cckbr;Chrm1;Chrm3;Chrm5;Dagla;Dgkb;Dgki;Dgkk;Dgkq;Edn1;Edn2;Edn3;Ednra;Ednrb;F2;F2rl1;Ffar1;Ffar3;Gast;Gcg;Gcgr;Ghrl;Ghsr;Gna14;Gnb3;Gnb4;Gnb5;Gng13;Gng3;Gng4;Gng7;Gng8;Gngt1;Gnrhr;Gpr17;Gpr4;Gpr68;Gprc6a;Grp;Grpr;Hcrt;Hcrtr1;Hrh1;Htr2a;Htr2b;Htr2c;Kalrn;Kiss1;Kiss1r;Kng1;Lpar1;Lpar3;Ltb4r2;Mchr1;Nmb;Nmbr…
REACTOME_NCAM1_INTERACTIONS	33	39	1.47633e-05	0.000632919	0.0196205	Agrn;Artn;Cacna1g;Cacna1h;Cacna1i;Cacna1s;Cacnb1;Cacnb2;Cacnb3;Cacnb4;Cntn2;Col2a1;Col3a1;Col4a1;Col4a2;Col4a3;Col4a4;Col4a5;Col5a1;Col5a2;Col6a1;Col6a2;Col6a3;Col9a1;Col9a2;Col9a3;Gdnf;Gfra2;Gfra4;Ncan;Nrtn;Pspn;St8sia2
REACTOME_CLASS_C_3_METABOTROPIC_GLUTAMATE_PHEROMONE_RECEPTORS	13	14	0.00184224	0.036005	1	Casr;Gabbr2;Gprc6a;Grm1;Grm2;Grm3;Grm4;Grm6;Grm7;Grm8;Tas1r1;Tas1r2;Tas1r3
REACTOME_CLASS_B_2_SECRETIN_FAMILY_RECEPTORS	69	83	7.71214e-10	6.40589e-08	1.02494e-06	Adcyap1;Adcyap1r1;Adm2;Calca;Calcb;Crh;Crhr2;Dhh;Fzd1;Fzd10;Fzd2;Fzd3;Fzd4;Fzd5;Fzd6;Fzd7;Fzd8;Fzd9;Gcg;Gcgr;Ghrh;Ghrhr;Gip;Gipr;Glp1r;Glp2r;Gnb3;Gnb4;Gnb5;Gng13;Gng3;Gng4;Gng7;Gng8;Gngt1;Iapp;Ihh;Ptch2;Pth;Pth1r;Pth2;Pth2r;Pthlh;Ramp2;Ramp3;Sct;Sctr;Shh;Smo;Vip;Vipr1;Vipr2;Wnt1;Wnt10a;Wnt10b;Wnt11;Wnt16;Wnt2;Wnt2b;Wnt3;Wnt3a;Wnt4;Wnt5a;Wnt6;Wnt7a;Wnt7b;Wnt8b;Wnt9a;Wnt9b
REACTOME_GLUCAGON_TYPE_LIGAND_RECEPTORS	24	33	0.0136691	0.204115	1	Adcyap1;Adcyap1r1;Gcg;Gcgr;Ghrh;Ghrhr;Gip;Gipr;Glp1r;Glp2r;Gnb3;Gnb4;Gnb5;Gng13;Gng3;Gng4;Gng7;Gng8;Gngt1;Sct;Sctr;Vip;Vipr1;Vipr2
REACTOME_OPSINS	8	8	0.00783254	0.131765	1	Opn1mw;Opn1sw;Opn3;Opn4;Opn5;Rgr;Rho;Rrh
REACTOME_GPCR_DOWNSTREAM_SIGNALING	430	673	1.93303e-12	2.14083e-10	2.569e-09	Adcy1;Adcy2;Adcy3;Adcy4;Adcy5;Adcy6;Adcy8;Adcy9;Adcyap1;Adcyap1r1;Adm2;Adora1;Adora2b;Adra1a;Adra1b;Adra1d;Adra2a;Adra2b;Adrb1;Adrb3;Agt;Agtr1b;Aplnr;Arhgef16;Arhgef17;Arhgef25;Arhgef4;Arhgef9;Avp;Avpr1a;Avpr1b;Avpr2;Bdkrb1;Bdkrb2;Brs3;Calca;Calcb;Casr;Cck;Cckar;Cckbr;Ccl20;Ccl25;Ccl28;Ccr10;Ccr4;Ccr6;Ccr8;Cga;Chrm1;Chrm2;Chrm3;Chrm5;Cnr1;Crh;Crhr2;Cxcl1;Cxcl11;Cxcl16;Cxcl5;Cxcl9;Cxcr6;Dagla;Dgkb…
REACTOME_ADHERENS_JUNCTIONS_INTERACTIONS	19	22	0.00086502	0.0210385	1	Cadm1;Cadm2;Cdh1;Cdh10;Cdh11;Cdh12;Cdh13;Cdh15;Cdh18;Cdh2;Cdh24;Cdh3;Cdh4;Cdh5;Cdh6;Cdh7;Cdh8;Cdh9;Jup
REACTOME_G_ALPHA_I_SIGNALLING_EVENTS	116	176	4.03963e-05	0.00157902	0.0536867	Adcy1;Adcy2;Adcy3;Adcy4;Adcy5;Adcy6;Adcy8;Adcy9;Adora1;Adra2a;Adra2b;Agt;Aplnr;Bdkrb1;Bdkrb2;Casr;Ccl20;Ccl25;Ccl28;Ccr10;Ccr4;Ccr6;Ccr8;Chrm2;Cnr1;Cxcl1;Cxcl11;Cxcl16;Cxcl5;Cxcl9;Cxcr6;Drd2;Drd3;Gabbr2;Gal;Galr1;Galr2;Galr3;Gnai1;Gnat1;Gnat2;Gnaz;Gnb3;Gnb4;Gnb5;Gng13;Gng3;Gng4;Gng7;Gng8;Gngt1;Gpr17;Hc;Hrh3;Hrh4;Htr1a;Htr1b;Htr1d;Htr1f;Htr5a;Kng1;Lpar1;Lpar3;Mchr1;Mtnr1a;Mtnr1b;Nms;Nmu;Nmur1;Nmur…
REACTOME_TRANSPORT_OF_GLUCOSE_AND_OTHER_SUGARS_BILE_SALTS_AND_ORGANIC_ACIDS_METAL_IONS_AND_AMINE_COMPOUNDS	58	86	0.00167253	0.033176	1	Cp;Heph;Rhcg;Slc10a6;Slc13a1;Slc13a2;Slc13a3;Slc13a5;Slc14a2;Slc16a8;Slc18a1;Slc22a1;Slc22a12;Slc22a16;Slc22a18;Slc22a2;Slc22a3;Slc22a6;Slc22a7;Slc22a8;Slc2a10;Slc2a12;Slc2a13;Slc2a2;Slc2a4;Slc2a5;Slc2a7;Slc2a8;Slc2a9;Slc30a2;Slc30a3;Slc30a8;Slc39a2;Slc39a3;Slc39a4;Slc39a5;Slc41a1;Slc41a2;Slc44a3;Slc44a4;Slc44a5;Slc47a1;Slc5a1;Slc5a11;Slc5a2;Slc5a7;Slc6a1;Slc6a11;Slc6a12;Slc6a14;Slc6a15;Slc6a18;S…
REACTOME_G_ALPHA_S_SIGNALLING_EVENTS	86	119	1.95059e-06	9.25835e-05	0.00259234	Adcy1;Adcy2;Adcy3;Adcy4;Adcy5;Adcy6;Adcy8;Adcy9;Adcyap1;Adcyap1r1;Adm2;Adora2b;Adrb1;Adrb3;Avp;Avpr2;Calca;Calcb;Cga;Crh;Crhr2;Drd1;Drd5;Fshb;Fshr;Gcg;Gcgr;Ghrh;Ghrhr;Gip;Gipr;Glp1r;Glp2r;Gnai1;Gnaz;Gnb3;Gnb4;Gnb5;Gng13;Gng3;Gng4;Gng7;Gng8;Gngt1;Gpbar1;Htr4;Htr6;Htr7;Iapp;Insl3;Lhb;Lhcgr;Mc1r;Mc2r;Mc3r;Mc4r;Nps;Npsr1;Pde10a;Pde11a;Pde1a;Pde4c;Pde8b;Pomc;Ptgdr;Pth;Pth1r;Pth2;Pth2r;Pthlh;Ramp2;Ramp…
REACTOME_CELL_CELL_JUNCTION_ORGANIZATION	42	50	1.22357e-06	6.25431e-05	0.00162612	Cadm1;Cadm2;Cdh1;Cdh10;Cdh11;Cdh12;Cdh13;Cdh15;Cdh18;Cdh2;Cdh24;Cdh3;Cdh4;Cdh5;Cdh6;Cdh7;Cdh8;Cdh9;Cldn10;Cldn11;Cldn12;Cldn14;Cldn16;Cldn17;Cldn18;Cldn19;Cldn2;Cldn22;Cldn3;Cldn4;Cldn5;Cldn6;Cldn7;Cldn8;Cldn9;Crb3;F11r;Jup;Pard3;Pard6a;Pard6b;Pard6g
REACTOME_TIGHT_JUNCTION_INTERACTIONS	23	28	0.000925327	0.0210385	1	Cldn10;Cldn11;Cldn12;Cldn14;Cldn16;Cldn17;Cldn18;Cldn19;Cldn2;Cldn22;Cldn3;Cldn4;Cldn5;Cldn6;Cldn7;Cldn8;Cldn9;Crb3;F11r;Pard3;Pard6a;Pard6b;Pard6g
REACTOME_TRANSPORT_OF_INORGANIC_CATIONS_ANIONS_AND_AMINO_ACIDS_OLIGOPEPTIDES	59	92	0.0117556	0.18603	1	Slc12a1;Slc12a4;Slc12a5;Slc12a7;Slc15a1;Slc17a1;Slc17a6;Slc17a7;Slc17a8;Slc1a1;Slc1a2;Slc1a3;Slc1a4;Slc1a6;Slc1a7;Slc24a1;Slc24a2;Slc24a3;Slc24a4;Slc24a5;Slc25a10;Slc26a1;Slc26a3;Slc26a4;Slc26a6;Slc26a7;Slc26a9;Slc32a1;Slc34a1;Slc34a2;Slc34a3;Slc36a2;Slc38a3;Slc38a4;Slc3a1;Slc4a3;Slc4a4;Slc4a5;Slc4a8;Slc4a9;Slc5a5;Slc5a8;Slc6a12;Slc6a14;Slc6a15;Slc6a18;Slc6a19;Slc6a20a;Slc7a10;Slc7a2;Slc7a3;Slc7a…
REACTOME_NA_CL_DEPENDENT_NEUROTRANSMITTER_TRANSPORTERS	14	17	0.0127924	0.194412	1	Slc18a1;Slc22a2;Slc6a1;Slc6a11;Slc6a12;Slc6a14;Slc6a15;Slc6a18;Slc6a19;Slc6a2;Slc6a20a;Slc6a3;Slc6a5;Slc6a7
REACTOME_UNBLOCKING_OF_NMDA_RECEPTOR_GLUTAMATE_BINDING_AND_ACTIVATION	12	15	0.0352784	0.430137	1	Actn2;Camk2a;Camk2b;Gria1;Gria2;Gria4;Grin1;Grin2a;Grin2b;Grin2c;Grin2d;Nefl
REACTOME_CELL_JUNCTION_ORGANIZATION	52	70	6.15587e-05	0.00227254	0.0818115	Cadm1;Cadm2;Cd151;Cdh1;Cdh10;Cdh11;Cdh12;Cdh13;Cdh15;Cdh18;Cdh2;Cdh24;Cdh3;Cdh4;Cdh5;Cdh6;Cdh7;Cdh8;Cdh9;Cldn10;Cldn11;Cldn12;Cldn14;Cldn16;Cldn17;Cldn18;Cldn19;Cldn2;Cldn22;Cldn3;Cldn4;Cldn5;Cldn6;Cldn7;Cldn8;Cldn9;Col17a1;Crb3;F11r;Fblim1;Fermt2;Flnc;Itgb4;Jup;Lama3;Lamb3;Lamc2;Pard3;Pard6a;Pard6b;Pard6g;Parva
REACTOME_AMINE_COMPOUND_SLC_TRANSPORTERS	20	27	0.0193027	0.267356	1	Rhcg;Slc14a2;Slc18a1;Slc22a2;Slc44a3;Slc44a4;Slc44a5;Slc5a7;Slc6a1;Slc6a11;Slc6a12;Slc6a14;Slc6a15;Slc6a18;Slc6a19;Slc6a2;Slc6a20a;Slc6a3;Slc6a5;Slc6a7
REACTOME_PHOSPHOLIPASE_C_MEDIATED_CASCADE	34	51	0.0244196	0.324536	1	Adcy1;Adcy2;Adcy3;Adcy4;Adcy5;Adcy6;Adcy8;Adcy9;Camk4;Fgf1;Fgf10;Fgf15;Fgf17;Fgf18;Fgf2;Fgf20;Fgf22;Fgf23;Fgf3;Fgf4;Fgf5;Fgf6;Fgf8;Fgf9;Fgfr1;Fgfr2;Fgfr3;Fgfr4;Kl;Klb;Pde1a;Plcg1;Prkar1b;Prkcg
REACTOME_GPCR_LIGAND_BINDING	275	365	1.89201e-22	4.1908e-20	2.51448e-19	Adcyap1;Adcyap1r1;Adm2;Adora1;Adora2b;Adra1a;Adra1b;Adra1d;Adra2a;Adra2b;Adrb1;Adrb3;Agt;Agtr1b;Aplnr;Avp;Avpr1a;Avpr1b;Avpr2;Bdkrb1;Bdkrb2;Brs3;Calca;Calcb;Casr;Cck;Cckar;Cckbr;Ccl11;Ccl17;Ccl20;Ccl22;Ccl25;Ccl28;Ccl7;Ccr10;Ccr4;Ccr6;Ccr8;Cga;Chrm1;Chrm2;Chrm3;Chrm5;Cnr1;Crh;Crhr2;Cx3cl1;Cxcl1;Cxcl11;Cxcl16;Cxcl5;Cxcl9;Cxcr6;Dhh;Drd1;Drd2;Drd3;Drd5;Edn1;Edn2;Edn3;Ednra;Ednrb;F2;F2rl1;Ffar1;Ffar3…
REACTOME_SHC_MEDIATED_CASCADE	21	28	0.0126512	0.194412	1	Fgf1;Fgf10;Fgf15;Fgf17;Fgf18;Fgf2;Fgf20;Fgf22;Fgf23;Fgf3;Fgf4;Fgf5;Fgf6;Fgf8;Fgf9;Fgfr1;Fgfr2;Fgfr3;Fgfr4;Kl;Klb
REACTOME_HIGHLY_CALCIUM_PERMEABLE_POSTSYNAPTIC_NICOTINIC_ACETYLCHOLINE_RECEPTORS	11	11	0.000981481	0.0210385	1	Chrna1;Chrna2;Chrna3;Chrna4;Chrna5;Chrna6;Chrna7;Chrna9;Chrnb2;Chrnb3;Chrnb4
REACTOME_PRESYNAPTIC_NICOTINIC_ACETYLCHOLINE_RECEPTORS	12	12	0.000491232	0.0138904	0.652847	Chrna1;Chrna2;Chrna3;Chrna4;Chrna5;Chrna6;Chrnb2;Chrnb3;Chrnb4;Chrnd;Chrne;Chrng
REACTOME_NITRIC_OXIDE_STIMULATES_GUANYLATE_CYCLASE	18	25	0.0435215	0.516429	1	Gucy1a2;Gucy1b3;Kcnmb1;Kcnmb2;Kcnmb3;Kcnmb4;Nos1;Nos2;Nos3;Pde10a;Pde11a;Pde1a;Pde6a;Pde6b;Pde6g;Pde9a;Prkg1;Prkg2
REACTOME_GABA_SYNTHESIS_RELEASE_REUPTAKE_AND_DEGRADATION	14	17	0.0127924	0.194412	1	Abat;Aldh5a1;Gad1;Gad2;Rab3a;Rims1;Slc32a1;Slc6a1;Slc6a11;Slc6a12;Snap25;Stx1a;Stxbp1;Syt1
REACTOME_GABA_A_RECEPTOR_ACTIVATION	12	12	0.000491232	0.0138904	0.652847	Arhgef9;Gabra1;Gabra2;Gabra3;Gabra4;Gabra5;Gabra6;Gabrb1;Gabrb2;Gabrb3;Gabrg2;Gabrg3
REACTOME_GABA_B_RECEPTOR_ACTIVATION	26	38	0.0338574	0.424495	1	Adcy1;Adcy2;Adcy3;Adcy4;Adcy5;Adcy6;Adcy8;Adcy9;Gabbr2;Gnai1;Gnal;Gnb3;Gng3;Gng4;Gng7;Gng8;Gngt1;Kcnj10;Kcnj12;Kcnj15;Kcnj16;Kcnj3;Kcnj4;Kcnj5;Kcnj6;Kcnj9
REACTOME_GABA_RECEPTOR_ACTIVATION	40	52	0.000132049	0.00438732	0.175493	Adcy1;Adcy2;Adcy3;Adcy4;Adcy5;Adcy6;Adcy8;Adcy9;Arhgef9;Gabbr2;Gabra1;Gabra2;Gabra3;Gabra4;Gabra5;Gabra6;Gabrb1;Gabrb2;Gabrb3;Gabrg2;Gabrg3;Gabrr1;Gabrr2;Gnai1;Gnal;Gnb3;Gng3;Gng4;Gng7;Gng8;Gngt1;Kcnj10;Kcnj12;Kcnj15;Kcnj16;Kcnj3;Kcnj4;Kcnj5;Kcnj6;Kcnj9
REACTOME_ION_CHANNEL_TRANSPORT	36	53	0.012873	0.194412	1	Arhgef9;Atp10b;Atp12a;Atp1a2;Atp1a4;Atp2a1;Atp2b2;Atp2b3;Atp2c2;Atp4a;Atp4b;Atp7b;Atp8a2;Atp8b1;Atp8b3;Atp9a;Fxyd2;Gabra1;Gabra2;Gabra3;Gabra4;Gabra5;Gabra6;Gabrb1;Gabrb2;Gabrb3;Gabrg2;Gabrg3;Gabrr1;Gabrr2;Glra1;Glra2;Glra3;Glrb;Htr3a;Htr3b
REACTOME_LIGAND_GATED_ION_CHANNEL_TRANSPORT	20	20	1.94046e-06	9.25835e-05	0.00257887	Arhgef9;Gabra1;Gabra2;Gabra3;Gabra4;Gabra5;Gabra6;Gabrb1;Gabrb2;Gabrb3;Gabrg2;Gabrg3;Gabrr1;Gabrr2;Glra1;Glra2;Glra3;Glrb;Htr3a;Htr3b
REACTOME_VOLTAGE_GATED_POTASSIUM_CHANNELS	41	43	2.29792e-10	2.18139e-08	3.05394e-07	Kcna1;Kcna10;Kcna2;Kcna4;Kcna5;Kcna6;Kcna7;Kcnab1;Kcnab3;Kcnb1;Kcnb2;Kcnc1;Kcnc2;Kcnc3;Kcnc4;Kcnd1;Kcnd2;Kcnd3;Kcnf1;Kcng1;Kcng2;Kcng3;Kcng4;Kcnh1;Kcnh2;Kcnh3;Kcnh4;Kcnh5;Kcnh6;Kcnh7;Kcnh8;Kcnq1;Kcnq2;Kcnq3;Kcnq4;Kcnq5;Kcns1;Kcns2;Kcns3;Kcnv1;Kcnv2
REACTOME_TANDEM_PORE_DOMAIN_POTASSIUM_CHANNELS	10	11	0.0117581	0.18603	1	Kcnk1;Kcnk10;Kcnk13;Kcnk16;Kcnk18;Kcnk2;Kcnk3;Kcnk4;Kcnk7;Kcnk9
REACTOME_POTASSIUM_CHANNELS	84	97	8.44047e-14	1.24638e-11	1.12174e-10	Abcc8;Abcc9;Gabbr2;Gnb3;Gng3;Gng4;Gng7;Gng8;Gngt1;Hcn1;Hcn2;Hcn3;Hcn4;Kcna1;Kcna10;Kcna2;Kcna4;Kcna5;Kcna6;Kcna7;Kcnab1;Kcnab3;Kcnb1;Kcnb2;Kcnc1;Kcnc2;Kcnc3;Kcnc4;Kcnd1;Kcnd2;Kcnd3;Kcnf1;Kcng1;Kcng2;Kcng3;Kcng4;Kcnh1;Kcnh2;Kcnh3;Kcnh4;Kcnh5;Kcnh6;Kcnh7;Kcnh8;Kcnj1;Kcnj10;Kcnj11;Kcnj12;Kcnj14;Kcnj15;Kcnj16;Kcnj3;Kcnj4;Kcnj5;Kcnj6;Kcnj8;Kcnj9;Kcnk1;Kcnk10;Kcnk13;Kcnk16;Kcnk18;Kcnk2;Kcnk3;Kcnk4;Kcnk…
REACTOME_INWARDLY_RECTIFYING_K_CHANNELS	22	31	0.0296764	0.37923	1	Abcc8;Abcc9;Gabbr2;Gnb3;Gng3;Gng4;Gng7;Gng8;Gngt1;Kcnj1;Kcnj10;Kcnj11;Kcnj12;Kcnj14;Kcnj15;Kcnj16;Kcnj3;Kcnj4;Kcnj5;Kcnj6;Kcnj8;Kcnj9
REACTOME_FGFR_LIGAND_BINDING_AND_ACTIVATION	21	22	1.11585e-05	0.000494321	0.0148296	Fgf1;Fgf10;Fgf15;Fgf17;Fgf18;Fgf2;Fgf20;Fgf22;Fgf23;Fgf3;Fgf4;Fgf5;Fgf6;Fgf8;Fgf9;Fgfr1;Fgfr2;Fgfr3;Fgfr4;Kl;Klb
REACTOME_GAP_JUNCTION_TRAFFICKING	19	24	0.00666804	0.116603	1	Cltb;Dab2;Dnm1;Gja10;Gja3;Gja4;Gja5;Gja8;Gjb1;Gjb2;Gjb3;Gjb4;Gjb5;Gjb6;Gjc1;Gjc2;Gjd2;Gjd4;Myo6
REACTOME_FGFR2C_LIGAND_BINDING_AND_ACTIVATION	12	12	0.000491232	0.0138904	0.652847	Fgf1;Fgf17;Fgf18;Fgf2;Fgf20;Fgf23;Fgf4;Fgf5;Fgf6;Fgf8;Fgf9;Fgfr2
REACTOME_FGFR4_LIGAND_BINDING_AND_ACTIVATION	12	12	0.000491232	0.0138904	0.652847	Fgf1;Fgf15;Fgf17;Fgf18;Fgf2;Fgf20;Fgf23;Fgf4;Fgf6;Fgf8;Fgf9;Fgfr4
REACTOME_FGFR1_LIGAND_BINDING_AND_ACTIVATION	14	14	0.000123087	0.00419443	0.163583	Fgf1;Fgf10;Fgf17;Fgf2;Fgf20;Fgf22;Fgf23;Fgf3;Fgf4;Fgf5;Fgf6;Fgf8;Fgf9;Fgfr1
REACTOME_GAP_JUNCTION_ASSEMBLY	15	16	0.000523156	0.0141893	0.695275	Gja10;Gja3;Gja4;Gja5;Gja8;Gjb1;Gjb2;Gjb3;Gjb4;Gjb5;Gjb6;Gjc1;Gjc2;Gjd2;Gjd4
NABA_COLLAGENS	41	43	2.29792e-10	2.18139e-08	3.05394e-07	Col10a1;Col11a1;Col11a2;Col12a1;Col13a1;Col14a1;Col15a1;Col16a1;Col17a1;Col18a1;Col19a1;Col20a1;Col22a1;Col23a1;Col24a1;Col25a1;Col26a1;Col27a1;Col28a1;Col2a1;Col3a1;Col4a1;Col4a2;Col4a3;Col4a4;Col4a5;Col4a6;Col5a1;Col5a2;Col5a3;Col6a1;Col6a2;Col6a3;Col6a5;Col6a6;Col7a1;Col8a1;Col8a2;Col9a1;Col9a2;Col9a3
NABA_ECM_GLYCOPROTEINS	159	182	6.95921e-26	2.3122e-23	9.2488e-23	Abi3bp;Adipoq;Aebp1;Agrn;Ambn;Amelx;Bglap;Bmper;Bsph1;Cdcp2;Cilp;Cilp2;Coch;Colq;Comp;Creld1;Crim1;Crispld1;Ctgf;Cthrc1;Cyr61;Dmbt1;Dmp1;Dpt;Dspp;Ecm1;Ecm2;Edil3;Efemp1;Efemp2;Egflam;Eln;Emid1;Emilin3;Fbln1;Fbln2;Fbln5;Fbln7;Fbn1;Fbn2;Fga;Fgb;Fgg;Fgl1;Fndc1;Fndc7;Fndc8;Fras1;Gas6;Gldn;Hmcn1;Ibsp;Igfals;Igfbp1;Igfbp2;Igfbp3;Igfbp6;Igfbp7;Igfbpl1;Igsf10;Kcp;Lama1;Lama2;Lama3;Lama4;Lama5;Lamb1;Lamb2…
NABA_ECM_REGULATORS	155	219	1.40785e-09	1.10061e-07	1.87103e-06	1810010H24Rik;A2m;Adam11;Adam12;Adam18;Adam2;Adam20;Adam21;Adam22;Adam23;Adam28;Adam30;Adam32;Adam33;Adam7;Adamts1;Adamts12;Adamts13;Adamts14;Adamts15;Adamts16;Adamts17;Adamts18;Adamts19;Adamts2;Adamts20;Adamts3;Adamts4;Adamts5;Adamts7;Adamts8;Adamts9;Adamtsl1;Adamtsl2;Adamtsl3;Adamtsl4;Adamtsl5;Agt;Ambp;Astl;Bmp1;Cd109;Cela1;Cela2a;Cela3a;Cpn2;Cst11;Cst6;Cst9;Cstl1;Ctsf;Ctsw;F12;F13b;F2;F7;Fam20…
NABA_ECM_AFFILIATED	89	139	0.00157303	0.031675	1	Anxa10;Anxa13;Anxa8;Anxa9;C1ql1;C1ql2;C1ql3;C1ql4;C1qtnf1;C1qtnf2;C1qtnf3;C1qtnf4;C1qtnf7;C1qtnf9;Clec10a;Clec11a;Clec12b;Clec14a;Clec18a;Clec1a;Clec2l;Clec3a;Clec3b;Clec4f;Clec4g;Colec10;Colec11;Colec12;Cspg4;Cspg5;Elfn1;Elfn2;Emcn;Frem1;Frem2;Frem3;Gpc2;Gpc3;Gpc5;Gpc6;Grem1;Grifin;Hpx;Itln1;Lgals12;Lgals2;Lgals7;Lman1l;Mbl2;Muc1;Muc19;Muc2;Muc20;Muc4;Muc5ac;Muc5b;Muc6;Parm1;Plxdc1;Plxdc2;Plxna1…
NABA_PROTEOGLYCANS	27	35	0.00190867	0.0362374	1	Acan;Aspn;Bcan;Chad;Chadl;Dcn;Epyc;Esm1;Fmod;Hapln1;Hapln2;Hapln3;Hapln4;Hspg2;Impg1;Impg2;Lum;Ncan;Omd;Optc;Podn;Podnl1;Prelp;Prg4;Spock1;Spock2;Spock3
NABA_SECRETED_FACTORS	227	294	5.96897e-21	1.13325e-18	7.93277e-18	Amh;Angpt2;Angpt4;Angptl1;Angptl2;Angptl3;Angptl4;Angptl6;Angptl7;Areg;Artn;Bdnf;Bmp10;Bmp15;Bmp2;Bmp3;Bmp4;Bmp5;Bmp6;Bmp7;Bmp8a;Bmp8b;Brinp2;Brinp3;Btc;C1qtnf9;Cbln1;Cbln2;Cbln3;Cbln4;Ccbe1;Ccl1;Ccl11;Ccl17;Ccl20;Ccl22;Ccl24;Ccl25;Ccl26;Ccl28;Ccl7;Cfc1;Chrd;Chrdl1;Chrdl2;Crhbp;Crlf1;Crnn;Csf2;Csf3;Ctf1;Cx3cl1;Cxcl1;Cxcl11;Cxcl14;Cxcl5;Cxcl9;Dhh;Eda;Egf;Egfl6;Egfl7;Egfl8;Epo;Ereg;Fgf1;Fgf10;Fgf11…
NABA_CORE_MATRISOME	227	260	2.75954e-36	1.83371e-33	3.66743e-33	Abi3bp;Acan;Adipoq;Aebp1;Agrn;Ambn;Amelx;Aspn;Bcan;Bglap;Bmper;Bsph1;Cdcp2;Chad;Chadl;Cilp;Cilp2;Coch;Col10a1;Col11a1;Col11a2;Col12a1;Col13a1;Col14a1;Col15a1;Col16a1;Col17a1;Col18a1;Col19a1;Col20a1;Col22a1;Col23a1;Col24a1;Col25a1;Col26a1;Col27a1;Col28a1;Col2a1;Col3a1;Col4a1;Col4a2;Col4a3;Col4a4;Col4a5;Col4a6;Col5a1;Col5a2;Col5a3;Col6a1;Col6a2;Col6a3;Col6a5;Col6a6;Col7a1;Col8a1;Col8a2;Col9a1;Col9a…
NABA_MATRISOME_ASSOCIATED	470	651	7.50172e-30	3.32326e-27	9.96978e-27	1810010H24Rik;A2m;Adam11;Adam12;Adam18;Adam2;Adam20;Adam21;Adam22;Adam23;Adam28;Adam30;Adam32;Adam33;Adam7;Adamts1;Adamts12;Adamts13;Adamts14;Adamts15;Adamts16;Adamts17;Adamts18;Adamts19;Adamts2;Adamts20;Adamts3;Adamts4;Adamts5;Adamts7;Adamts8;Adamts9;Adamtsl1;Adamtsl2;Adamtsl3;Adamtsl4;Adamtsl5;Agt;Ambp;Amh;Angpt2;Angpt4;Angptl1;Angptl2;Angptl3;Angptl4;Angptl6;Angptl7;Anxa10;Anxa13;Anxa8;Anxa9;A…
NABA_BASEMENT_MEMBRANES	36	39	3.78282e-08	2.79298e-06	5.02737e-05	Agrn;Col15a1;Col18a1;Col4a1;Col4a2;Col4a3;Col4a4;Col4a5;Col4a6;Col6a1;Col6a2;Col6a3;Col6a5;Col6a6;Colq;Hmcn1;Hspg2;Lama1;Lama2;Lama3;Lama4;Lama5;Lamb1;Lamb2;Lamb3;Lamc2;Lamc3;Nid2;Npnt;Ntn1;Ntn3;Ntn4;Ntn5;Ntng1;Papln;Ush2a
NABA_MATRISOME	697	911	3.4799e-60	4.62479e-57	4.62479e-57	1810010H24Rik;A2m;Abi3bp;Acan;Adam11;Adam12;Adam18;Adam2;Adam20;Adam21;Adam22;Adam23;Adam28;Adam30;Adam32;Adam33;Adam7;Adamts1;Adamts12;Adamts13;Adamts14;Adamts15;Adamts16;Adamts17;Adamts18;Adamts19;Adamts2;Adamts20;Adamts3;Adamts4;Adamts5;Adamts7;Adamts8;Adamts9;Adamtsl1;Adamtsl2;Adamtsl3;Adamtsl4;Adamtsl5;Adipoq;Aebp1;Agrn;Agt;Ambn;Ambp;Amelx;Amh;Angpt2;Angpt4;Angptl1;Angptl2;Angptl3;Angptl4;An…

## Sheet: PE_group3vsgroup1_down
	hits	pathway_size	p.value	p.adj.fdr	p.adj.bonforroni	Genes_in_pathway
KEGG_GLYCOLYSIS_GLUCONEOGENESIS	24	56	0.00240269	0.00445974	1	Acss1;Adh5;Akr1a1;Aldh2;Aldh3a2;Aldh3b1;Aldh9a1;Aldoa;Dlat;Dld;Gapdh;Gpi1;Hk1;Hk2;Hk3;Ldha;Pdha1;Pdhb;Pfkp;Pgam1;Pgk1;Pgm1;Pgm2;Tpi1
KEGG_CITRATE_CYCLE_TCA_CYCLE	24	30	1.51241e-10	9.51027e-10	2.00999e-07	Acly;Aco2;Cs;Dlat;Dld;Dlst;Fh1;Idh1;Idh2;Idh3a;Idh3b;Idh3g;Mdh1;Mdh2;Ogdh;Pdha1;Pdhb;Sdha;Sdhb;Sdhc;Sdhd;Sucla2;Suclg1;Suclg2
KEGG_PENTOSE_PHOSPHATE_PATHWAY	15	26	0.000232111	0.000500607	0.308475	Aldoa;G6pdx;Gpi1;H6pd;Pfkp;Pgd;Pgls;Pgm1;Pgm2;Prps1;Prps2;Rpe;Rpia;Taldo1;Tkt
KEGG_FATTY_ACID_METABOLISM	18	39	0.00228085	0.00423951	1	Acaa2;Acadl;Acadm;Acadsb;Acat1;Acox3;Acsl1;Acsl4;Acsl5;Adh5;Aldh2;Aldh3a2;Aldh9a1;Cpt1a;Cpt2;Eci2;Hadha;Hadhb
KEGG_OXIDATIVE_PHOSPHORYLATION	74	113	8.0673e-21	1.35714e-19	1.07214e-17	Atp5a1;Atp5b;Atp5c1;Atp5d;Atp5f1;Atp5g1;Atp5g3;Atp5h;Atp5j;Atp5j2;Atp5l;Atp5o;Atp6ap1;Atp6v0a1;Atp6v0a2;Atp6v0b;Atp6v0d1;Atp6v0e;Atp6v1a;Atp6v1b2;Atp6v1c1;Atp6v1d;Atp6v1e1;Atp6v1f;Atp6v1g1;Atp6v1h;Cox15;Cox4i1;Cox5a;Cox5b;Cox6a1;Cox6b1;Cox6c;Cox7a2;Cox7a2l;Cox7b;Cox7c;Cox8a;Cyc1;Ndufa1;Ndufa10;Ndufa2;Ndufa3;Ndufa4;Ndufa6;Ndufa8;Ndufa9;Ndufab1;Ndufb10;Ndufb3;Ndufb5;Ndufb7;Ndufc2;Ndufs1;Ndufs2;Nduf…
KEGG_PURINE_METABOLISM	51	151	0.00708635	0.0121207	1	Adcy7;Adss;Adssl1;Ak2;Ampd2;Ampd3;Aprt;Atic;Cant1;Dck;Entpd1;Entpd5;Gart;Gda;Gmps;Hprt;Impdh2;Nme1;Nt5c2;Paics;Pde2a;Pde3b;Pde4b;Pde4d;Pde7a;Pfas;Pnpt1;Pola1;Pola2;Pold3;Pole;Pole2;Pole4;Polr1a;Polr1d;Polr2a;Polr2b;Polr2g;Polr3b;Polr3c;Polr3f;Ppat;Prim1;Prim2;Prps1;Prps2;Rrm1;Rrm2;Rrm2b;Xdh;Znrd1
KEGG_PYRIMIDINE_METABOLISM	39	93	0.000127722	0.000289662	0.169742	Ak3;Cant1;Cmpk1;Cmpk2;Ctps2;Dck;Dtymk;Entpd1;Entpd5;Nme1;Nt5c2;Pnpt1;Pola1;Pola2;Pold3;Pole;Pole2;Pole4;Polr1a;Polr1d;Polr2a;Polr2b;Polr2g;Polr3b;Polr3c;Polr3f;Prim1;Prim2;Rrm1;Rrm2;Rrm2b;Tk1;Txnrd1;Tyms;Uck2;Uckl1;Umps;Uprt;Znrd1
KEGG_VALINE_LEUCINE_AND_ISOLEUCINE_DEGRADATION	16	43	0.0487774	0.0725114	1	Acaa2;Acadm;Acadsb;Acat1;Aldh2;Aldh3a2;Aldh9a1;Bckdha;Dld;Hadha;Hadhb;Hibadh;Hibch;Hmgcs1;Mut;Oxct1
KEGG_VALINE_LEUCINE_AND_ISOLEUCINE_BIOSYNTHESIS	6	11	0.0279616	0.0430602	1	Iars;Iars2;Lars;Pdha1;Pdhb;Vars
KEGG_LYSINE_DEGRADATION	21	38	3.24114e-05	8.41304e-05	0.0430748	Aasdhppt;Acat1;Aldh2;Aldh3a2;Aldh9a1;Ash1l;Dlst;Dot1l;Ehmt1;Ehmt2;Hadha;Nsd1;Ogdh;Plod3;Setd1a;Setd1b;Setd2;Setd7;Setdb1;Setdb2;Suv39h1
KEGG_GLUTATHIONE_METABOLISM	20	47	0.00534778	0.00945107	1	G6pdx;Gclc;Gclm;Gpx1;Gsr;Gstm1;Gsto1;Gstp1;Idh1;Idh2;Mgst1;Mgst2;Odc1;Pgd;Rrm1;Rrm2;Rrm2b;Sms;Srm;Txndc12
KEGG_N_GLYCAN_BIOSYNTHESIS	26	45	1.20545e-06	4.00509e-06	0.00160204	Alg10b;Alg2;Alg6;Alg8;B4galt1;B4galt3;Dad1;Ddost;Dpagt1;Fut8;Ganab;Man1a;Man1a2;Man1b1;Man1c1;Man2a1;Mgat1;Mgat2;Mgat4a;Mgat5;Mogs;Rpn1;Rpn2;St6gal1;Stt3a;Stt3b
KEGG_OTHER_GLYCAN_DEGRADATION	9	16	0.00548467	0.00966727	1	Fuca1;Fuca2;Gba;Hexa;Hexb;Man2b1;Man2b2;Manba;Neu1
KEGG_AMINO_SUGAR_AND_NUCLEOTIDE_SUGAR_METABOLISM	18	44	0.0124333	0.0203909	1	Cmas;Cyb5r3;Gmppa;Gne;Gnpda2;Gpi1;Hexa;Hexb;Hk1;Hk2;Hk3;Nans;Pgm1;Pgm2;Pmm2;Uap1;Ugdh;Ugp2
KEGG_INOSITOL_PHOSPHATE_METABOLISM	30	54	9.67363e-07	3.27131e-06	0.00128563	Cdipt;Impa1;Impa2;Inpp4a;Inpp5b;Inpp5k;Ipmk;Isyna1;Itpkb;Minpp1;Ocrl;Pi4ka;Pi4kb;Pik3c2a;Pik3ca;Pik3cb;Pik3cd;Pik3cg;Pikfyve;Pip4k2a;Pip4k2b;Pip4k2c;Pip5k1a;Pip5k1b;Pip5k1c;Plcb2;Plcg2;Pten;Synj1;Tpi1
KEGG_GLYCEROPHOSPHOLIPID_METABOLISM	29	70	0.00112914	0.00220034	1	Agpat1;Agpat2;Cdipt;Cds2;Chpt1;Dgka;Dgkd;Dgkg;Dgkz;Etnk1;Gnpat;Gpd1l;Gpd2;Lclat1;Lpcat1;Lpcat2;Lpcat3;Lpcat4;Lpgat1;Lypla1;Lypla2;Mboat7;Pcyt1a;Pgs1;Phospho1;Pisd;Pla2g4a;Ptdss1;Taz
KEGG_SPHINGOLIPID_METABOLISM	15	36	0.0180133	0.0286018	1	Acer3;Asah1;B4galt6;Cerk;Degs1;Galc;Gba;Gla;Neu1;Sgms1;Sgms2;Sgpl1;Sgpp1;Sptlc2;Ugcg
KEGG_GLYOXYLATE_AND_DICARBOXYLATE_METABOLISM	8	16	0.0335422	0.0511798	1	Aco2;Cs;Mdh1;Mdh2;Mthfd1;Mthfd1l;Mthfd2;Pgp
KEGG_PROPANOATE_METABOLISM	14	31	0.0099405	0.016555	1	Acaca;Acadm;Acat1;Acss1;Aldh2;Aldh3a2;Aldh9a1;Hadha;Hibch;Ldha;Mut;Sucla2;Suclg1;Suclg2
KEGG_ONE_CARBON_POOL_BY_FOLATE	8	17	0.0410465	0.0619192	1	Atic;Gart;Mthfd1;Mthfd1l;Mthfd2;Mtr;Shmt2;Tyms
KEGG_AMINOACYL_TRNA_BIOSYNTHESIS	21	41	0.000154365	0.000347126	0.205151	Aars;Cars;Dars;Eprs;Farsa;Farsb;Gars;Hars;Hars2;Iars;Iars2;Kars;Lars;Nars;Qars;Rars;Rars2;Sars;Tars;Vars;Wars
KEGG_RIBOSOME	77	84	7.3728e-40	4.45384e-38	9.79846e-37	Fau;Mrpl13;Rpl10;Rpl10a;Rpl11;Rpl12;Rpl13;Rpl13a;Rpl14;Rpl15;Rpl17;Rpl18;Rpl18a;Rpl19;Rpl21;Rpl22;Rpl22l1;Rpl23;Rpl23a;Rpl24;Rpl27;Rpl27a;Rpl28;Rpl29;Rpl3;Rpl31;Rpl32;Rpl35;Rpl35a;Rpl36;Rpl36a;Rpl36al;Rpl37;Rpl37a;Rpl38;Rpl39;Rpl4;Rpl5;Rpl6;Rpl7;Rpl7a;Rpl8;Rpl9;Rplp0;Rplp1;Rplp2;Rps10;Rps11;Rps12;Rps13;Rps15;Rps15a;Rps16;Rps17;Rps18;Rps19;Rps20;Rps21;Rps23;Rps24;Rps25;Rps26;Rps27a;Rps27l;Rps28;Rp…
KEGG_RNA_DEGRADATION	35	56	9.26505e-10	5.33041e-09	1.23133e-06	C1d;Cnot1;Cnot10;Cnot2;Cnot3;Cnot4;Cnot6;Cnot6l;Cnot7;Cnot8;Dcp1a;Dcp2;Dcps;Ddx6;Dis3;Edc3;Edc4;Exosc10;Exosc3;Exosc8;Hspa9;Hspd1;Lsm3;Lsm6;Papola;Papolg;Patl1;Pnpt1;Skiv2l;Skiv2l2;Ttc37;Wdr61;Xrn1;Xrn2;Zcchc7
KEGG_BASAL_TRANSCRIPTION_FACTORS	16	33	0.00319691	0.00582811	1	Gtf2a1;Gtf2a2;Gtf2b;Gtf2e1;Gtf2f1;Gtf2h1;Gtf2i;Taf1;Taf10;Taf12;Taf2;Taf5l;Taf7;Taf9;Tbp;Tbpl1
KEGG_DNA_REPLICATION	27	35	4.79772e-11	3.22029e-10	6.37617e-08	Dna2;Fen1;Lig1;Mcm2;Mcm3;Mcm4;Mcm5;Mcm6;Mcm7;Pcna;Pola1;Pola2;Pold3;Pole;Pole2;Pole4;Prim1;Prim2;Rfc1;Rfc2;Rfc3;Rfc4;Rfc5;Rnaseh2b;Rpa1;Rpa2;Ssbp1
KEGG_SPLICEOSOME	99	121	3.89879e-41	2.46738e-39	5.18149e-38	Acin1;Aqr;Bud31;Cdc40;Cdc5l;Cherp;Crnkl1;Cwc15;Ddx23;Ddx39b;Ddx42;Ddx46;Ddx5;Dhx15;Dhx16;Dhx38;Dhx8;Eftud2;Eif4a3;Hnrnpa1;Hnrnpa3;Hnrnpc;Hnrnpk;Hnrnpm;Hnrnpu;Hspa8;Isy1;Lsm3;Lsm6;Magoh;Ncbp1;Ncbp2;Pcbp1;Phf5a;Plrg1;Ppil1;Pqbp1;Prpf18;Prpf19;Prpf3;Prpf38a;Prpf38b;Prpf40a;Prpf6;Prpf8;Puf60;Rbm17;Rbm22;Rbm25;Rbm8a;Rbmx;Sf3a1;Sf3a2;Sf3a3;Sf3b1;Sf3b2;Sf3b3;Sf3b4;Sf3b5;Slu7;Smndc1;Snrnp200;Snrnp27;Snrn…
KEGG_PROTEASOME	38	43	5.97408e-19	8.62995e-18	7.93955e-16	Pomp;Psma1;Psma2;Psma3;Psma4;Psma5;Psma6;Psma7;Psmb1;Psmb10;Psmb2;Psmb3;Psmb4;Psmb6;Psmb7;Psmb8;Psmb9;Psmc1;Psmc2;Psmc3;Psmc4;Psmc5;Psmc6;Psmd1;Psmd11;Psmd12;Psmd13;Psmd14;Psmd2;Psmd3;Psmd6;Psmd7;Psmd8;Psme1;Psme2;Psme3;Psme4;Psmf1
KEGG_PROTEIN_EXPORT	16	22	1.86318e-06	6.02473e-06	0.00247616	Hspa5;Oxa1l;Sec11a;Sec11c;Sec61a1;Sec61b;Sec61g;Sec62;Sec63;Spcs1;Spcs2;Spcs3;Srp14;Srp19;Srp68;Srp72
KEGG_BASE_EXCISION_REPAIR	15	33	0.00684104	0.0117162	1	Apex2;Fen1;Hmgb1;Lig1;Lig3;Mbd4;Neil3;Parp1;Parp2;Parp4;Pcna;Pold3;Pole;Pole2;Pole4
KEGG_NUCLEOTIDE_EXCISION_REPAIR	23	43	3.55617e-05	9.13359e-05	0.0472615	Ccnh;Cetn2;Cul4a;Cul4b;Ddb1;Ercc3;Ercc6;Gtf2h1;Lig1;Pcna;Pold3;Pole;Pole2;Pole4;Rad23b;Rbx1;Rfc1;Rfc2;Rfc3;Rfc4;Rfc5;Rpa1;Rpa2
KEGG_MISMATCH_REPAIR	15	22	1.39591e-05	3.83299e-05	0.0185517	Exo1;Lig1;Msh2;Msh3;Msh6;Pcna;Pold3;Rfc1;Rfc2;Rfc3;Rfc4;Rfc5;Rpa1;Rpa2;Ssbp1
KEGG_HOMOLOGOUS_RECOMBINATION	12	25	0.00851907	0.0143678	1	Blm;Brca2;Nbn;Pold3;Rad50;Rad51;Rad54b;Rad54l;Rpa1;Rpa2;Ssbp1;Top3b
KEGG_MAPK_SIGNALING_PATHWAY	112	262	1.6134e-11	1.1345e-10	2.1442e-08	Akt1;Akt2;Akt3;Arrb1;Arrb2;Atf2;Atf4;Braf;Casp3;Cdc25b;Cdc42;Chuk;Crk;Crkl;Dusp1;Dusp5;Dusp6;Dusp7;Elk4;Flna;Fos;Gadd45a;Gna12;Gng12;Grb2;Hspa8;Ikbkb;Ikbkg;Jun;Jund;Kras;Lamtor3;Map2k1;Map2k2;Map2k3;Map2k4;Map2k5;Map2k7;Map3k1;Map3k11;Map3k2;Map3k3;Map3k4;Map3k5;Map3k7;Map4k2;Map4k4;Mapk1;Mapk13;Mapk14;Mapk3;Mapk7;Mapk8;Mapk8ip3;Mapk9;Mapkapk2;Mapkapk3;Mapkapk5;Max;Mef2c;Mknk1;Mknk2;Myc;Nf1;Nfkb1…
KEGG_ERBB_SIGNALING_PATHWAY	46	86	4.91971e-09	2.44433e-08	6.53829e-06	Abl1;Akt1;Akt2;Akt3;Araf;Braf;Camk2d;Cbl;Cblb;Cdkn1b;Crk;Crkl;Eif4ebp1;Grb2;Gsk3b;Jun;Kras;Map2k1;Map2k2;Map2k4;Map2k7;Mapk1;Mapk3;Mapk8;Mapk9;Mtor;Myc;Nck1;Nras;Pak1;Pak2;Pik3ca;Pik3cb;Pik3cd;Pik3cg;Pik3r1;Pik3r5;Plcg2;Prkcb;Raf1;Rps6kb1;Shc1;Sos1;Sos2;Stat5a;Stat5b
KEGG_CHEMOKINE_SIGNALING_PATHWAY	87	167	3.53129e-15	3.40078e-14	4.69308e-12	Adcy7;Akt1;Akt2;Akt3;Arrb1;Arrb2;Braf;Ccr1;Ccr2;Ccr5;Cdc42;Chuk;Crk;Crkl;Csk;Cxcr2;Cxcr4;Dock2;Elmo1;Fgr;Foxo3;Gnai2;Gnai3;Gnb1;Gnb2;Gng10;Gng12;Gng2;Gng5;Grb2;Grk5;Grk6;Gsk3a;Gsk3b;Hck;Ikbkb;Ikbkg;Jak2;Kras;Lyn;Map2k1;Mapk1;Mapk3;Ncf1;Nfkb1;Nfkbia;Nras;Pak1;Pf4;Pik3ca;Pik3cb;Pik3cd;Pik3cg;Pik3r1;Pik3r5;Plcb2;Ppbp;Prex1;Prkaca;Prkacb;Prkcb;Prkcd;Prkx;Ptk2b;Pxn;Rac1;Rac2;Raf1;Rap1a;Rap1b;Rasgrp2;R…
KEGG_PHOSPHATIDYLINOSITOL_SIGNALING_SYSTEM	40	75	6.73657e-08	2.72298e-07	8.9529e-05	Calm1;Calm2;Calm3;Cdipt;Cds2;Dgka;Dgkd;Dgkg;Dgkz;Impa1;Impa2;Inpp4a;Inpp5b;Inpp5d;Inpp5k;Itpkb;Itpr1;Itpr2;Ocrl;Pi4ka;Pi4kb;Pik3c2a;Pik3ca;Pik3cb;Pik3cd;Pik3cg;Pik3r1;Pik3r5;Pikfyve;Pip4k2a;Pip4k2b;Pip4k2c;Pip5k1a;Pip5k1b;Pip5k1c;Plcb2;Plcg2;Prkcb;Pten;Synj1
KEGG_CELL_CYCLE	91	123	1.23243e-31	4.54972e-30	1.6379e-28	Abl1;Anapc1;Anapc13;Anapc2;Anapc4;Anapc5;Atm;Atr;Bub1;Bub1b;Bub3;Ccna2;Ccnb1;Ccnb2;Ccnd3;Ccne1;Ccnh;Cdc14a;Cdc16;Cdc20;Cdc23;Cdc25a;Cdc25b;Cdc26;Cdc27;Cdc45;Cdc6;Cdc7;Cdk1;Cdk2;Cdk4;Cdk6;Cdkn1b;Cdkn2c;Cdkn2d;Chek1;Crebbp;Cul1;Dbf4;E2f2;E2f3;E2f4;Ep300;Espl1;Fzr1;Gadd45a;Gsk3b;Hdac1;Hdac2;Mad2l1;Mcm2;Mcm3;Mcm4;Mcm5;Mcm6;Mcm7;Mdm2;Myc;Orc2;Orc3;Orc4;Orc5;Orc6;Pcna;Pkmyt1;Plk1;Prkdc;Rad21;Rb1;Rbl1;R…
KEGG_OOCYTE_MEIOSIS	65	106	2.53785e-16	2.8583e-15	3.3728e-13	Adcy7;Anapc1;Anapc13;Anapc2;Anapc4;Anapc5;Aurka;Bub1;Calm1;Calm2;Calm3;Camk2d;Ccnb1;Ccnb2;Ccne1;Cdc16;Cdc20;Cdc23;Cdc26;Cdc27;Cdk1;Cdk2;Cul1;Espl1;Fbxo5;Fbxw11;Igf1r;Itpr1;Itpr2;Mad2l1;Map2k1;Mapk1;Mapk3;Pkmyt1;Plk1;Ppp1ca;Ppp1cb;Ppp1cc;Ppp2ca;Ppp2cb;Ppp2r1a;Ppp2r1b;Ppp2r5a;Ppp2r5c;Ppp2r5d;Ppp2r5e;Ppp3ca;Ppp3cb;Ppp3r1;Prkaca;Prkacb;Prkx;Rbx1;Rps6ka1;Rps6ka3;Skp1a;Slk;Smc1a;Smc3;Ywhab;Ywhae;Ywhag;…
KEGG_P53_SIGNALING_PATHWAY	35	64	1.41824e-07	5.57645e-07	0.000188484	Apaf1;Atm;Atr;Bax;Bid;Casp3;Casp8;Ccnb1;Ccnb2;Ccnd3;Ccne1;Ccng1;Ccng2;Cd82;Cdk1;Cdk2;Cdk4;Cdk6;Chek1;Cycs;Ei24;Gadd45a;Mdm2;Mdm4;Pten;Rchy1;Rfwd2;Rrm2;Rrm2b;Sesn1;Sesn3;Shisa5;Siah1a;Thbs1;Trp53
KEGG_UBIQUITIN_MEDIATED_PROTEOLYSIS	94	129	9.49867e-32	3.60678e-30	1.26237e-28	Anapc1;Anapc13;Anapc2;Anapc4;Anapc5;Birc2;Birc3;Birc6;Brca1;Cbl;Cblb;Cdc16;Cdc20;Cdc23;Cdc26;Cdc27;Cdc34;Cul1;Cul2;Cul3;Cul4a;Cul4b;Cul5;Ddb1;Fancl;Fbxw11;Fbxw7;Fzr1;Herc1;Herc2;Herc4;Huwe1;Itch;Keap1;Klhl9;Map3k1;Mdm2;Mgrn1;Nedd4;Pias1;Pias2;Pml;Ppil2;Prpf19;Rbx1;Rchy1;Rfwd2;Sae1;Siah1a;Skp1a;Smurf2;Stub1;Syvn1;Traf6;Trim37;Trip12;Uba1;Uba2;Uba3;Uba6;Uba7;Ube2a;Ube2b;Ube2c;Ube2d1;Ube2d2a;Ube2d3;…
KEGG_SNARE_INTERACTIONS_IN_VESICULAR_TRANSPORT	20	35	2.58285e-05	6.7571e-05	0.034326	Bet1;Gosr1;Gosr2;Sec22b;Snap23;Snap29;Stx11;Stx12;Stx16;Stx17;Stx2;Stx5a;Stx7;Use1;Vamp2;Vamp3;Vamp4;Vamp8;Vti1b;Ykt6
KEGG_LYSOSOME	70	118	2.23107e-16	2.55611e-15	2.96509e-13	Abca2;Ap1b1;Ap1g1;Ap1m1;Ap1s2;Ap3b1;Ap3d1;Ap3m1;Ap3s1;Ap4b1;Ap4e1;Arsb;Asah1;Atp6ap1;Atp6v0a1;Atp6v0a2;Atp6v0b;Atp6v0d1;Atp6v1h;Cd164;Cd63;Cd68;Cln3;Cln5;Clta;Cltc;Ctsa;Ctsb;Ctsc;Ctsd;Ctse;Ctsg;Ctsh;Ctss;Ctsz;Fuca1;Galc;Galns;Gba;Gga1;Gga3;Gla;Gm2a;Gnptab;Gns;Gusb;Hexa;Hexb;Ids;Igf2r;Lamp1;Lamp2;Laptm4a;Laptm5;Lipa;M6pr;Man2b1;Manba;Naga;Napsa;Neu1;Npc1;Npc2;Ppt1;Ppt2;Psap;Scarb2;Sort1;Tcirg1;Tpp1
KEGG_ENDOCYTOSIS	93	169	3.5756e-18	4.79998e-17	4.75198e-15	Acap1;Acap2;Agap1;Ap2a1;Ap2a2;Ap2b1;Ap2m1;Ap2s1;Arap1;Arap2;Arap3;Arf6;Arfgap1;Arfgap2;Arrb1;Arrb2;Asap1;Cbl;Cblb;Ccr5;Cdc42;Chmp1b;Chmp2a;Chmp2b;Chmp3;Chmp4b;Chmp5;Clta;Cltc;Csf1r;Cxcr2;Cxcr4;Dnm1l;Dnm2;Eea1;Ehd1;Ehd4;Epn1;Eps15;Git2;Grk5;Grk6;H2-T23;Hgs;Hspa8;Igf1r;Il2rg;Iqsec1;Itch;Kit;Ldlrap1;Mdm2;Met;Nedd4;Pdcd6ip;Pikfyve;Pip4k2b;Pip5k1a;Pip5k1b;Pip5k1c;Prkci;Psd4;Rab11a;Rab11b;Rab22a;Rab31;…
KEGG_PEROXISOME	31	78	0.00198899	0.00375478	1	Abcd1;Abcd2;Abcd3;Acox3;Acsl1;Acsl4;Acsl5;Agps;Cat;Crot;Ech1;Eci2;Far1;Far2;Gnpat;Hsd17b4;Idh1;Idh2;Pex13;Pex19;Pex2;Pex3;Pex7;Phyh;Prdx1;Prdx5;Scp2;Slc25a17;Sod1;Sod2;Xdh
KEGG_MTOR_SIGNALING_PATHWAY	31	51	2.19602e-08	9.56887e-08	2.91851e-05	Akt1;Akt2;Akt3;Braf;Cab39;Cab39l;Eif4b;Eif4e;Eif4e2;Eif4ebp1;Hif1a;Mapk1;Mapk3;Mtor;Pdpk1;Pik3ca;Pik3cb;Pik3cd;Pik3cg;Pik3r1;Pik3r5;Prkaa1;Rheb;Rictor;Rps6;Rps6ka1;Rps6ka3;Rps6kb1;Stk11;Ulk2;Vegfa
KEGG_APOPTOSIS	48	81	1.17059e-11	8.54788e-11	1.55571e-08	Aifm1;Akt1;Akt2;Akt3;Apaf1;Atm;Bax;Bid;Birc2;Birc3;Capn1;Casp3;Casp7;Casp8;Cflar;Chuk;Csf2rb;Cycs;Endod1;Ikbkb;Ikbkg;Irak1;Irak2;Irak3;Irak4;Myd88;Nfkb1;Nfkbia;Pik3ca;Pik3cb;Pik3cd;Pik3cg;Pik3r1;Pik3r5;Ppp3ca;Ppp3cb;Ppp3r1;Prkaca;Prkacb;Prkar1a;Prkar2b;Prkx;Rela;Ripk1;Tnf;Tnfrsf1a;Trp53;Xiap
KEGG_CARDIAC_MUSCLE_CONTRACTION	29	72	0.00209448	0.00393158	1	Atp1a1;Atp1a3;Atp1b1;Atp1b2;Atp1b3;Atp2a2;Cox4i1;Cox5a;Cox5b;Cox6a1;Cox6b1;Cox6c;Cox7a2;Cox7a2l;Cox7b;Cox7c;Cox8a;Cyc1;Slc9a1;Slc9a6;Tpm3;Tpm4;Uqcr10;Uqcrb;Uqcrc1;Uqcrc2;Uqcrfs1;Uqcrh;Uqcrq
KEGG_WNT_SIGNALING_PATHWAY	62	146	7.69008e-07	2.64086e-06	0.00102201	Apc;Axin1;Cacybp;Camk2d;Ccnd3;Chd8;Crebbp;Csnk1a1;Csnk2a1;Csnk2a2;Csnk2b;Ctbp1;Ctbp2;Ctnnb1;Cul1;Dvl1;Dvl3;Ep300;Fbxw11;Gsk3b;Jun;Lrp6;Map3k7;Mapk8;Mapk9;Myc;Nfat5;Nfatc1;Nfatc3;Nlk;Plcb2;Ppp2ca;Ppp2cb;Ppp2r1a;Ppp2r1b;Ppp2r5a;Ppp2r5c;Ppp2r5d;Ppp2r5e;Ppp3ca;Ppp3cb;Ppp3r1;Prkaca;Prkacb;Prkcb;Prkx;Psen1;Rac1;Rac2;Rbx1;Rhoa;Rock1;Rock2;Senp2;Siah1a;Skp1a;Smad2;Smad3;Smad4;Tbl1x;Tbl1xr1;Trp53
KEGG_DORSO_VENTRAL_AXIS_FORMATION	11	22	0.00947618	0.0158214	1	Ets1;Etv6;Grb2;Kras;Map2k1;Mapk1;Mapk3;Notch1;Notch2;Sos1;Sos2
KEGG_NOTCH_SIGNALING_PATHWAY	22	47	0.000827661	0.00165907	1	Adam17;Crebbp;Ctbp1;Ctbp2;Dtx3l;Dtx4;Dvl1;Dvl3;Ep300;Hdac1;Hdac2;Kat2b;Maml1;Ncor2;Ncstn;Notch1;Notch2;Numb;Psen1;Psenen;Rbpj;Snw1
KEGG_TGF_BETA_SIGNALING_PATHWAY	37	85	9.72813e-05	0.000224456	0.129287	Bmpr1a;Bmpr2;Crebbp;Cul1;E2f4;Ep300;Id1;Id2;Inhba;Mapk1;Mapk3;Myc;Ppp2ca;Ppp2cb;Ppp2r1a;Ppp2r1b;Rbl1;Rbl2;Rbx1;Rhoa;Rock1;Rock2;Rps6kb1;Skp1a;Smad2;Smad3;Smad4;Smad5;Smurf2;Sp1;Tfdp1;Tgfb1;Tgfbr1;Tgfbr2;Thbs1;Tnf;Zfyve16
KEGG_VEGF_SIGNALING_PATHWAY	34	74	4.94456e-05	0.000124457	0.0657131	Akt1;Akt2;Akt3;Cdc42;Kras;Map2k1;Map2k2;Mapk1;Mapk13;Mapk14;Mapk3;Mapkapk2;Mapkapk3;Nfat5;Nfatc1;Nfatc3;Nras;Pik3ca;Pik3cb;Pik3cd;Pik3cg;Pik3r1;Pik3r5;Pla2g4a;Plcg2;Ppp3ca;Ppp3cb;Ppp3r1;Prkcb;Pxn;Rac1;Rac2;Raf1;Vegfa
KEGG_FOCAL_ADHESION	77	194	1.08779e-06	3.63236e-06	0.00144568	Actb;Actg1;Actn1;Actn4;Akt1;Akt2;Akt3;Birc2;Birc3;Braf;Ccnd3;Cdc42;Crk;Crkl;Ctnnb1;Flna;Fn1;Fyn;Grb2;Gsk3b;Hgf;Igf1r;Ilk;Itga4;Itga6;Itgav;Itgb1;Itgb3;Itgb7;Jun;Map2k1;Mapk1;Mapk3;Mapk8;Mapk9;Met;Myl12a;Myl12b;Pak1;Pak2;Parvg;Pdpk1;Pik3ca;Pik3cb;Pik3cd;Pik3cg;Pik3r1;Pik3r5;Pip5k1c;Ppp1ca;Ppp1cb;Ppp1cc;Ppp1r12a;Prkcb;Pten;Pxn;Rac1;Rac2;Raf1;Rap1a;Rap1b;Rapgef1;Rhoa;Rock1;Rock2;Shc1;Sos1;Sos2;Thbs1…
KEGG_ADHERENS_JUNCTION	37	68	6.96001e-08	2.79452e-07	9.24985e-05	Actb;Actg1;Actn1;Actn4;Cdc42;Crebbp;Csnk2a1;Csnk2a2;Csnk2b;Ctnna1;Ctnnb1;Ctnnd1;Ep300;Fyn;Igf1r;Insr;Iqgap1;Map3k7;Mapk1;Mapk3;Met;Nlk;Ptpn1;Ptpn6;Ptprj;Rac1;Rac2;Rhoa;Smad2;Smad3;Smad4;Tgfbr1;Tgfbr2;Vcl;Was;Wasf2;Wasl
KEGG_TIGHT_JUNCTION	43	123	0.00568574	0.00999517	1	Actb;Actg1;Actn1;Actn4;Akt1;Akt2;Akt3;Ash1l;Cask;Cdc42;Cdk4;Cldn1;Cldn15;Csnk2a1;Csnk2a2;Csnk2b;Ctnna1;Ctnnb1;Exoc3;Exoc4;Gnai2;Gnai3;Hcls1;Kras;Mpp5;Myh9;Myl12a;Myl12b;Nras;Ppp2ca;Ppp2cb;Ppp2r1a;Ppp2r1b;Ppp2r2a;Ppp2r2d;Prkcb;Prkcd;Prkci;Pten;Rhoa;Sptan1;Sympk;Vapa
KEGG_GAP_JUNCTION	33	85	0.00209886	0.00393425	1	Adcy7;Cdk1;Csnk1d;Gnai2;Gnai3;Gnaq;Gnas;Grb2;Itpr1;Itpr2;Kras;Map2k1;Map2k2;Map2k5;Map3k2;Mapk1;Mapk3;Mapk7;Nras;Plcb2;Prkaca;Prkacb;Prkcb;Prkx;Raf1;Sos1;Sos2;Tuba1a;Tuba1b;Tuba1c;Tuba4a;Tubb4b;Tubb5
KEGG_ANTIGEN_PROCESSING_AND_PRESENTATION	30	53	3.41506e-07	1.26073e-06	0.000453861	B2m;Calr;Canx;Cd74;Creb1;Ctsb;Ctss;H2-Aa;H2-Ab1;H2-DMa;H2-DMb1;H2-Eb1;H2-T23;Hsp90aa1;Hsp90ab1;Hspa4;Hspa5;Hspa8;Ifi30;Klrd1;Nfya;Nfyb;Nfyc;Pdia3;Psme1;Psme2;Psme3;Tap1;Tap2;Tapbp
KEGG_TOLL_LIKE_RECEPTOR_SIGNALING_PATHWAY	55	89	3.08932e-14	2.793e-13	4.1057e-11	Akt1;Akt2;Akt3;Casp8;Cd80;Chuk;Fos;Ifnar1;Ifnar2;Ikbkb;Ikbke;Ikbkg;Irak1;Irak4;Irf3;Irf5;Jun;Lbp;Map2k1;Map2k2;Map2k3;Map2k4;Map2k7;Map3k7;Mapk1;Mapk13;Mapk14;Mapk3;Mapk8;Mapk9;Myd88;Nfkb1;Nfkbia;Pik3ca;Pik3cb;Pik3cd;Pik3cg;Pik3r1;Pik3r5;Rac1;Rela;Ripk1;Stat1;Tab2;Tbk1;Ticam2;Tirap;Tlr2;Tlr4;Tlr7;Tlr8;Tnf;Tollip;Traf3;Traf6
KEGG_NOD_LIKE_RECEPTOR_SIGNALING_PATHWAY	34	53	5.83211e-10	3.41448e-09	7.75088e-07	Birc2;Birc3;Card6;Card9;Casp1;Casp8;Chuk;Hsp90aa1;Hsp90ab1;Hsp90b1;Ikbkb;Ikbkg;Map3k7;Mapk1;Mapk13;Mapk14;Mapk3;Mapk8;Mapk9;Mefv;Nfkb1;Nfkbia;Nlrp3;Pstpip1;Pycard;Rela;Ripk2;Sugt1;Tab2;Tab3;Tnf;Tnfaip3;Traf6;Xiap
KEGG_RIG_I_LIKE_RECEPTOR_SIGNALING_PATHWAY	33	55	1.22651e-08	5.62082e-08	1.63004e-05	Atg12;Atg5;Azi2;Casp8;Chuk;Cyld;Ddx3x;Ddx58;Ikbkb;Ikbke;Ikbkg;Irf3;Map3k1;Map3k7;Mapk13;Mapk14;Mapk8;Mapk9;Nfkb1;Nfkbia;Nlrx1;Otud5;Rela;Ripk1;Rnf125;Sike1;Tank;Tbk1;Tmem173;Tnf;Traf3;Traf6;Trim25
KEGG_CYTOSOLIC_DNA_SENSING_PATHWAY	21	42	0.000362467	0.000755045	0.481719	Adar;Aim2;Casp1;Chuk;Ddx58;Ikbkb;Ikbke;Ikbkg;Irf3;Nfkb1;Nfkbia;Polr1d;Polr3b;Polr3c;Polr3f;Pycard;Rela;Ripk1;Tbk1;Tmem173;Trex1
KEGG_JAK_STAT_SIGNALING_PATHWAY	53	133	5.63418e-05	0.000139959	0.0748783	Akt1;Akt2;Akt3;Cbl;Cblb;Ccnd3;Crebbp;Crlf2;Csf2ra;Csf2rb;Csf3r;Ep300;Grb2;Ifnar1;Ifnar2;Ifngr1;Ifngr2;Il10ra;Il10rb;Il13ra1;Il2rg;Il4ra;Il6ra;Il6st;Il7r;Irf9;Jak1;Jak2;Myc;Osm;Pias1;Pias2;Pik3ca;Pik3cb;Pik3cd;Pik3cg;Pik3r1;Pik3r5;Pim1;Ptpn11;Ptpn6;Socs4;Sos1;Sos2;Spred1;Stam2;Stat1;Stat2;Stat3;Stat5a;Stat5b;Stat6;Tyk2
KEGG_NATURAL_KILLER_CELL_MEDIATED_CYTOTOXICITY	54	99	5.5997e-11	3.7397e-10	7.442e-08	Araf;Bid;Braf;Casp3;Cd48;Fcer1g;Fyn;Grb2;H2-T23;Ifnar1;Ifnar2;Ifngr1;Ifngr2;Itgal;Itgb2;Klrd1;Kras;Lcp2;Map2k1;Map2k2;Mapk1;Mapk3;Nfat5;Nfatc1;Nfatc3;Nras;Pak1;Pik3ca;Pik3cb;Pik3cd;Pik3cg;Pik3r1;Pik3r5;Plcg2;Ppp3ca;Ppp3cb;Ppp3r1;Prkcb;Ptk2b;Ptpn11;Ptpn6;Rac1;Rac2;Raf1;Sh3bp2;Shc1;Sos1;Sos2;Syk;Tnf;Tyrobp;Ulbp1;Vav1;Vav3
KEGG_T_CELL_RECEPTOR_SIGNALING_PATHWAY	59	106	2.48572e-12	1.90955e-11	3.30352e-09	Akt1;Akt2;Akt3;Bcl10;Cbl;Cblb;Cdc42;Cdk4;Chuk;Dlg1;Fos;Fyn;Grb2;Gsk3b;Ikbkb;Ikbkg;Jun;Kras;Lcp2;Malt1;Map2k1;Map2k2;Map2k7;Map3k7;Mapk1;Mapk13;Mapk14;Mapk3;Mapk9;Nck1;Nfat5;Nfatc1;Nfatc3;Nfkb1;Nfkbia;Nras;Pak1;Pak2;Pdpk1;Pik3ca;Pik3cb;Pik3cd;Pik3cg;Pik3r1;Pik3r5;Ppp3ca;Ppp3cb;Ppp3r1;Ptpn6;Ptprc;Raf1;Rela;Rhoa;Sos1;Sos2;Tec;Tnf;Vav1;Vav3
KEGG_B_CELL_RECEPTOR_SIGNALING_PATHWAY	54	74	7.13228e-19	1.01923e-17	9.4788e-16	Akt1;Akt2;Akt3;Bcl10;Blnk;Btk;Cd79a;Cd81;Chuk;Dapp1;Fcgr2b;Fos;Grb2;Gsk3b;Ifitm1;Ikbkb;Ikbkg;Inpp5d;Jun;Kras;Lyn;Malt1;Map2k1;Map2k2;Mapk1;Mapk3;Nfat5;Nfatc1;Nfatc3;Nfkb1;Nfkbia;Nras;Pik3ap1;Pik3ca;Pik3cb;Pik3cd;Pik3cg;Pik3r1;Pik3r5;Plcg2;Ppp3ca;Ppp3cb;Ppp3r1;Prkcb;Ptpn6;Rac1;Rac2;Raf1;Rela;Sos1;Sos2;Syk;Vav1;Vav3
KEGG_FC_EPSILON_RI_SIGNALING_PATHWAY	44	78	1.28207e-09	7.18933e-09	1.70387e-06	Akt1;Akt2;Akt3;Btk;Fcer1g;Fyn;Gab2;Grb2;Inpp5d;Kras;Lcp2;Lyn;Map2k1;Map2k2;Map2k3;Map2k4;Map2k7;Mapk1;Mapk13;Mapk14;Mapk3;Mapk8;Mapk9;Nras;Pdpk1;Pik3ca;Pik3cb;Pik3cd;Pik3cg;Pik3r1;Pik3r5;Pla2g4a;Plcg2;Prkcb;Prkcd;Rac1;Rac2;Raf1;Sos1;Sos2;Syk;Tnf;Vav1;Vav3
KEGG_FC_GAMMA_R_MEDIATED_PHAGOCYTOSIS	60	92	5.06953e-17	6.06973e-16	6.7374e-14	Akt1;Akt2;Akt3;Arf6;Arpc1a;Arpc1b;Arpc2;Arpc3;Arpc4;Arpc5;Asap1;Cdc42;Cfl1;Cfl2;Crk;Crkl;Dnm1l;Dnm2;Dock2;Fcgr2b;Fcgr3;Gab2;Gsn;Hck;Inpp5d;Lyn;Map2k1;Mapk1;Mapk3;Marcks;Marcksl1;Ncf1;Pak1;Pik3ca;Pik3cb;Pik3cd;Pik3cg;Pik3r1;Pik3r5;Pikfyve;Pip4k2b;Pip5k1a;Pip5k1b;Pip5k1c;Pla2g4a;Plcg2;Prkcb;Prkcd;Ptprc;Rac1;Rac2;Raf1;Rps6kb1;Syk;Vasp;Vav1;Vav3;Was;Wasf2;Wasl
KEGG_LEUKOCYTE_TRANSENDOTHELIAL_MIGRATION	56	113	3.19679e-09	1.62158e-08	4.24854e-06	Actb;Actg1;Actn1;Actn4;Cdc42;Cldn1;Cldn15;Ctnna1;Ctnnb1;Ctnnd1;Cxcr4;Cyba;Cybb;Ezr;Gnai2;Gnai3;Itga4;Itgal;Itgam;Itgb1;Itgb2;Mapk13;Mapk14;Mmp9;Msn;Myl12a;Myl12b;Ncf1;Ncf2;Ncf4;Pik3ca;Pik3cb;Pik3cd;Pik3cg;Pik3r1;Pik3r5;Plcg2;Prkcb;Ptk2b;Ptpn11;Pxn;Rac1;Rac2;Rap1a;Rap1b;Rassf5;Rhoa;Rhoh;Rock1;Rock2;Sipa1;Vasp;Vav1;Vav3;Vcam1;Vcl
KEGG_LONG_TERM_POTENTIATION	35	67	7.53788e-07	2.5953e-06	0.00100178	Araf;Atf4;Braf;Calm1;Calm2;Calm3;Camk2d;Crebbp;Ep300;Gnaq;Itpr1;Itpr2;Kras;Map2k1;Map2k2;Mapk1;Mapk3;Nras;Plcb2;Ppp1ca;Ppp1cb;Ppp1cc;Ppp1r12a;Ppp3ca;Ppp3cb;Ppp3r1;Prkaca;Prkacb;Prkcb;Prkx;Raf1;Rap1a;Rap1b;Rps6ka1;Rps6ka3
KEGG_NEUROTROPHIN_SIGNALING_PATHWAY	86	124	1.17138e-26	3.62038e-25	1.55676e-23	Abl1;Akt1;Akt2;Akt3;Arhgdia;Arhgdib;Atf4;Bax;Braf;Calm1;Calm2;Calm3;Camk2d;Cdc42;Crk;Crkl;Csk;Foxo3;Frs2;Grb2;Gsk3b;Ikbkb;Irak1;Irak2;Irak3;Irak4;Irs2;Jun;Kidins220;Kras;Map2k1;Map2k2;Map2k5;Map2k7;Map3k1;Map3k3;Map3k5;Mapk1;Mapk13;Mapk14;Mapk3;Mapk7;Mapk8;Mapk9;Mapkapk2;Nfkb1;Nfkbia;Nras;Pdpk1;Pik3ca;Pik3cb;Pik3cd;Pik3cg;Pik3r1;Pik3r5;Plcg2;Prdm4;Prkcd;Psen1;Ptpn11;Rac1;Raf1;Rap1a;Rap1b;Rapgef1;…
KEGG_LONG_TERM_DEPRESSION	27	69	0.00455006	0.00807347	1	Araf;Braf;Gna12;Gna13;Gnai2;Gnai3;Gnaq;Gnas;Gria3;Igf1r;Itpr1;Itpr2;Kras;Lyn;Map2k1;Map2k2;Mapk1;Mapk3;Nras;Pla2g4a;Plcb2;Ppp2ca;Ppp2cb;Ppp2r1a;Ppp2r1b;Prkcb;Raf1
KEGG_REGULATION_OF_ACTIN_CYTOSKELETON	94	206	9.81717e-12	7.28883e-11	1.3047e-08	Actb;Actg1;Actn1;Actn4;Apc;Araf;Arhgef1;Arhgef6;Arhgef7;Arpc1a;Arpc1b;Arpc2;Arpc3;Arpc4;Arpc5;Braf;Brk1;Cdc42;Cfl1;Cfl2;Crk;Crkl;Csk;Cyfip1;Cyfip2;Ezr;Fgd3;Fn1;Gna12;Gna13;Gng12;Gsn;Iqgap1;Iqgap2;Itga4;Itga6;Itgal;Itgam;Itgav;Itgb1;Itgb2;Itgb3;Itgb7;Kras;Map2k1;Map2k2;Mapk1;Mapk3;Msn;Myh9;Myl12a;Myl12b;Nckap1l;Nras;Pak1;Pak2;Pfn1;Pik3ca;Pik3cb;Pik3cd;Pik3cg;Pik3r1;Pik3r5;Pikfyve;Pip4k2a;Pip4k2b;P…
KEGG_INSULIN_SIGNALING_PATHWAY	77	135	2.42577e-16	2.75542e-15	3.22384e-13	Acaca;Akt1;Akt2;Akt3;Araf;Braf;Calm1;Calm2;Calm3;Cbl;Cblb;Crk;Crkl;Eif4e;Eif4e2;Eif4ebp1;Flot1;Flot2;Foxo1;Grb2;Gsk3b;Gys1;Hk1;Hk2;Hk3;Ikbkb;Inpp5d;Inpp5k;Insr;Irs2;Kras;Map2k1;Map2k2;Mapk1;Mapk3;Mapk8;Mapk9;Mknk1;Mknk2;Mtor;Nras;Pde3b;Pdpk1;Phka2;Phkb;Phkg2;Pik3ca;Pik3cb;Pik3cd;Pik3cg;Pik3r1;Pik3r5;Ppp1ca;Ppp1cb;Ppp1cc;Ppp1r3d;Prkaa1;Prkab1;Prkaca;Prkacb;Prkag1;Prkar1a;Prkar2b;Prkci;Prkx;Ptpn1;P…
KEGG_GNRH_SIGNALING_PATHWAY	42	97	3.55307e-05	9.13359e-05	0.0472203	Adcy7;Atf4;Calm1;Calm2;Calm3;Camk2d;Cdc42;Gnaq;Gnas;Grb2;Itpr1;Itpr2;Jun;Kras;Map2k1;Map2k2;Map2k3;Map2k4;Map2k7;Map3k1;Map3k2;Map3k3;Map3k4;Mapk1;Mapk13;Mapk14;Mapk3;Mapk7;Mapk8;Mapk9;Nras;Pla2g4a;Plcb2;Prkaca;Prkacb;Prkcb;Prkcd;Prkx;Ptk2b;Raf1;Sos1;Sos2
KEGG_PROGESTERONE_MEDIATED_OOCYTE_MATURATION	53	83	1.25343e-14	1.15681e-13	1.6658e-11	Adcy7;Akt1;Akt2;Akt3;Anapc1;Anapc13;Anapc2;Anapc4;Anapc5;Araf;Braf;Bub1;Ccna2;Ccnb1;Ccnb2;Cdc16;Cdc23;Cdc25a;Cdc25b;Cdc26;Cdc27;Cdk1;Cdk2;Fzr1;Gnai2;Gnai3;Hsp90aa1;Hsp90ab1;Igf1r;Kras;Mad2l1;Map2k1;Mapk1;Mapk13;Mapk14;Mapk3;Mapk8;Mapk9;Pde3b;Pik3ca;Pik3cb;Pik3cd;Pik3cg;Pik3r1;Pik3r5;Pkmyt1;Plk1;Prkaca;Prkacb;Prkx;Raf1;Rps6ka1;Rps6ka3
KEGG_ADIPOCYTOKINE_SIGNALING_PATHWAY	30	67	0.000244819	0.00052563	0.325365	Acsl1;Acsl4;Acsl5;Adipor1;Adipor2;Akt1;Akt2;Akt3;Camkk2;Chuk;Cpt1a;Ikbkb;Ikbkg;Irs2;Jak2;Mapk8;Mapk9;Mtor;Nfkb1;Nfkbia;Prkaa1;Prkab1;Prkag1;Ptpn11;Rela;Stat3;Stk11;Tnf;Tnfrsf1a;Tnfrsf1b
KEGG_TYPE_II_DIABETES_MELLITUS	20	46	0.00475699	0.00842939	1	Hk1;Hk2;Hk3;Ikbkb;Insr;Irs2;Mapk1;Mapk3;Mapk8;Mapk9;Mtor;Pik3ca;Pik3cb;Pik3cd;Pik3cg;Pik3r1;Pik3r5;Prkcd;Socs4;Tnf
KEGG_ALDOSTERONE_REGULATED_SODIUM_REABSORPTION	19	42	0.00300709	0.00549714	1	Atp1a1;Atp1a3;Atp1b1;Atp1b2;Atp1b3;Hsd11b1;Insr;Irs2;Kras;Mapk1;Mapk3;Pdpk1;Pik3ca;Pik3cb;Pik3cd;Pik3cg;Pik3r1;Pik3r5;Prkcb
KEGG_VASOPRESSIN_REGULATED_WATER_REABSORPTION	25	43	1.64701e-06	5.37809e-06	0.00218888	Arhgdia;Arhgdib;Creb1;Dctn1;Dctn2;Dctn4;Dctn5;Dctn6;Dync1h1;Dync1i2;Dync1li1;Dync1li2;Dynll1;Dynll2;Gnas;Nsf;Prkaca;Prkacb;Prkx;Rab11a;Rab11b;Rab5a;Rab5b;Rab5c;Vamp2
KEGG_PROXIMAL_TUBULE_BICARBONATE_RECLAMATION	10	22	0.0244408	0.038035	1	Aqp1;Atp1a1;Atp1a3;Atp1b1;Atp1b2;Atp1b3;Car2;Gls;Glud1;Mdh1
KEGG_ALZHEIMERS_DISEASE	92	152	6.22522e-22	1.14907e-20	8.27332e-19	Adam10;Adam17;Apaf1;Apoe;App;Atf6;Atp2a2;Atp2a3;Atp5a1;Atp5b;Atp5c1;Atp5d;Atp5f1;Atp5g1;Atp5g3;Atp5h;Atp5j;Atp5o;Bid;Calm1;Calm2;Calm3;Capn1;Casp3;Casp7;Casp8;Cox4i1;Cox5a;Cox5b;Cox6a1;Cox6b1;Cox6c;Cox7a2;Cox7a2l;Cox7b;Cox7c;Cox8a;Cyc1;Cycs;Eif2ak3;Ern1;Gapdh;Gnaq;Gsk3b;Itpr1;Itpr2;Mapk1;Mapk3;Nae1;Ncstn;Ndufa1;Ndufa10;Ndufa2;Ndufa3;Ndufa4;Ndufa6;Ndufa8;Ndufa9;Ndufab1;Ndufb10;Ndufb3;Ndufb5;Ndufb7…
KEGG_PARKINSONS_DISEASE	74	107	5.14396e-23	1.06818e-21	6.83632e-20	Apaf1;Atp5a1;Atp5b;Atp5c1;Atp5d;Atp5f1;Atp5g1;Atp5g3;Atp5h;Atp5j;Atp5o;Casp3;Cox4i1;Cox5a;Cox5b;Cox6a1;Cox6b1;Cox6c;Cox7a2;Cox7a2l;Cox7b;Cox7c;Cox8a;Cyc1;Cycs;Htra2;Lrrk2;Ndufa1;Ndufa10;Ndufa2;Ndufa3;Ndufa4;Ndufa6;Ndufa8;Ndufa9;Ndufab1;Ndufb10;Ndufb3;Ndufb5;Ndufb7;Ndufc2;Ndufs1;Ndufs2;Ndufs3;Ndufs4;Ndufs7;Ndufs8;Ndufv1;Ndufv2;Ndufv3;Park7;Ppid;Sdha;Sdhb;Sdhc;Sdhd;Slc25a5;Uba1;Uba7;Ubb;Ube2g1;Ube2…
KEGG_AMYOTROPHIC_LATERAL_SCLEROSIS_ALS	24	52	0.000473247	0.000969098	0.628945	Apaf1;Bax;Bid;Casp1;Casp3;Cat;Cycs;Derl1;Gpx1;Map2k3;Map3k5;Mapk13;Mapk14;Ppp3ca;Ppp3cb;Ppp3r1;Rab5a;Rac1;Sod1;Tnf;Tnfrsf1a;Tnfrsf1b;Tomm40;Trp53
KEGG_HUNTINGTONS_DISEASE	99	163	1.18019e-23	2.61412e-22	1.56847e-20	Ap2a1;Ap2a2;Ap2b1;Ap2m1;Ap2s1;Apaf1;Atp5a1;Atp5b;Atp5c1;Atp5d;Atp5f1;Atp5g1;Atp5g3;Atp5h;Atp5j;Atp5o;Bax;Casp3;Casp8;Clta;Cltc;Cox4i1;Cox5a;Cox5b;Cox6a1;Cox6b1;Cox6c;Cox7a2;Cox7a2l;Cox7b;Cox7c;Cox8a;Creb1;Crebbp;Cyc1;Cycs;Dctn1;Dctn2;Dctn4;Ep300;Gnaq;Gpx1;Hdac1;Hdac2;Htt;Itpr1;Ndufa1;Ndufa10;Ndufa2;Ndufa3;Ndufa4;Ndufa6;Ndufa8;Ndufa9;Ndufab1;Ndufb10;Ndufb3;Ndufb5;Ndufb7;Ndufc2;Ndufs1;Ndufs2;Ndufs3…
KEGG_PRION_DISEASES	15	34	0.00873368	0.0147111	1	Bax;Egr1;Fyn;Hspa5;Map2k1;Map2k2;Mapk1;Mapk3;Ncam1;Notch1;Prkaca;Prkacb;Prkx;Sod1;Stip1
KEGG_VIBRIO_CHOLERAE_INFECTION	30	52	1.92223e-07	7.2782e-07	0.000255465	Actb;Actg1;Arf1;Atp6ap1;Atp6v0a1;Atp6v0a2;Atp6v0b;Atp6v0d1;Atp6v0e;Atp6v1a;Atp6v1b2;Atp6v1c1;Atp6v1d;Atp6v1e1;Atp6v1f;Atp6v1g1;Atp6v1h;Gnas;Kdelr1;Kdelr2;Pdia4;Plcg2;Prkaca;Prkacb;Prkcb;Prkx;Sec61a1;Sec61b;Sec61g;Tcirg1
KEGG_EPITHELIAL_CELL_SIGNALING_IN_HELICOBACTER_PYLORI_INFECTION	39	66	1.10155e-09	6.28309e-09	1.46396e-06	Adam10;Adam17;Atp6ap1;Atp6v0a1;Atp6v0a2;Atp6v0b;Atp6v0d1;Atp6v0e;Atp6v1a;Atp6v1b2;Atp6v1c1;Atp6v1d;Atp6v1e1;Atp6v1f;Atp6v1g1;Atp6v1h;Casp3;Cdc42;Chuk;Csk;Cxcr2;Ikbkb;Ikbkg;Jun;Lyn;Map2k4;Mapk13;Mapk14;Mapk8;Mapk9;Met;Nfkb1;Nfkbia;Pak1;Plcg2;Ptpn11;Rac1;Rela;Tcirg1
KEGG_PATHOGENIC_ESCHERICHIA_COLI_INFECTION	33	52	1.57764e-09	8.45437e-09	2.09668e-06	Abl1;Actb;Actg1;Arhgef2;Arpc1a;Arpc1b;Arpc2;Arpc3;Arpc4;Arpc5;Cdc42;Cldn1;Ctnnb1;Ezr;Fyn;Hcls1;Itgb1;Nck1;Ncl;Rhoa;Rock1;Rock2;Tlr4;Tuba1a;Tuba1b;Tuba1c;Tuba4a;Tubb4b;Tubb5;Was;Wasl;Ywhaq;Ywhaz
KEGG_LEISHMANIA_INFECTION	42	63	8.03114e-13	6.58851e-12	1.06734e-09	C3;Cyba;Fcgr3;Fos;H2-Aa;H2-Ab1;H2-DMa;H2-DMb1;H2-Eb1;Ifngr1;Ifngr2;Irak1;Irak4;Itga4;Itgam;Itgb1;Itgb2;Jak1;Jak2;Jun;Map3k7;Mapk1;Mapk13;Mapk14;Mapk3;Marcksl1;Myd88;Ncf1;Ncf2;Ncf4;Nfkb1;Nfkbia;Prkcb;Ptpn6;Rela;Stat1;Tab2;Tgfb1;Tlr2;Tlr4;Tnf;Traf6
KEGG_PATHWAYS_IN_CANCER	141	320	1.96822e-15	1.92336e-14	2.61577e-12	Abl1;Akt1;Akt2;Akt3;Apc;Appl1;Araf;Arnt;Axin1;Bax;Bcr;Bid;Birc2;Birc3;Birc5;Braf;Brca2;Casp3;Casp8;Cbl;Cblb;Ccdc6;Ccne1;Cdc42;Cdk2;Cdk4;Cdk6;Cdkn1b;Cebpa;Chuk;Cks1b;Crebbp;Crk;Crkl;Csf1r;Csf2ra;Csf3r;Ctbp1;Ctbp2;Ctnna1;Ctnnb1;Cul2;Cycs;Dvl1;Dvl3;E2f2;E2f3;Egln1;Ep300;Ets1;Fh1;Fn1;Fos;Foxo1;Grb2;Gsk3b;Gstp1;Hdac1;Hdac2;Hgf;Hif1a;Hsp90aa1;Hsp90ab1;Hsp90b1;Igf1r;Ikbkb;Ikbkg;Itga6;Itgav;Itgb1;Jak1;Ju…
KEGG_COLORECTAL_CANCER	43	62	5.00963e-14	4.46832e-13	6.6578e-11	Akt1;Akt2;Akt3;Apc;Appl1;Araf;Axin1;Bax;Birc5;Braf;Casp3;Ctnnb1;Cycs;Fos;Gsk3b;Jun;Kras;Map2k1;Mapk1;Mapk3;Mapk8;Mapk9;Msh2;Msh3;Msh6;Myc;Pik3ca;Pik3cb;Pik3cd;Pik3cg;Pik3r1;Pik3r5;Rac1;Rac2;Raf1;Rhoa;Smad2;Smad3;Smad4;Tgfb1;Tgfbr1;Tgfbr2;Trp53
KEGG_RENAL_CELL_CARCINOMA	45	66	3.46188e-14	3.10867e-13	4.60084e-11	Akt1;Akt2;Akt3;Araf;Arnt;Braf;Cdc42;Crebbp;Crk;Crkl;Cul2;Egln1;Ep300;Ets1;Fh1;Grb2;Hgf;Hif1a;Jun;Kras;Map2k1;Map2k2;Mapk1;Mapk3;Met;Nras;Pak1;Pak2;Pik3ca;Pik3cb;Pik3cd;Pik3cg;Pik3r1;Pik3r5;Ptpn11;Rac1;Raf1;Rap1a;Rap1b;Rapgef1;Rbx1;Sos1;Sos2;Tgfb1;Vegfa
KEGG_PANCREATIC_CANCER	48	69	1.40213e-15	1.39062e-14	1.86344e-12	Akt1;Akt2;Akt3;Araf;Arhgef6;Braf;Brca2;Cdc42;Cdk4;Cdk6;Chuk;E2f2;E2f3;Ikbkb;Ikbkg;Jak1;Kras;Map2k1;Mapk1;Mapk3;Mapk8;Mapk9;Nfkb1;Pik3ca;Pik3cb;Pik3cd;Pik3cg;Pik3r1;Pik3r5;Rac1;Rac2;Rad51;Raf1;Rala;Ralb;Ralbp1;Rb1;Rela;Smad2;Smad3;Smad4;Stat1;Stat3;Tgfb1;Tgfbr1;Tgfbr2;Trp53;Vegfa
KEGG_ENDOMETRIAL_CANCER	32	52	8.45512e-09	3.99888e-08	1.12369e-05	Akt1;Akt2;Akt3;Apc;Araf;Axin1;Braf;Ctnna1;Ctnnb1;Foxo3;Grb2;Gsk3b;Ilk;Kras;Map2k1;Map2k2;Mapk1;Mapk3;Myc;Nras;Pdpk1;Pik3ca;Pik3cb;Pik3cd;Pik3cg;Pik3r1;Pik3r5;Pten;Raf1;Sos1;Sos2;Trp53
KEGG_GLIOMA	38	64	1.48405e-09	8.0832e-09	1.9723e-06	Akt1;Akt2;Akt3;Araf;Braf;Calm1;Calm2;Calm3;Camk2d;Cdk4;Cdk6;E2f2;E2f3;Grb2;Igf1r;Kras;Map2k1;Map2k2;Mapk1;Mapk3;Mdm2;Mtor;Nras;Pik3ca;Pik3cb;Pik3cd;Pik3cg;Pik3r1;Pik3r5;Plcg2;Prkcb;Pten;Raf1;Rb1;Shc1;Sos1;Sos2;Trp53
KEGG_PROSTATE_CANCER	50	89	9.17011e-11	5.97406e-10	1.21871e-07	Akt1;Akt2;Akt3;Araf;Atf4;Braf;Ccne1;Cdk2;Cdkn1b;Chuk;Creb1;Crebbp;Ctnnb1;E2f2;E2f3;Ep300;Foxo1;Grb2;Gsk3b;Gstp1;Hsp90aa1;Hsp90ab1;Hsp90b1;Igf1r;Ikbkb;Ikbkg;Kras;Map2k1;Map2k2;Mapk1;Mapk3;Mdm2;Mtor;Nfkb1;Nfkbia;Nras;Pdpk1;Pik3ca;Pik3cb;Pik3cd;Pik3cg;Pik3r1;Pik3r5;Pten;Raf1;Rb1;Rela;Sos1;Sos2;Trp53
KEGG_THYROID_CANCER	15	29	0.00145931	0.00280264	1	Braf;Ccdc6;Ctnnb1;Kras;Map2k1;Map2k2;Mapk1;Mapk3;Myc;Ncoa4;Nras;Tfg;Tpm3;Tpr;Trp53
KEGG_MELANOMA	29	71	0.00186564	0.00353196	1	Akt1;Akt2;Akt3;Araf;Braf;Cdk4;Cdk6;E2f2;E2f3;Hgf;Igf1r;Kras;Map2k1;Map2k2;Mapk1;Mapk3;Mdm2;Met;Nras;Pik3ca;Pik3cb;Pik3cd;Pik3cg;Pik3r1;Pik3r5;Pten;Raf1;Rb1;Trp53
KEGG_BLADDER_CANCER	20	40	0.000325174	0.000680561	0.432157	Araf;Braf;Cdk4;E2f2;E2f3;Kras;Map2k1;Map2k2;Mapk1;Mapk3;Mdm2;Mmp9;Myc;Nras;Raf1;Rb1;Rps6ka5;Thbs1;Trp53;Vegfa
KEGG_CHRONIC_MYELOID_LEUKEMIA	57	73	2.46831e-22	4.8961e-21	3.28039e-19	Abl1;Akt1;Akt2;Akt3;Araf;Bcr;Braf;Cbl;Cblb;Cdk4;Cdk6;Cdkn1b;Chuk;Crk;Crkl;Ctbp1;Ctbp2;E2f2;E2f3;Gab2;Grb2;Hdac1;Hdac2;Ikbkb;Ikbkg;Kras;Map2k1;Map2k2;Mapk1;Mapk3;Mdm2;Myc;Nfkb1;Nfkbia;Nras;Pik3ca;Pik3cb;Pik3cd;Pik3cg;Pik3r1;Pik3r5;Ptpn11;Raf1;Rb1;Rela;Runx1;Shc1;Smad3;Smad4;Sos1;Sos2;Stat5a;Stat5b;Tgfb1;Tgfbr1;Tgfbr2;Trp53
KEGG_ACUTE_MYELOID_LEUKEMIA	40	57	2.06872e-13	1.78528e-12	2.74933e-10	Akt1;Akt2;Akt3;Araf;Braf;Cebpa;Chuk;Eif4ebp1;Grb2;Ikbkb;Ikbkg;Kit;Kras;Map2k1;Map2k2;Mapk1;Mapk3;Mtor;Myc;Nfkb1;Nras;Pik3ca;Pik3cb;Pik3cd;Pik3cg;Pik3r1;Pik3r5;Pim1;Pml;Raf1;Rara;Rela;Rps6kb1;Runx1;Sos1;Sos2;Spi1;Stat3;Stat5a;Stat5b
KEGG_SMALL_CELL_LUNG_CANCER	41	83	4.60038e-07	1.66139e-06	0.00061139	Akt1;Akt2;Akt3;Apaf1;Birc2;Birc3;Ccne1;Cdk2;Cdk4;Cdk6;Cdkn1b;Chuk;Cks1b;Cycs;E2f2;E2f3;Fn1;Ikbkb;Ikbkg;Itga6;Itgav;Itgb1;Max;Myc;Nfkb1;Nfkbia;Pias1;Pias2;Pik3ca;Pik3cb;Pik3cd;Pik3cg;Pik3r1;Pik3r5;Pten;Rb1;Rela;Traf3;Traf6;Trp53;Xiap
KEGG_NON_SMALL_CELL_LUNG_CANCER	33	54	6.3717e-09	3.05704e-08	8.46799e-06	Akt1;Akt2;Akt3;Araf;Braf;Cdk4;Cdk6;E2f2;E2f3;Foxo3;Grb2;Kras;Map2k1;Map2k2;Mapk1;Mapk3;Nras;Pdpk1;Pik3ca;Pik3cb;Pik3cd;Pik3cg;Pik3r1;Pik3r5;Plcg2;Prkcb;Raf1;Rassf5;Rb1;Sos1;Sos2;Stk4;Trp53
KEGG_SYSTEMIC_LUPUS_ERYTHEMATOSUS	67	111	2.80822e-16	3.11011e-15	3.73213e-13	Actn1;Actn4;C3;Cd80;Ctsg;Elane;Fcgr2b;Fcgr3;H2-Aa;H2-Ab1;H2-DMa;H2-DMb1;H2-Eb1;H2afj;H2afv;H2afx;H2afy;H2afz;H3f3a;H3f3b;Hist1h2ab;Hist1h2ac;Hist1h2ad;Hist1h2ae;Hist1h2af;Hist1h2ag;Hist1h2ah;Hist1h2ai;Hist1h2an;Hist1h2bb;Hist1h2bc;Hist1h2be;Hist1h2bf;Hist1h2bg;Hist1h2bk;Hist1h2bl;Hist1h2bm;Hist1h3a;Hist1h3b;Hist1h3c;Hist1h3d;Hist1h3e;Hist1h3f;Hist1h3g;Hist1h3h;Hist1h3i;Hist1h4a;Hist1h4b;Hist1h4c;…
KEGG_VIRAL_MYOCARDITIS	24	61	0.00671395	0.0115431	1	Abl1;Actb;Actg1;Bid;Casp3;Casp8;Cd55;Cd80;Cycs;Eif4g1;Eif4g2;Eif4g3;Fyn;H2-Aa;H2-Ab1;H2-DMa;H2-DMb1;H2-Eb1;H2-T23;Itgal;Itgb2;Myh9;Rac1;Rac2
BIOCARTA_RELA_PATHWAY	14	16	1.45465e-07	5.70275e-07	0.000193323	Chuk;Crebbp;Ep300;Hdac3;Ikbkb;Ikbkg;Nfkb1;Nfkbia;Rela;Ripk1;Tnf;Tnfrsf1a;Tnfrsf1b;Traf6
BIOCARTA_NO1_PATHWAY	12	29	0.0463659	0.069081	1	Akt1;Calm1;Calm2;Calm3;Hsp90aa1;Pde2a;Pde3b;Prkacb;Prkar1a;Prkar2b;Slc7a1;Vegfa
BIOCARTA_SRCRPTP_PATHWAY	8	11	0.000868492	0.0017176	1	Ccnb1;Cdc25a;Cdc25b;Cdk1;Csk;Grb2;Prkcb;Ptpra
BIOCARTA_LYM_PATHWAY	7	10	0.00267571	0.00493206	1	Cd34;Itga4;Itgal;Itgb1;Itgb2;Sell;Vcam1
BIOCARTA_ARAP_PATHWAY	11	17	0.000415948	0.000858378	0.552795	Arf1;Arfgap1;Arfgef1;Arfgef2;Copa;Cyth1;Cyth2;Cyth4;Gbf1;Kdelr1;Kdelr2
BIOCARTA_AGR_PATHWAY	14	35	0.0444994	0.0669002	1	Cdc42;Dvl1;Git2;Itgb1;Jun;Mapk1;Mapk3;Mapk8;Pak1;Pak2;Pxn;Rac1;Sp1;Utrn
BIOCARTA_AKAP95_PATHWAY	10	11	5.29311e-06	1.59876e-05	0.00703454	Akap8;Ccnb1;Cdk1;Ddx5;Ncapd2;Ppp1ca;Ppp2ca;Prkacb;Prkag1;Prkar2b
BIOCARTA_AKT_PATHWAY	17	22	2.01318e-07	7.55797e-07	0.000267552	Akt1;Chuk;Foxo1;Foxo3;Foxo4;Hsp90aa1;Ikbkb;Ikbkg;Nfkb1;Nfkbia;Pdpk1;Pik3ca;Pik3cg;Pik3r1;Ppp2ca;Rela;Ywhah
BIOCARTA_ALK_PATHWAY	16	37	0.0106723	0.0177072	1	Apc;Atf2;Axin1;Bmpr1a;Bmpr2;Ctnnb1;Dvl1;Gsk3b;Map3k7;Mef2c;Rfc1;Smad4;Smad5;Tgfb1;Tgfbr1;Tgfbr2
BIOCARTA_AT1R_PATHWAY	24	32	1.59508e-09	8.47945e-09	2.11986e-06	Atf2;Calm1;Calm2;Calm3;Gnaq;Grb2;Jun;Map2k1;Map2k2;Map2k4;Map3k1;Mapk1;Mapk3;Mapk8;Mef2a;Mef2c;Mef2d;Pak1;Prkcb;Ptk2b;Rac1;Raf1;Shc1;Sos1
BIOCARTA_DNAFRAGMENT_PATHWAY	6	10	0.0158944	0.0254808	1	Casp3;Casp7;Hmgb1;Hmgb2;Top2a;Top2b
BIOCARTA_CHEMICAL_PATHWAY	15	22	1.39591e-05	3.83299e-05	0.0185517	Akt1;Apaf1;Atm;Bax;Bid;Casp3;Casp7;Cycs;Eif2s1;Parp1;Prkcb;Pxn;Stat1;Tln1;Trp53
BIOCARTA_SPPA_PATHWAY	11	22	0.00947618	0.0158214	1	Gnb1;Itgb1;Map2k1;Mapk1;Mapk3;Pla2g4a;Prkcb;Ptgs1;Raf1;Syk;Tbxas1
BIOCARTA_ATM_PATHWAY	16	19	5.17673e-08	2.17031e-07	6.87988e-05	Abl1;Atm;Brca1;Chek1;Gadd45a;Jun;Mapk8;Mdm2;Nbn;Nfkb1;Nfkbia;Rad50;Rad51;Rbbp8;Rela;Trp53
BIOCARTA_AGPCR_PATHWAY	7	12	0.0111317	0.0183094	1	Arrb1;Gnas;Gnb1;Prkacb;Prkar1a;Prkar2b;Prkcb
BIOCARTA_BCELLSURVIVAL_PATHWAY	15	16	5.95545e-09	2.86768e-08	7.91479e-06	Akt1;Birc5;Casp3;Casp7;Cct4;Dpf2;Fos;Itgb1;Jund;Mtor;Pik3ca;Pik3cg;Pik3r1;Xiap;Zbtb7a
BIOCARTA_BLYMPHOCYTE_PATHWAY	5	9	0.0411082	0.061942	1	Cd80;Fcgr2b;Itgal;Itgb2;Ptprc
BIOCARTA_BCR_PATHWAY	26	34	1.55635e-10	9.71074e-10	2.06839e-07	Blnk;Btk;Calm1;Calm2;Calm3;Cd79a;Fos;Grb2;Jun;Lyn;Map2k1;Map3k1;Mapk14;Mapk3;Mapk8;Nfatc1;Nfatc3;Ppp3ca;Ppp3cb;Prkcb;Rac1;Raf1;Shc1;Sos1;Syk;Vav1
BIOCARTA_BIOPEPTIDES_PATHWAY	25	42	8.92531e-07	3.03369e-06	0.00118617	Calm1;Calm2;Calm3;Camk2d;Fyn;Gnb1;Grb2;Jak2;Map2k1;Map2k2;Mapk1;Mapk14;Mapk3;Mapk8;Prkcb;Ptk2b;Raf1;Shc1;Sos1;Stat1;Stat2;Stat3;Stat5a;Stat5b;Stat6
BIOCARTA_RANKL_PATHWAY	10	14	0.000231816	0.000500607	0.308083	Eif2ak2;Fos;Fosl2;Ifnar1;Ifnar2;Irf9;Mapk8;Nfkb1;Rela;Traf6
BIOCARTA_CDMAC_PATHWAY	12	16	2.36633e-05	6.32768e-05	0.0314486	Fos;Jun;Map2k1;Mapk1;Mapk3;Myc;Nfkb1;Nfkbia;Prkcb;Raf1;Rela;Tnf
BIOCARTA_CARM_ER_PATHWAY	21	34	2.9062e-06	9.13083e-06	0.00386234	Brca1;Carm1;Crebbp;Ep300;Ercc3;Gtf2a1;Gtf2e1;Gtf2f1;Hdac1;Hdac2;Hdac3;Hdac4;Hdac7;Med1;Mef2c;Ncor2;Pelp1;Phb2;Polr2a;Spen;Tbp
BIOCARTA_CASPASE_PATHWAY	15	22	1.39591e-05	3.83299e-05	0.0185517	Apaf1;Arhgdib;Birc2;Birc3;Casp1;Casp2;Casp3;Casp4;Casp7;Casp8;Cycs;Lmnb1;Lmnb2;Parp1;Xiap
BIOCARTA_CBL_PATHWAY	7	13	0.0191856	0.0302105	1	Cbl;Csf1r;Grb2;Met;Prkcb;Sh3glb1;Sh3kbp1
BIOCARTA_CCR3_PATHWAY	11	23	0.0124757	0.0203909	1	Cfl1;Gnaq;Gnas;Gnb1;Map2k1;Mapk1;Mapk3;Prkcb;Raf1;Rhoa;Rock2
BIOCARTA_CD40_PATHWAY	12	15	7.57961e-06	2.17566e-05	0.0100733	Chuk;Dusp1;Ikbkap;Ikbkb;Ikbkg;Map3k1;Nfkb1;Nfkbia;Rela;Tnfaip3;Traf3;Traf6
BIOCARTA_MCM_PATHWAY	16	18	1.05386e-08	4.93163e-08	1.40058e-05	Ccne1;Cdc6;Cdk2;Cdkn1b;Cdt1;Mcm2;Mcm3;Mcm4;Mcm5;Mcm6;Mcm7;Orc2;Orc3;Orc4;Orc5;Orc6
BIOCARTA_G1_PATHWAY	18	28	6.67249e-06	1.98384e-05	0.00886774	Abl1;Atm;Atr;Ccne1;Cdc25a;Cdk1;Cdk2;Cdk4;Cdk6;Cdkn1b;Gsk3b;Hdac1;Rb1;Smad3;Smad4;Tfdp1;Tgfb1;Trp53
BIOCARTA_G2_PATHWAY	20	24	1.41362e-09	7.79545e-09	1.8787e-06	Atm;Atr;Brca1;Ccnb1;Cdc25a;Cdc25b;Cdc34;Cdk1;Cdkn2d;Chek1;Ep300;Gadd45a;Mdm2;Plk1;Prkdc;Rps6ka1;Trp53;Wee1;Ywhah;Ywhaq
BIOCARTA_LAIR_PATHWAY	8	16	0.0335422	0.0511798	1	C3;Itga4;Itgal;Itgb1;Itgb2;Selplg;Tnf;Vcam1
BIOCARTA_CERAMIDE_PATHWAY	16	22	1.86318e-06	6.02473e-06	0.00247616	Aifm1;Bax;Casp8;Cycs;Map2k1;Map2k4;Map3k1;Mapk1;Mapk3;Mapk8;Nfkb1;Nsmaf;Raf1;Rela;Ripk1;Tnfrsf1a
BIOCARTA_TID_PATHWAY	13	19	5.08899e-05	0.000126891	0.0676327	Dnaja3;Ifngr1;Ifngr2;Ikbkb;Jak2;Nfkb1;Nfkbia;Rb1;Rela;Tnf;Tnfrsf1a;Tnfrsf1b;Trp53
BIOCARTA_VDR_PATHWAY	10	12	2.48716e-05	6.55841e-05	0.0330544	Carm1;Crebbp;Ep300;Hdac1;Kat2b;Med1;Ncoa1;Ncoa2;Ncoa3;Ncor1
BIOCARTA_HDAC_PATHWAY	19	28	1.0731e-06	3.59233e-06	0.00142616	Akt1;Cabin1;Calm1;Calm2;Calm3;Igf1r;Insr;Mapk14;Mapk7;Mef2a;Mef2c;Mef2d;Nfatc1;Pik3ca;Pik3cg;Pik3r1;Ppp3ca;Ppp3cb;Ywhah
BIOCARTA_GCR_PATHWAY	14	19	6.63355e-06	1.98112e-05	0.00881599	Akt1;Anxa1;Calm1;Calm2;Calm3;Gnas;Gnb1;Hsp90aa1;Nfkb1;Nr3c1;Pik3ca;Pik3cg;Pik3r1;Rela
BIOCARTA_CTCF_PATHWAY	17	23	5.98424e-07	2.12648e-06	0.000795305	Cd79a;Cdkn1b;Mdm2;Mtor;Myc;Pik3ca;Pik3cg;Pik3r1;Ppp2ca;Pten;Rps6kb1;Smad4;Smad5;Tgfb1;Tgfbr1;Tgfbr2;Trp53
BIOCARTA_CXCR4_PATHWAY	15	24	6.47844e-05	0.000157401	0.0860984	Crk;Cxcr4;Gnaq;Gnb1;Map2k1;Mapk1;Mapk3;Nfkb1;Pik3ca;Pik3r1;Prkcb;Ptk2b;Pxn;Raf1;Rela
BIOCARTA_CELLCYCLE_PATHWAY	15	23	3.12186e-05	8.11929e-05	0.0414896	Ccnb1;Ccnd3;Ccne1;Ccnh;Cdc25a;Cdk1;Cdk2;Cdk4;Cdk6;Cdkn1b;Cdkn2c;Cdkn2d;Rb1;Rbl1;Tfdp1
BIOCARTA_CFTR_PATHWAY	6	11	0.0279616	0.0430602	1	Ezr;Gnas;Prkacb;Prkar1a;Prkar2b;Slc9a3r1
BIOCARTA_D4GDI_PATHWAY	8	12	0.00205739	0.00386743	1	Apaf1;Arhgdib;Casp1;Casp3;Casp8;Cycs;Jun;Parp1
BIOCARTA_P35ALZHEIMERS_PATHWAY	7	11	0.00583833	0.0101294	1	App;Capn1;Capns1;Csnk1a1;Csnk1d;Gsk3b;Ppp2ca
BIOCARTA_RNA_PATHWAY	9	10	2.01788e-05	5.47298e-05	0.0268176	Chuk;Dnajc3;Eif2ak2;Eif2s1;Eif2s2;Nfkb1;Nfkbia;Rela;Trp53
BIOCARTA_MTA3_PATHWAY	9	17	0.00920084	0.0154393	1	Aldoa;Ctsd;Gapdh;Hdac1;Mbd3;Mta1;Tuba1a;Tuba1c;Tuba4a
BIOCARTA_SKP2E2F_PATHWAY	7	10	0.00267571	0.00493206	1	Ccne1;Cdc34;Cdk2;Cul1;Rb1;Skp1a;Tfdp1
BIOCARTA_CALCINEURIN_PATHWAY	12	18	0.000147263	0.000331717	0.195713	Calm1;Calm2;Calm3;Gnaq;Marcks;Nfatc1;Nfatc3;Ppp3ca;Ppp3cb;Prkcb;Sp1;Sp3
BIOCARTA_EGF_PATHWAY	24	31	5.16768e-10	3.05238e-09	6.86785e-07	Csnk2a1;Fos;Grb2;Jak1;Jun;Map2k1;Map2k4;Map3k1;Mapk3;Mapk8;Pik3ca;Pik3r1;Prkcb;Raf1;Rasa1;Shc1;Sos1;Srf;Stat1;Stat2;Stat3;Stat5a;Stat5b;Stat6
BIOCARTA_ETC_PATHWAY	9	10	2.01788e-05	5.47298e-05	0.0268176	Atp5a1;Cycs;Gpd2;Ndufa1;Sdha;Sdhb;Sdhc;Sdhd;Uqcrc1
BIOCARTA_NDKDYNAMIN_PATHWAY	12	18	0.000147263	0.000331717	0.195713	Ap2a1;Ap2m1;Calm1;Calm2;Calm3;Epn1;Eps15;Nme1;Picalm;Ppp3ca;Ppp3cb;Synj1
BIOCARTA_EPO_PATHWAY	14	19	6.63355e-06	1.98112e-05	0.00881599	Csnk2a1;Fos;Grb2;Jak2;Jun;Map2k1;Mapk3;Mapk8;Ptpn6;Raf1;Shc1;Sos1;Stat5a;Stat5b
BIOCARTA_ECM_PATHWAY	16	23	4.75405e-06	1.45579e-05	0.00631813	Fyn;Gsn;Itgb1;Map2k1;Mapk1;Mapk3;Pfn1;Pik3ca;Pik3cg;Pik3r1;Pxn;Raf1;Rhoa;Rock1;Shc1;Tln1
BIOCARTA_ERK_PATHWAY	19	28	1.0731e-06	3.59233e-06	0.00142616	Gnas;Gnb1;Grb2;Igf1r;Itgb1;Map2k1;Map2k2;Mapk1;Mapk3;Mknk1;Mknk2;Myc;Ppp2ca;Raf1;Rps6ka1;Rps6ka5;Shc1;Sos1;Stat3
BIOCARTA_EPONFKB_PATHWAY	7	11	0.00583833	0.0101294	1	Arnt;Hif1a;Jak2;Nfkb1;Nfkbia;Rela;Sod2
BIOCARTA_EIF_PATHWAY	16	16	1.14601e-10	7.39341e-10	1.52304e-07	Eef2;Eef2k;Eif1;Eif1ax;Eif2s1;Eif2s2;Eif2s3x;Eif3a;Eif4a1;Eif4a2;Eif4e;Eif4g1;Eif4g2;Eif4g3;Eif5;Eif6
BIOCARTA_FAS_PATHWAY	20	29	3.68972e-07	1.33979e-06	0.000490363	Arhgdib;Casp3;Casp7;Casp8;Cflar;Faf1;Jun;Lmnb1;Lmnb2;Map2k4;Map3k1;Map3k7;Mapk8;Pak1;Pak2;Parp1;Prkdc;Rb1;Ripk2;Sptan1
BIOCARTA_FCER1_PATHWAY	31	38	1.0702e-13	9.48198e-13	1.4223e-10	Btk;Calm1;Calm2;Calm3;Fcer1g;Fos;Grb2;Jun;Lyn;Map2k1;Map2k4;Map2k7;Map3k1;Mapk1;Mapk3;Mapk8;Nfatc1;Nfatc3;Pak2;Pik3ca;Pik3cg;Pik3r1;Pla2g4a;Ppp3ca;Ppp3cb;Prkcb;Raf1;Shc1;Sos1;Syk;Vav1
BIOCARTA_FMLP_PATHWAY	23	35	1.8953e-07	7.19672e-07	0.000251885	Calm1;Calm2;Calm3;Fpr1;Gnb1;Map2k1;Map2k2;Map2k3;Map3k1;Mapk1;Mapk14;Mapk3;Ncf2;Nfatc1;Nfatc3;Nfkb1;Nfkbia;Pak1;Ppp3ca;Ppp3cb;Rac1;Raf1;Rela
BIOCARTA_FREE_PATHWAY	7	9	0.00101289	0.0019796	1	Gpx1;Gsr;Nfkb1;Rela;Sod1;Tnf;Xdh
BIOCARTA_GLYCOLYSIS_PATHWAY	6	10	0.0158944	0.0254808	1	Gapdh;Gpi1;Hk1;Pgam1;Pgk1;Tpi1
BIOCARTA_GH_PATHWAY	18	28	6.67249e-06	1.98384e-05	0.00886774	Grb2;Insr;Jak2;Map2k1;Mapk1;Mapk3;Pik3ca;Pik3cg;Pik3r1;Prkcb;Ptpn6;Raf1;Rps6ka1;Shc1;Sos1;Srf;Stat5a;Stat5b
BIOCARTA_HIVNEF_PATHWAY	39	57	1.48781e-12	1.17e-11	1.9773e-09	Actg1;Apaf1;Arhgdib;Bid;Birc2;Birc3;Casp2;Casp3;Casp7;Casp8;Cdk11b;Cflar;Chuk;Cycs;Gsn;Lmnb1;Lmnb2;Map2k7;Map3k1;Map3k5;Mapk8;Mdm2;Nfkb1;Nfkbia;Numa1;Pak2;Parp1;Prkcd;Prkdc;Psen1;Rasa1;Rb1;Rela;Ripk1;Sptan1;Tnf;Tnfrsf1a;Tnfrsf1b;Xiap
BIOCARTA_SALMONELLA_PATHWAY	11	13	6.995e-06	2.04316e-05	0.00929636	Actr2;Actr3;Arpc1a;Arpc1b;Arpc2;Arpc3;Arpc4;Arpc5;Cdc42;Rac1;Wasl
BIOCARTA_MPR_PATHWAY	19	33	3.55997e-05	9.13359e-05	0.047312	Actr2;Actr3;Arpc1a;Arpc1b;Arpc2;Arpc3;Arpc4;Arpc5;Cap1;Ccnb1;Cdk1;Gnas;Gnb1;Mapk1;Mapk3;Prkacb;Prkar1a;Prkar2b;Rps6ka1
BIOCARTA_HCMV_PATHWAY	16	17	1.51018e-09	8.12561e-09	2.00703e-06	Akt1;Creb1;Map2k1;Map2k2;Map2k3;Map3k1;Mapk1;Mapk14;Mapk3;Nfkb1;Pik3ca;Pik3cg;Pik3r1;Rb1;Rela;Sp1
BIOCARTA_P53HYPOXIA_PATHWAY	14	22	8.61634e-05	0.000202166	0.114511	Akt1;Atm;Bax;Csnk1a1;Csnk1d;Ep300;Gadd45a;Hif1a;Hsp90aa1;Mapk8;Mdm2;Rpa1;Taf1;Trp53
BIOCARTA_HIF_PATHWAY	10	15	0.000545749	0.00111072	0.7253	Arnt;Cops5;Creb1;Ep300;Hif1a;Hsp90aa1;Jun;Ldha;P4hb;Vegfa
BIOCARTA_IGF1_PATHWAY	17	21	5.90207e-08	2.42844e-07	7.84385e-05	Csnk2a1;Fos;Grb2;Igf1r;Jun;Map2k1;Mapk3;Mapk8;Pik3ca;Pik3cg;Pik3r1;Ptpn11;Raf1;Rasa1;Shc1;Sos1;Srf
BIOCARTA_IL2_PATHWAY	15	22	1.39591e-05	3.83299e-05	0.0185517	Csnk2a1;Fos;Grb2;Il2rg;Jak1;Jun;Map2k1;Mapk3;Mapk8;Raf1;Shc1;Sos1;Stat5a;Stat5b;Syk
BIOCARTA_IL3_PATHWAY	12	15	7.57961e-06	2.17566e-05	0.0100733	Csf2rb;Fos;Grb2;Jak2;Map2k1;Mapk3;Ptpn6;Raf1;Shc1;Sos1;Stat5a;Stat5b
BIOCARTA_IL4_PATHWAY	8	11	0.000868492	0.0017176	1	Akt1;Grb2;Il2rg;Il4ra;Jak1;Rps6kb1;Shc1;Stat6
BIOCARTA_IL6_PATHWAY	18	22	1.71684e-08	7.73452e-08	2.28168e-05	Cebpb;Csnk2a1;Fos;Grb2;Il6ra;Il6st;Jak1;Jak2;Jun;Map2k1;Mapk3;Ptpn11;Raf1;Shc1;Sos1;Srf;Stat3;Tyk2
BIOCARTA_IL10_PATHWAY	11	17	0.000415948	0.000858378	0.552795	Blvrb;Il10ra;Il10rb;Jak1;Stat1;Stat2;Stat3;Stat5a;Stat5b;Stat6;Tnf
BIOCARTA_IL2RB_PATHWAY	25	38	5.33915e-08	2.22437e-07	7.09573e-05	Akt1;Cbl;Cflar;Crkl;Fos;Grb2;Ikzf3;Il2rg;Jak1;Mapk1;Mapk3;Myc;Nmi;Pik3ca;Pik3cg;Pik3r1;Ppia;Ptpn6;Raf1;Rps6kb1;Shc1;Sos1;Stat5a;Stat5b;Syk
BIOCARTA_IL22BP_PATHWAY	10	16	0.0011429	0.00221416	1	Il10ra;Jak1;Jak2;Stat1;Stat2;Stat3;Stat5a;Stat5b;Stat6;Tyk2
BIOCARTA_IL7_PATHWAY	13	17	7.34502e-06	2.136e-05	0.00976154	Crebbp;Ep300;Fyn;Il2rg;Il7r;Jak1;Nmi;Pik3ca;Pik3cg;Pik3r1;Ptk2b;Stat5a;Stat5b
BIOCARTA_GSK3_PATHWAY	19	27	4.45335e-07	1.61267e-06	0.00059185	Akt1;Apc;Axin1;Ctnnb1;Dvl1;Eif2ak2;Gsk3b;Irak1;Lbp;Myd88;Nfkb1;Pdpk1;Pik3ca;Pik3r1;Ppp2ca;Rela;Tirap;Tlr4;Tollip
BIOCARTA_DEATH_PATHWAY	16	31	0.000986448	0.00193361	1	Apaf1;Bid;Birc2;Birc3;Casp3;Casp7;Casp8;Cflar;Chuk;Cycs;Nfkb1;Nfkbia;Rela;Ripk1;Sptan1;Xiap
BIOCARTA_RACCYCD_PATHWAY	22	26	1.128e-10	7.31274e-10	1.49911e-07	Akt1;Ccne1;Cdk2;Cdk4;Cdk6;Cdkn1b;Chuk;Ikbkb;Ikbkg;Mapk1;Mapk3;Nfkb1;Nfkbia;Pak1;Pik3ca;Pik3r1;Rac1;Raf1;Rb1;Rela;Rhoa;Tfdp1
BIOCARTA_GLEEVEC_PATHWAY	21	23	1.34328e-11	9.64986e-11	1.78523e-08	Akt1;Bcr;Crkl;Fos;Grb2;Jak2;Jun;Map2k1;Map2k4;Map3k1;Mapk3;Mapk8;Myc;Pik3ca;Pik3cg;Pik3r1;Raf1;Sos1;Stat1;Stat5a;Stat5b
BIOCARTA_INSULIN_PATHWAY	17	22	2.01318e-07	7.55797e-07	0.000267552	Csnk2a1;Fos;Grb2;Insr;Jun;Map2k1;Mapk3;Mapk8;Pik3ca;Pik3cg;Pik3r1;Ptpn11;Raf1;Rasa1;Shc1;Sos1;Srf
BIOCARTA_INTEGRIN_PATHWAY	26	38	8.20755e-09	3.90962e-08	1.09078e-05	Actn1;Bcr;Capn1;Capns1;Crkl;Csk;Fyn;Grb2;Itgb1;Jun;Map2k1;Map2k2;Mapk1;Mapk3;Mapk8;Pxn;Raf1;Rap1a;Rapgef1;Rhoa;Rock1;Shc1;Sos1;Tln1;Vcl;Zyx
BIOCARTA_KERATINOCYTE_PATHWAY	29	46	1.9287e-08	8.45957e-08	2.56325e-05	Cebpa;Chuk;Ets1;Fos;Ikbkb;Jun;Map2k1;Map2k3;Map2k4;Map2k7;Map3k1;Map3k5;Mapk1;Mapk13;Mapk14;Mapk3;Mapk8;Nfkb1;Nfkbia;Ppp2ca;Prkcb;Prkcd;Raf1;Rela;Ripk1;Sp1;Tnf;Tnfrsf1a;Tnfrsf1b
BIOCARTA_PYK2_PATHWAY	23	28	1.36304e-10	8.66736e-10	1.81148e-07	Calm1;Calm2;Calm3;Crkl;Gnaq;Grb2;Jun;Map2k1;Map2k2;Map2k3;Map2k4;Map3k1;Mapk1;Mapk14;Mapk3;Mapk8;Pak1;Prkcb;Ptk2b;Rac1;Raf1;Shc1;Sos1
BIOCARTA_MAPK_PATHWAY	63	86	6.14386e-22	1.14907e-20	8.16519e-19	Araf;Atf2;Braf;Cebpa;Chuk;Creb1;Fos;Grb2;Ikbkb;Jun;Map2k1;Map2k2;Map2k3;Map2k4;Map2k5;Map2k7;Map3k1;Map3k11;Map3k2;Map3k3;Map3k4;Map3k5;Map3k7;Map3k9;Map4k2;Map4k4;Map4k5;Mapk1;Mapk13;Mapk14;Mapk3;Mapk6;Mapk7;Mapk8;Mapk9;Mapkapk2;Mapkapk3;Mapkapk5;Max;Mef2a;Mef2c;Mef2d;Mknk1;Mknk2;Myc;Nfkb1;Nfkbia;Pak1;Pak2;Rac1;Raf1;Rapgef2;Rela;Ripk1;Rps6ka1;Rps6ka3;Rps6ka5;Rps6kb1;Shc1;Sp1;Stat1;Tgfb1;Tgfbr1
BIOCARTA_MCALPAIN_PATHWAY	11	24	0.016853	0.0269526	1	Capn1;Capns1;Ezr;Itgb1;Mapk1;Mapk3;Prkacb;Prkar1a;Prkar2b;Pxn;Tln1
BIOCARTA_PPARA_PATHWAY	28	56	2.46263e-05	6.51958e-05	0.0327283	Cited2;Crebbp;Dusp1;Ep300;Hsd17b4;Hsp90aa1;Jun;Mapk1;Mapk3;Med1;Myc;Ncoa1;Ncor1;Ncor2;Nfkbia;Pik3ca;Pik3cg;Pik3r1;Prkacb;Prkar1a;Prkar2b;Prkcb;Rb1;Rela;Sp1;Stat5a;Stat5b;Tnf
BIOCARTA_ETS_PATHWAY	12	18	0.000147263	0.000331717	0.195713	Csf1r;Ddx20;E2f4;Ets1;Etv3;Fos;Hdac2;Jun;Ncor2;Rbl1;Rbl2;Sin3a
BIOCARTA_MONOCYTE_PATHWAY	7	11	0.00583833	0.0101294	1	Cd44;Itga4;Itgal;Itgam;Itgb1;Itgb2;Sell
BIOCARTA_MTOR_PATHWAY	20	23	3.04772e-10	1.86656e-09	4.05043e-07	Akt1;Eif3a;Eif4a1;Eif4a2;Eif4b;Eif4e;Eif4ebp1;Eif4g1;Eif4g2;Eif4g3;Fkbp1a;Mknk1;Mtor;Pdpk1;Pik3ca;Pik3r1;Ppp2ca;Pten;Rps6;Rps6kb1
BIOCARTA_IGF1R_PATHWAY	16	22	1.86318e-06	6.02473e-06	0.00247616	Akt1;Grb2;Igf1r;Map2k1;Mapk1;Mapk3;Pik3ca;Pik3r1;Prkacb;Prkar1a;Prkar2b;Raf1;Rps6ka1;Shc1;Sos1;Ywhah
BIOCARTA_PITX2_PATHWAY	11	15	7.48492e-05	0.000179234	0.0994746	Apc;Axin1;Crebbp;Ctnnb1;Dvl1;Ep300;Gsk3b;Hdac1;Ldb1;Med1;Trrap
BIOCARTA_NGF_PATHWAY	13	18	2.06092e-05	5.54447e-05	0.0273897	Csnk2a1;Fos;Grb2;Jun;Map2k1;Mapk3;Mapk8;Pik3ca;Pik3cg;Pik3r1;Raf1;Shc1;Sos1
BIOCARTA_VIP_PATHWAY	16	25	2.39156e-05	6.35675e-05	0.0317838	Calm1;Calm2;Calm3;Chuk;Gnaq;Map3k1;Myc;Nfatc1;Nfkb1;Nfkbia;Ppp3ca;Ppp3cb;Prkacb;Prkar1a;Prkar2b;Rela
BIOCARTA_NFAT_PATHWAY	27	51	8.21737e-06	2.34354e-05	0.0109209	Akt1;Calm1;Calm2;Calm3;Calr;Crebbp;Csnk1a1;Fkbp1a;Gsk3b;Map2k1;Mapk1;Mapk14;Mapk3;Mapk8;Mef2c;Nfatc1;Nfatc3;Pik3ca;Pik3cg;Pik3r1;Ppp3ca;Ppp3cb;Prkacb;Prkar1a;Prkar2b;Raf1;Rps6kb1
BIOCARTA_NTHI_PATHWAY	19	23	4.94751e-09	2.44433e-08	6.57524e-06	Chuk;Crebbp;Dusp1;Ep300;Ikbkb;Map2k3;Map3k7;Mapk14;Myd88;Nfkb1;Nfkbia;Nr3c1;Rela;Smad3;Smad4;Tgfbr1;Tgfbr2;Tlr2;Tnf
BIOCARTA_NFKB_PATHWAY	17	23	5.98424e-07	2.12648e-06	0.000795305	Chuk;Ikbkb;Ikbkg;Irak1;Map3k1;Map3k7;Myd88;Nfkb1;Nfkbia;Rela;Ripk1;Tlr4;Tnf;Tnfaip3;Tnfrsf1a;Tnfrsf1b;Traf6
BIOCARTA_NOS1_PATHWAY	9	20	0.035652	0.0542744	1	Calm1;Calm2;Calm3;Ppp3ca;Ppp3cb;Prkacb;Prkar1a;Prkar2b;Prkcb
BIOCARTA_RARRXR_PATHWAY	14	15	2.33942e-08	1.00944e-07	3.10909e-05	Ercc3;Gtf2a1;Gtf2b;Gtf2e1;Gtf2f1;Hdac3;Kat2b;Ncoa1;Ncoa2;Ncoa3;Ncor2;Polr2a;Rara;Tbp
BIOCARTA_ARENRF2_PATHWAY	10	13	8.44603e-05	0.000199374	0.112248	Creb1;Fos;Jun;Keap1;Mafg;Mafk;Mapk1;Mapk14;Mapk8;Prkcb
BIOCARTA_P38MAPK_PATHWAY	28	39	3.71598e-10	2.25504e-09	4.93854e-07	Atf2;Cdc42;Creb1;Grb2;Hmgn1;Map2k4;Map3k1;Map3k5;Map3k7;Map3k9;Mapk14;Mapkapk2;Mapkapk5;Max;Mef2a;Mef2c;Mef2d;Mknk1;Myc;Pla2g4a;Rac1;Rapgef2;Ripk1;Rps6ka5;Shc1;Stat1;Tgfb1;Tgfbr1
BIOCARTA_P53_PATHWAY	11	16	0.000187458	0.000413154	0.249132	Apaf1;Atm;Bax;Ccne1;Cdk2;Cdk4;Gadd45a;Mdm2;Pcna;Rb1;Trp53
BIOCARTA_PDGF_PATHWAY	25	32	1.5733e-10	9.77065e-10	2.09092e-07	Csnk2a1;Fos;Grb2;Jak1;Jun;Map2k1;Map2k4;Map3k1;Mapk3;Mapk8;Pik3ca;Pik3cg;Pik3r1;Prkcb;Raf1;Rasa1;Shc1;Sos1;Srf;Stat1;Stat2;Stat3;Stat5a;Stat5b;Stat6
BIOCARTA_CCR5_PATHWAY	12	17	6.28273e-05	0.000153206	0.0834975	Calm1;Calm2;Calm3;Ccr5;Cxcr4;Fos;Gnaq;Jun;Mapk14;Mapk8;Prkcb;Ptk2b
BIOCARTA_PTDINS_PATHWAY	15	23	3.12186e-05	8.11929e-05	0.0414896	Akt1;Ap2a1;Ap2m1;Arf1;Arhgef2;Btk;Eea1;Gsk3a;Gsk3b;Lyn;Pdpk1;Pfkp;Rab5a;Rac1;Rps6kb1
BIOCARTA_EDG1_PATHWAY	13	27	0.00585457	0.0101444	1	Akt1;Asah1;Gnb1;Itgav;Itgb3;Mapk1;Mapk3;Pik3ca;Pik3cg;Pik3r1;Prkcb;Rac1;Rhoa
BIOCARTA_CDK5_PATHWAY	6	11	0.0279616	0.0430602	1	Egr1;Map2k1;Map2k2;Mapk1;Mapk3;Raf1
BIOCARTA_MYOSIN_PATHWAY	13	31	0.0321123	0.0492808	1	Arhgef1;Arhgef18;Arhgef2;Arhgef3;Arhgef6;Arhgef7;Gna12;Gna13;Gnaq;Gnb1;Pkn1;Prkcb;Rock1
BIOCARTA_PS1_PATHWAY	9	14	0.00154442	0.00292801	1	Adam17;Apc;Axin1;Ctnnb1;Dvl1;Gsk3b;Notch1;Psen1;Rbpj
BIOCARTA_PROTEASOME_PATHWAY	27	28	3.54651e-16	3.86337e-15	4.71332e-13	Psma1;Psma2;Psma3;Psma4;Psma5;Psma6;Psma7;Psmb1;Psmb2;Psmb3;Psmb4;Psmb6;Psmb7;Psmc2;Psmc3;Psmc4;Psmc6;Psmd11;Psmd12;Psmd14;Psmd6;Psmd8;Rpn1;Rpn2;Uba1;Ube2a;Ube3a
BIOCARTA_AKAPCENTROSOME_PATHWAY	11	14	2.55182e-05	6.7023e-05	0.0339137	Akap9;Cdk1;Nup85;Pcnt;Pkn1;Ppp1ca;Ppp2ca;Prkacb;Prkag1;Prkar2b;Rhoa
BIOCARTA_PTEN_PATHWAY	14	18	2.2434e-06	7.13272e-06	0.00298148	Akt1;Cdkn1b;Foxo3;Grb2;Ilk;Itgb1;Mapk1;Mapk3;Pdpk1;Pik3ca;Pik3r1;Pten;Shc1;Sos1
BIOCARTA_RAB_PATHWAY	7	11	0.00583833	0.0101294	1	Rab11a;Rab27a;Rab2a;Rab5a;Rab6a;Rab7;Rab8a
BIOCARTA_RAC1_PATHWAY	11	23	0.0124757	0.0203909	1	Cfl1;Map3k1;Ncf2;Pak1;Pik3ca;Pik3cg;Pik3r1;Rac1;Ralbp1;Rps6kb1;Vav1
BIOCARTA_RAS_PATHWAY	16	23	4.75405e-06	1.45579e-05	0.00631813	Akt1;Cdc42;Chuk;Foxo4;Map2k1;Mapk3;Nfkb1;Pik3ca;Pik3cg;Pik3r1;Rac1;Raf1;Rala;Ralbp1;Rela;Rhoa
BIOCARTA_NKCELLS_PATHWAY	13	18	2.06092e-05	5.54447e-05	0.0273897	B2m;Itgb1;Klrd1;Map2k1;Mapk3;Pak1;Pik3ca;Pik3r1;Ptk2b;Ptpn6;Rac1;Syk;Vav1
BIOCARTA_RB_PATHWAY	11	13	6.995e-06	2.04316e-05	0.00929636	Atm;Cdc25b;Cdk1;Cdk2;Cdk4;Chek1;Mapk14;Rb1;Trp53;Wee1;Ywhah
BIOCARTA_CHREBP2_PATHWAY	25	39	1.14815e-07	4.54133e-07	0.000152589	Acaca;Mlx;Ppp2ca;Ppp2cb;Ppp2r1a;Ppp2r1b;Ppp2r2a;Ppp2r2d;Ppp2r5a;Ppp2r5c;Ppp2r5d;Ppp2r5e;Prkaa1;Prkab1;Prkaca;Prkacb;Prkag1;Prkar1a;Prkar2b;Ywhab;Ywhae;Ywhag;Ywhah;Ywhaq;Ywhaz
BIOCARTA_BAD_PATHWAY	15	25	0.000126088	0.000286445	0.16757	Akt1;Bax;Csf2rb;Igf1r;Kit;Mapk1;Mapk3;Pik3ca;Pik3cg;Pik3r1;Prkacb;Prkar1a;Prkar2b;Rps6ka1;Ywhah
BIOCARTA_EIF2_PATHWAY	9	11	8.71643e-05	0.000202166	0.115841	Eif2ak1;Eif2ak2;Eif2ak3;Eif2s1;Eif2s2;Eif2s3x;Eif5;Gsk3b;Ppp1ca
BIOCARTA_EIF4_PATHWAY	20	24	1.41362e-09	7.79545e-09	1.8787e-06	Akt1;Eif4a1;Eif4a2;Eif4e;Eif4ebp1;Eif4g1;Eif4g2;Eif4g3;Mapk1;Mapk14;Mapk3;Mknk1;Mtor;Pabpc1;Pdpk1;Pik3ca;Pik3r1;Prkcb;Pten;Rps6kb1
BIOCARTA_P27_PATHWAY	10	13	8.44603e-05	0.000199374	0.112248	Ccne1;Cdk2;Cdkn1b;Cks1b;Cul1;Rb1;Rbx1;Skp1a;Tfdp1;Ube2m
BIOCARTA_PGC1A_PATHWAY	10	22	0.0244408	0.038035	1	Calm1;Calm2;Calm3;Camk2d;Mef2a;Mef2c;Mef2d;Ppp3ca;Ppp3cb;Ywhah
BIOCARTA_PML_PATHWAY	12	17	6.28273e-05	0.000153206	0.0834975	Crebbp;Pml;Pram1;Rara;Rb1;Sirt1;Sp100;Sumo1;Tnf;Tnfrsf1a;Tnfrsf1b;Trp53
BIOCARTA_DREAM_PATHWAY	8	13	0.00422825	0.00753264	1	Creb1;Fos;Jun;Mapk3;Polr2a;Prkacb;Prkar1a;Prkar2b
BIOCARTA_RHO_PATHWAY	20	31	1.86943e-06	6.03027e-06	0.00248447	Actr2;Actr3;Arhgap1;Arhgap4;Arhgef1;Arpc1a;Arpc1b;Arpc2;Arpc3;Arpc4;Arpc5;Cfl1;Gsn;Pfn1;Pip5k1a;Pip5k1b;Rhoa;Rock1;Tln1;Vcl
BIOCARTA_AKAP13_PATHWAY	7	11	0.00583833	0.0101294	1	Akap13;Gna12;Gna13;Prkacb;Prkag1;Prkar2b;Rhoa
BIOCARTA_ATRBRCA_PATHWAY	10	20	0.014296	0.0231136	1	Atm;Atr;Brca1;Brca2;Chek1;Nbn;Rad50;Rad51;Trex1;Trp53
BIOCARTA_HER2_PATHWAY	15	22	1.39591e-05	3.83299e-05	0.0185517	Carm1;Ep300;Grb2;Il6ra;Il6st;Map2k1;Mapk1;Mapk3;Pik3ca;Pik3cg;Pik3r1;Raf1;Shc1;Sos1;Stat3
BIOCARTA_ERK5_PATHWAY	14	17	6.40926e-07	2.24156e-06	0.000851791	Akt1;Creb1;Grb2;Mapk1;Mapk3;Mapk7;Mef2a;Mef2c;Mef2d;Pik3ca;Pik3cg;Pik3r1;Rps6ka1;Shc1
BIOCARTA_MAL_PATHWAY	13	18	2.06092e-05	5.54447e-05	0.0273897	Cdc42;Map2k1;Map2k2;Map3k1;Map4k2;Mapk1;Mapk3;Mapk8;Rac1;Raf1;Rhoa;Rock1;Srf
BIOCARTA_MEF2D_PATHWAY	13	18	2.06092e-05	5.54447e-05	0.0273897	Cabin1;Calm1;Calm2;Calm3;Capns1;Ep300;Hdac1;Hdac2;Mef2d;Nfatc1;Ppp3ca;Ppp3cb;Prkcb
BIOCARTA_MITOCHONDRIA_PATHWAY	13	21	0.000232411	0.000500607	0.308874	Aifm1;Apaf1;Bak1;Bax;Bid;Birc2;Birc3;Casp3;Casp7;Casp8;Cycs;Diablo;Xiap
BIOCARTA_CDC42RAC_PATHWAY	15	16	5.95545e-09	2.86768e-08	7.91479e-06	Actr2;Actr3;Arpc1a;Arpc1b;Arpc2;Arpc3;Arpc4;Arpc5;Cdc42;Pak1;Pik3ca;Pik3r1;Rac1;Rhoa;Wasl
BIOCARTA_RANMS_PATHWAY	10	10	6.14824e-07	2.17894e-06	0.000817101	Aurka;Kif15;Kpna2;Kpnb1;Numa1;Ran;Ranbp1;Rangap1;Rcc1;Tpx2
BIOCARTA_BARR_MAPK_PATHWAY	8	12	0.00205739	0.00386743	1	Arrb1;Gnas;Gnb1;Map2k1;Map2k2;Mapk1;Mapk3;Raf1
BIOCARTA_BARRESTIN_SRC_PATHWAY	9	15	0.00304242	0.00555409	1	Arrb1;Gnas;Gnb1;Hck;Map2k1;Map2k2;Mapk1;Mapk3;Raf1
BIOCARTA_IL1R_PATHWAY	20	32	3.86051e-06	1.19317e-05	0.00513062	Chuk;Ikbkb;Il1rn;Irak1;Irak2;Irak3;Jun;Map2k3;Map3k1;Map3k7;Mapk14;Mapk8;Myd88;Nfkb1;Nfkbia;Rela;Tgfb1;Tnf;Tollip;Traf6
BIOCARTA_MET_PATHWAY	28	37	4.6462e-11	3.13442e-10	6.1748e-08	Crk;Crkl;Fos;Grb2;Hgf;Itgb1;Jun;Map2k1;Map2k2;Mapk1;Mapk3;Mapk8;Met;Pak1;Pik3ca;Pik3cg;Pik3r1;Pten;Ptk2b;Ptpn11;Pxn;Raf1;Rap1a;Rap1b;Rapgef1;Rasa1;Sos1;Stat3
BIOCARTA_GPCR_PATHWAY	21	33	1.4358e-06	4.73493e-06	0.00190818	Calm1;Calm2;Calm3;Creb1;Fos;Gnaq;Gnas;Gnb1;Jun;Map2k1;Mapk3;Nfatc1;Nfatc3;Ppp3ca;Ppp3cb;Prkacb;Prkar1a;Prkar2b;Prkcb;Raf1;Rps6ka3
BIOCARTA_IGF1MTOR_PATHWAY	16	20	2.00814e-07	7.55797e-07	0.000266882	Akt1;Eif2s1;Eif2s2;Eif2s3x;Eif4e;Eif4ebp1;Gsk3b;Igf1r;Mtor;Pdpk1;Pik3ca;Pik3r1;Ppp2ca;Pten;Rps6;Rps6kb1
BIOCARTA_SODD_PATHWAY	6	10	0.0158944	0.0254808	1	Birc3;Casp8;Ripk1;Tnf;Tnfrsf1a;Tnfrsf1b
BIOCARTA_PTC1_PATHWAY	6	11	0.0279616	0.0430602	1	Ccnb1;Ccnh;Cdc25a;Cdc25b;Cdk1;Xpo1
BIOCARTA_SPRY_PATHWAY	9	17	0.00920084	0.0154393	1	Cbl;Grb2;Map2k1;Mapk1;Mapk3;Raf1;Rasa1;Shc1;Sos1
BIOCARTA_TCR_PATHWAY	30	44	6.57119e-10	3.797e-09	8.73311e-07	Calm1;Calm2;Calm3;Fos;Fyn;Grb2;Jun;Map2k1;Map2k4;Map3k1;Mapk3;Mapk8;Nfatc1;Nfatc3;Nfkb1;Nfkbia;Pik3ca;Pik3cg;Pik3r1;Ppp3ca;Ppp3cb;Prkcb;Ptpn7;Rac1;Raf1;Rasa1;Rela;Shc1;Sos1;Vav1
BIOCARTA_TALL1_PATHWAY	8	15	0.0132516	0.0214773	1	Chuk;Mapk14;Mapk8;Nfkb1;Rela;Tnfsf13b;Traf3;Traf6
BIOCARTA_TEL_PATHWAY	11	18	0.000838167	0.00167256	1	Akt1;Hsp90aa1;Igf1r;Kras;Myc;Polr2a;Ppp2ca;Rb1;Terf1;Tnks;Trp53
BIOCARTA_TGFB_PATHWAY	13	19	5.08899e-05	0.000126891	0.0676327	Apc;Crebbp;Ep300;Map2k1;Map3k7;Mapk3;Skil;Smad2;Smad3;Smad4;Tgfb1;Tgfbr1;Tgfbr2
BIOCARTA_41BB_PATHWAY	12	17	6.28273e-05	0.000153206	0.0834975	Atf2;Chuk;Ikbkb;Jun;Map3k1;Map3k5;Map4k5;Mapk14;Mapk8;Nfkb1;Nfkbia;Rela
BIOCARTA_KREB_PATHWAY	8	8	1.07515e-05	2.99554e-05	0.0142887	Aco2;Cs;Fh1;Idh2;Mdh1;Ogdh;Sdha;Sucla2
BIOCARTA_LONGEVITY_PATHWAY	10	15	0.000545749	0.00111072	0.7253	Akt1;Cat;Foxo3;Igf1r;Pik3ca;Pik3cg;Pik3r1;Shc1;Sod1;Sod2
BIOCARTA_PAR1_PATHWAY	18	37	0.00142746	0.00274942	1	Arhgef1;Arhgef18;Arhgef2;Arhgef3;Arhgef6;Arhgef7;Gna12;Gna13;Gnaq;Gnb1;Map3k7;Pik3ca;Pik3cg;Pik3r1;Prkcb;Ptk2b;Rhoa;Rock1
BIOCARTA_STRESS_PATHWAY	19	25	5.92618e-08	2.43083e-07	7.8759e-05	Atf1;Casp2;Chuk;Ikbkb;Ikbkg;Jun;Map2k3;Map2k4;Map3k1;Map4k2;Mapk14;Mapk8;Nfkb1;Nfkbia;Rela;Ripk1;Tank;Tnf;Tnfrsf1a
BIOCARTA_TNFR1_PATHWAY	21	29	4.85196e-08	2.05358e-07	6.44825e-05	Arhgdib;Casp2;Casp3;Casp8;Jun;Lmnb1;Lmnb2;Madd;Map2k4;Map3k1;Map3k7;Mapk8;Pak1;Pak2;Parp1;Prkdc;Rb1;Ripk1;Sptan1;Tnf;Tnfrsf1a
BIOCARTA_TNFR2_PATHWAY	14	18	2.2434e-06	7.13272e-06	0.00298148	Chuk;Dusp1;Ikbkap;Ikbkb;Ikbkg;Map3k1;Nfkb1;Nfkbia;Rela;Ripk1;Tank;Tnfaip3;Tnfrsf1b;Traf3
BIOCARTA_TOLL_PATHWAY	25	36	9.94569e-09	4.67061e-08	1.32178e-05	Chuk;Eif2ak2;Fos;Ikbkb;Ikbkg;Irak1;Jun;Map2k3;Map2k4;Map3k1;Map3k7;Mapk14;Mapk8;Myd88;Nfkb1;Nfkbia;Pglyrp1;Rela;Tab2;Tirap;Tlr2;Tlr4;Tlr7;Tollip;Traf6
BIOCARTA_TPO_PATHWAY	19	24	1.83763e-08	8.16793e-08	2.44221e-05	Csnk2a1;Fos;Grb2;Jak2;Jun;Map2k1;Mapk3;Pik3ca;Pik3cg;Pik3r1;Prkcb;Raf1;Rasa1;Shc1;Sos1;Stat1;Stat3;Stat5a;Stat5b
BIOCARTA_CREB_PATHWAY	18	26	1.32119e-06	4.37869e-06	0.00175586	Akt1;Camk2d;Creb1;Gnas;Grb2;Mapk1;Mapk14;Mapk3;Pik3ca;Pik3r1;Prkacb;Prkar1a;Prkar2b;Prkcb;Rac1;Rps6ka1;Rps6ka5;Sos1
BIOCARTA_CARM1_PATHWAY	9	12	0.000274042	0.000585534	0.364202	Carm1;Creb1;Crebbp;Ep300;Ncoa3;Prkacb;Prkar1a;Prkar2b;Rara
BIOCARTA_TFF_PATHWAY	14	21	4.02152e-05	0.000102584	0.053446	Akt1;Apaf1;Ctnnb1;Cycs;Grb2;Itgb1;Mapk1;Mapk3;Pik3ca;Pik3cg;Pik3r1;Rhoa;Shc1;Sos1
BIOCARTA_TRKA_PATHWAY	7	12	0.0111317	0.0183094	1	Akt1;Grb2;Pik3ca;Pik3r1;Prkcb;Shc1;Sos1
BIOCARTA_ARF_PATHWAY	11	17	0.000415948	0.000858378	0.552795	Abl1;Mdm2;Myc;Pik3ca;Pik3cg;Pik3r1;Polr1a;Polr1d;Rac1;Rb1;Trp53
BIOCARTA_UCALPAIN_PATHWAY	11	18	0.000838167	0.00167256	1	Actn1;Capn1;Capns1;Ezr;Itgb1;Itgb3;Pxn;Rac1;Rhoa;Sptan1;Tln1
BIOCARTA_VEGF_PATHWAY	15	29	0.00145931	0.00280264	1	Arnt;Eif1;Eif1ax;Eif2s1;Eif2s2;Eif2s3x;Elavl1;Hif1a;Pik3ca;Pik3cg;Pik3r1;Prkcb;Pxn;Shc1;Vegfa
BIOCARTA_WNT_PATHWAY	16	26	4.83372e-05	0.00012283	0.0642402	Apc;Axin1;Crebbp;Csnk1a1;Csnk1d;Csnk2a1;Ctbp1;Ctnnb1;Dvl1;Gsk3b;Hdac1;Map3k7;Myc;Nlk;Ppp2ca;Smad4
BIOCARTA_ACTINY_PATHWAY	13	20	0.000113433	0.000260366	0.150752	Actr2;Actr3;Arpc1a;Arpc1b;Arpc2;Arpc3;Arpc4;Arpc5;Nck1;Psma7;Rac1;Wasf2;Wasl
ST_DIFFERENTIATION_PATHWAY_IN_PC12_CELLS	26	45	1.20545e-06	4.00509e-06	0.00160204	Akt1;Asah1;Atf1;Braf;Camp;Creb1;Crebbp;Crkl;Egr1;Frs2;Gnaq;Jun;Map2k4;Map2k7;Mapk1;Mapk3;Mapk8;Mapk8ip3;Mapk9;Pik3ca;Pik3cd;Pik3r1;Ptpn11;Rps6ka3;Shc1;Tuba1a
ST_TUMOR_NECROSIS_FACTOR_PATHWAY	20	29	3.68972e-07	1.33979e-06	0.000490363	Agfg1;Birc2;Birc3;Casp3;Casp8;Cflar;Ikbkg;Jun;Map2k4;Map3k3;Map3k7;Nfkb1;Nfkbia;Nr2c2;Ralbp1;Ripk1;Tnf;Tnfaip3;Tnfrsf1a;Tnfrsf1b
SA_B_CELL_RECEPTOR_COMPLEXES	20	24	1.41362e-09	7.79545e-09	1.8787e-06	Atf2;Bcr;Blnk;Fos;Grb2;Jun;Lyn;Map2k1;Map3k1;Mapk1;Mapk3;Mapk8ip3;Rac1;Rps6ka1;Rps6ka3;Shc1;Sos1;Syk;Vav1;Vav3
ST_ERK1_ERK2_MAPK_PATHWAY	24	32	1.59508e-09	8.47945e-09	2.11986e-06	Araf;Atf1;Braf;Creb1;Dusp6;Eef2k;Eif4e;Grb2;Kat5;Klf6;Map2k1;Map2k2;Mapk1;Mapk3;Mknk1;Mknk2;Nfkb1;Rap1a;Rps6ka1;Rps6ka3;Shc1;Sos1;Sos2;Traf3
SIG_CD40PATHWAYMAP	19	34	6.26006e-05	0.000153206	0.0831962	Dusp1;Ikbkg;Map2k4;Map2k7;Mapk1;Mapk13;Mapk14;Mapk3;Mapk8;Mapk8ip3;Mapk9;Mapkapk5;Nfkb1;Nfkbia;Pik3ca;Pik3cd;Pik3r1;Traf3;Traf6
SIG_PIP3_SIGNALING_IN_CARDIAC_MYOCTES	39	66	1.10155e-09	6.28309e-09	1.46396e-06	Akt1;Akt2;Akt3;Cdc42;Cdk2;Cdkn1b;Creb1;Ebp;Foxo3;Gadd45a;Grb2;Gsk3a;Gsk3b;Irs2;Met;Mtor;Myc;Nolc1;Pak1;Pak2;Pdpk1;Pik3ca;Pik3cd;Pik3r5;Prex1;Pten;Ptpn1;Rps6ka1;Rps6ka3;Rps6kb1;Shc1;Sos1;Sos2;Ywhab;Ywhae;Ywhag;Ywhah;Ywhaq;Ywhaz
SA_CASPASE_CASCADE	11	18	0.000838167	0.00167256	1	Apaf1;Birc2;Birc3;Casp3;Casp7;Casp8;Parp1;Scap;Srebf1;Srebf2;Xiap
ST_G_ALPHA_S_PATHWAY	8	16	0.0335422	0.0511798	1	Asah1;Bfar;Braf;Camp;Creb1;Mapk1;Raf1;Snx13
ST_G_ALPHA_I_PATHWAY	17	34	0.000951594	0.00187915	1	Akt1;Akt2;Akt3;Asah1;Braf;Grb2;Itpkb;Itpr1;Itpr2;Mapk1;Pik3cb;Plcb2;Raf1;Shc1;Sos1;Sos2;Stat3
SIG_CHEMOTAXIS	29	44	4.26672e-09	2.1398e-08	5.67047e-06	Actr2;Actr3;Akt1;Akt2;Akt3;Arhgap1;Arhgap4;Btk;Cdc42;Cfl1;Cfl2;Gdi1;Gdi2;Itpr1;Itpr2;Pak1;Pak2;Pdpk1;Pik3ca;Pik3cd;Pik3cg;Pik3r1;Pik3r5;Pten;Racgap1;Rock1;Rock2;Rps4x;Wasl
ST_IL_13_PATHWAY	5	7	0.0105914	0.017595	1	Il13ra1;Il4ra;Jak1;Jak2;Tyk2
ST_P38_MAPK_PATHWAY	25	37	2.36652e-08	1.01783e-07	3.14511e-05	Akt1;Atf1;Cdc42;Creb1;Dusp1;Eef2k;Eif4e;Gadd45a;Map2k3;Map2k4;Map3k4;Map3k5;Map3k7;Mapk1;Mapk13;Mapk14;Mapkapk2;Mapkapk5;Mknk1;Mknk2;Nfkb1;Nr2c2;Srf;Tab2;Traf6
SIG_IL4RECEPTOR_IN_B_LYPHOCYTES	20	27	5.46436e-08	2.26942e-07	7.26213e-05	Akt1;Akt2;Akt3;Grb2;Gsk3a;Gsk3b;Il4ra;Irs2;Jak1;Mapk1;Mapk3;Pdpk1;Pik3ca;Pik3cd;Pik3r1;Raf1;Shc1;Sos1;Sos2;Stat6
WNT_SIGNALING	31	89	0.0241646	0.0376934	1	Actb;Aes;Apc;Axin1;B2m;Ccnd3;Csnk1a1;Csnk1d;Csnk1g1;Csnk2a1;Ctbp1;Ctbp2;Ctnnb1;Dvl1;Ep300;Fbxw11;Fbxw2;Gapdh;Gsk3a;Gsk3b;Hprt;Jun;Lrp6;Myc;Nlk;Ppp2ca;Ppp2r1a;Rhou;Rpl13a;Senp2;Slc9a3r1
SIG_REGULATION_OF_THE_ACTIN_CYTOSKELETON_BY_RHO_GTPASES	18	34	0.000335661	0.000700303	0.446093	Actg1;Actr2;Actr3;Akt1;Cdc42;Cfl1;Cfl2;Flna;Gdi1;Gdi2;Pak1;Pak2;Pfn1;Rock1;Rock2;Rps4x;Vasp;Wasl
ST_GRANULE_CELL_SURVIVAL_PATHWAY	18	27	3.07289e-06	9.58654e-06	0.00408387	Apc;Asah1;Camp;Casp3;Cerk;Creb1;Cxcr2;Fos;Gnaq;Itpkb;Jun;Map2k4;Map2k7;Mapk1;Mapk8;Mapk8ip3;Mapk9;Parp1
ST_ADRENERGIC	16	34	0.00377184	0.0068201	1	Akt1;Apc;Asah1;Braf;Camp;Gnaq;Itpkb;Itpr1;Itpr2;Mapk1;Mapk14;Phka2;Pik3ca;Pik3cd;Pik3r1;Raf1
ST_INTEGRIN_SIGNALING_PATHWAY	45	81	1.19343e-09	6.72065e-09	1.58607e-06	Abl1;Actn1;Actr2;Actr3;Akt1;Akt2;Akt3;Arhgap26;Arhgef6;Arhgef7;Asap1;Braf;Cdc42;Crk;Cse1l;Fyn;Grb2;Ilk;Itga4;Itga6;Map2k4;Map2k7;Map3k11;Mapk1;Mapk8;Mapk8ip3;Mapk9;P4hb;Pak1;Pak2;Pik3ca;Pik3cb;Plcg2;Pten;Raf1;Rala;Rock1;Rock2;Shc1;Sos1;Sos2;Tln1;Vasp;Was;Zyx
ST_GAQ_PATHWAY	13	26	0.00427817	0.00761137	1	Akt1;Akt2;Akt3;Gnaq;Ikbkg;Itpkb;Itpr1;Itpr2;Nfkb1;Nfkbia;Pdpk1;Phka2;Pik3cb
ST_GA13_PATHWAY	19	34	6.26006e-05	0.000153206	0.0831962	Akt1;Akt2;Akt3;Cdc42;Gna13;Ikbkg;Map2k4;Map3k1;Map3k5;Mapk8;Nfkb1;Nfkbia;Pdpk1;Phka2;Pik3cb;Rdx;Rock1;Rock2;Srf
SA_G1_AND_S_PHASES	9	14	0.00154442	0.00292801	1	Arf1;Arf3;Cdk2;Cdk4;Cdkn1b;Cfl1;E2f2;Mdm2;Trp53
SIG_INSULIN_RECEPTOR_PATHWAY_IN_CARDIAC_MYOCYTES	36	50	9.61752e-13	7.84152e-12	1.27817e-09	Akt1;Akt2;Akt3;Brd4;Cap1;Cbl;Cdc42;Flot1;Flot2;Foxo1;Grb2;Gsk3a;Gsk3b;Irs2;Lnpep;Mapk1;Mapk3;Pdpk1;Pik3ca;Pik3cd;Pik3r1;Pten;Ptpn1;Raf1;Rps6ka1;Rps6ka3;Rps6kb1;Shc1;Sos1;Sos2;Ywhab;Ywhae;Ywhag;Ywhah;Ywhaq;Ywhaz
ST_T_CELL_SIGNAL_TRANSDUCTION	22	44	0.000242455	0.000521397	0.322223	Cbl;Csk;Dtymk;Fbxw7;Grb2;Itpkb;Lcp2;Mapk1;Nck1;Nfat5;Nfkb1;Nfkbia;Pak1;Pak2;Prdx1;Ptprc;Raf1;Rasgrp2;Rasgrp4;Sos1;Sos2;Vav1
ST_TYPE_I_INTERFERON_PATHWAY	6	9	0.00796317	0.0134816	1	Ifnar1;Irf9;Jak1;Stat1;Stat2;Tyk2
SIG_PIP3_SIGNALING_IN_B_LYMPHOCYTES	24	36	6.74085e-08	2.72298e-07	8.95859e-05	Akt1;Akt2;Akt3;Bcr;Btk;Dapp1;Flot1;Flot2;Foxo3;Itpr1;Itpr2;Lyn;Pdpk1;Pik3ca;Pik3r5;Plcg2;Prex1;Pten;Ptprc;Rps6ka1;Rps6ka3;Rps6kb1;Syk;Vav1
SIG_BCR_SIGNALING_PATHWAY	34	46	1.19531e-12	9.68642e-12	1.58857e-09	Akt1;Akt2;Akt3;Bcr;Blnk;Btk;Cd81;Csk;Flot1;Flot2;Grb2;Gsk3a;Gsk3b;Inpp5d;Itpr1;Itpr2;Lyn;Mapk1;Mapk3;Nfatc1;Pdpk1;Pik3ca;Pik3cd;Pik3r1;Plcg2;Ppp3ca;Ppp3cb;Ptprc;Raf1;Shc1;Sos1;Sos2;Syk;Vav1
SA_G2_AND_M_PHASES	6	8	0.00332965	0.00603698	1	Cdc25a;Cdc25b;Cdk1;Chek1;Nek1;Wee1
ST_B_CELL_ANTIGEN_RECEPTOR	27	38	1.12314e-09	6.35173e-09	1.49266e-06	Akt1;Akt2;Akt3;Bcr;Blnk;Btk;Csk;Grb2;Itpkb;Lyn;Map2k1;Map2k2;Mapk1;Nfat5;Nfkb1;Nfkbia;Pik3ca;Pik3cd;Pik3r1;Plcg2;Prdx1;Raf1;Shc1;Sos1;Sos2;Syk;Vav1
ST_INTERLEUKIN_4_PATHWAY	18	24	1.89526e-07	7.19672e-07	0.00025188	Akt1;Akt2;Akt3;Grb2;Iars;Il13ra1;Il2rg;Il4ra;Inpp5d;Jak1;Jak2;Pik3ca;Rps6kb1;Shc1;Sos1;Sos2;Stat6;Tyk2
ST_WNT_BETA_CATENIN_PATHWAY	14	34	0.0256122	0.0397647	1	Akt1;Akt2;Akt3;Apc;Axin1;Csnk1a1;Ctnnb1;Dvl1;Gsk3a;Gsk3b;Psen1;Ptpra;Rpsa;Senp2
SA_MMP_CYTOKINE_CONNECTION	8	15	0.0132516	0.0214773	1	Cd44;Il6ra;Sell;Spn;Tgfb1;Tnf;Tnfrsf1a;Tnfrsf1b
ST_JNK_MAPK_PATHWAY	26	39	1.89944e-08	8.41453e-08	2.52436e-05	Akt1;Atf2;Cdc42;Dld;Gadd45a;Jun;Map2k4;Map2k5;Map2k7;Map3k1;Map3k11;Map3k2;Map3k3;Map3k4;Map3k5;Map3k7;Map3k9;Mapk7;Mapk8;Mapk9;Nfatc3;Nr2c2;Shc1;Tab2;Traf6;Trp53
SA_PROGRAMMED_CELL_DEATH	7	12	0.0111317	0.0183094	1	Apaf1;Bak1;Bax;Bcl10;Bcl2l11;Bid;Casp8ap2
ST_FAS_SIGNALING_PATHWAY	34	62	2.04468e-07	7.65458e-07	0.000271738	Agfg1;Alg2;Bak1;Bax;Bfar;Btk;Casp3;Casp8;Casp8ap2;Csnk1a1;Dedd2;Diablo;Ezr;Faf1;Map2k4;Map2k7;Map3k1;Map3k5;Mapk1;Mapk8;Mapk8ip3;Mapk9;Met;Nfat5;Nfkb1;Nfkbia;Parp1;Pfn1;Ralbp1;Ripk1;Rock1;Tpx2;Trp53;Xiap
SA_PTEN_PATHWAY	16	17	1.51018e-09	8.12561e-09	2.00703e-06	Akt1;Akt2;Akt3;Grb2;Ilk;Ipcef1;Mapk1;Mapk3;Pdpk1;Pik3ca;Pik3cd;Pten;Ptk2b;Rbl2;Shc1;Sos1
SA_REG_CASCADE_OF_CYCLIN_EXPR	7	12	0.0111317	0.0183094	1	Ccna2;Ccne1;Cdk2;Cdk4;Cdkn1b;E2f2;E2f4
SA_TRKA_RECEPTOR	11	17	0.000415948	0.000858378	0.552795	Akt1;Akt2;Akt3;Grb2;Map2k1;Map2k2;Pik3ca;Pik3cd;Rhoa;Shc1;Sos1
ST_PHOSPHOINOSITIDE_3_KINASE_PATHWAY	27	37	4.21769e-10	2.53634e-09	5.60531e-07	Akt1;Akt2;Akt3;Btk;Cd55;Dapp1;Foxo1;Grb2;Gsk3a;Gsk3b;Iars;Inpp5d;Pdpk1;Pik3ca;Pten;Rps6ka1;Rps6ka3;Rps6kb1;Shc1;Sos1;Sos2;Ywhab;Ywhae;Ywhag;Ywhah;Ywhaq;Ywhaz
PID_FANCONI_PATHWAY	21	43	0.000443401	0.00090991	0.58928	Atm;Atr;Blm;Brca1;Brca2;Brip1;Chek1;Fancl;Fbxw11;H2afx;Nbn;Rad50;Rfc2;Rfc3;Rfc4;Rfc5;Rpa1;Rpa2;Topbp1;Usp1;Wdr48
PID_SMAD2_3NUCLEAR_PATHWAY	48	81	1.17059e-11	8.54788e-11	1.55571e-08	Akt1;Atf2;Atf3;Cbfb;Cdk2;Cdk4;Cebpb;Creb1;Crebbp;Ctbp1;Dcp1a;E2f4;Ep300;Fos;Foxo1;Foxo3;Foxo4;Hdac1;Hdac2;Hspa8;Jun;Kat2b;Max;Med15;Mef2c;Myc;Ncoa1;Ncoa2;Ncor1;Nr3c1;Rbbp4;Rbbp7;Rbl1;Runx1;Runx2;Runx3;Sap30;Sin3a;Ski;Skil;Smad2;Smad3;Smad4;Sp1;Sp3;Tcf3;Tfdp1;Tfe3
PID_FCER1_PATHWAY	43	60	7.68174e-15	7.29217e-14	1.0209e-11	Akt1;Btk;Cbl;Cblb;Chuk;Dusp1;Fcer1g;Fcgr2b;Fos;Fyn;Gab2;Grb2;Hcls1;Ikbkb;Ikbkg;Inpp5d;Jun;Lcp2;Lyn;Map2k1;Map2k2;Map2k4;Map2k7;Map3k1;Mapk1;Mapk3;Mapk8;Nfkb1;Pak2;Pik3ca;Pik3r1;Pla2g4a;Prkcb;Ptpn11;Pxn;Raf1;Rasa1;Rela;Shc1;Sos1;Syk;Vav1;Wipf1
PID_ENDOTHELIN_PATHWAY	26	63	0.00266893	0.00493206	1	Adcy7;Akt1;Cdc42;Crk;Fos;Gna12;Gnai2;Gnai3;Gnaq;Jak2;Jun;Map2k1;Map2k2;Mapk1;Mapk14;Mapk3;Mapk8;Pla2g4a;Plcb2;Prkcb;Prkcd;Ptk2b;Rac1;Raf1;Rhoa;Slc9a1
PID_BCR_5PATHWAY	50	65	2.9765e-19	4.44469e-18	3.95577e-16	Akt1;Bcl10;Blnk;Btk;Cd79a;Chuk;Csk;Csnk2a1;Dapp1;Ets1;Fcgr2b;Fos;Grb2;Ibtk;Ikbkb;Ikbkg;Inpp5d;Jun;Lyn;Malt1;Map2k1;Map3k1;Map3k7;Mapk1;Mapk14;Mapk3;Mapk8;Nfatc1;Nfkb1;Nfkbia;Pag1;Pdpk1;Pik3ap1;Pik3ca;Pik3r1;Plcg2;Ppp3ca;Ppp3cb;Pten;Ptpn6;Ptprc;Rac1;Raf1;Rasa1;Rela;Sh3bp5;Shc1;Sos1;Syk;Traf6
PID_PRL_SIGNALING_EVENTS_PATHWAY	14	23	0.000171633	0.000380802	0.2281	Ccna2;Ccne1;Cdk2;Egr1;Itgb1;Mapk1;Mapk3;Ptp4a1;Ptp4a2;Rabggtb;Rac1;Rhoa;Rock1;Tuba1b
PID_RHOA_PATHWAY	30	44	6.57119e-10	3.797e-09	8.73311e-07	Atf2;Cdc42;Cdkn1b;Cfl1;Cit;Ezr;Fos;Itgb1;Jun;Map2k3;Map2k4;Mapk8;Mkl1;Msn;Pip5k1a;Pip5k1b;Pip5k1c;Pkn1;Pkn2;Ppp1r12a;Pten;Rdx;Rhoa;Rock1;Rock2;Scai;Slc9a1;Srf;Tln1;Vcl
PID_ERBB4_PATHWAY	20	38	0.000154671	0.000347225	0.205557	Adam17;Cbfa2t3;Fyn;Grb2;Itch;Jak2;Mapk1;Mapk3;Mdm2;Ncor1;Nedd4;Pik3ca;Pik3cb;Pik3cd;Pik3r1;Shc1;Stat5a;Stat5b;Tab2;Wwp1
PID_AURORA_B_PATHWAY	33	37	6.97545e-17	8.27712e-16	9.27038e-14	Aurka;Aurkb;Birc5;Bub1;Cbx5;Cdca8;Cenpa;Cul3;Evi5;Incenp;Kif20a;Kif23;Kif2c;Klhl9;Ncapd2;Ncapg;Ncaph;Ncl;Ndc80;Npm1;Nsun2;Pebp1;Ppp1cc;Ppp2r5d;Psma3;Racgap1;Rasa1;Rhoa;Smc2;Smc4;Stmn1;Tacc1;Vim
PID_LYSOPHOSPHOLIPID_PATHWAY	28	65	0.000674201	0.00135966	0.896014	Adcy7;Akt1;Arhgef1;Casp3;Crk;Fos;Gna12;Gna13;Gnai2;Gnai3;Gnaq;Gnb1;Gng2;Gsk3b;Jun;Lyn;Mmp9;Nfkb1;Nfkbia;Pik3cb;Pik3r1;Prkcd;Ptk2b;Pxn;Rac1;Rela;Rhoa;Tiam1
PID_INSULIN_PATHWAY	28	45	5.13095e-08	2.16477e-07	6.81904e-05	Akt1;Akt2;Cbl;Crk;Eif4ebp1;Exoc1;Exoc2;Exoc3;Exoc4;Exoc5;Exoc6;Foxo3;Grb2;Inpp5d;Insr;Nck1;Pdpk1;Pik3ca;Pik3r1;Prkci;Ptpn1;Ptpn11;Ptpra;Rapgef1;Rasa1;Rps6kb1;Shc1;Sos1
PID_NOTCH_PATHWAY	30	58	6.76189e-06	2.00593e-05	0.00898655	Adam10;Aph1b;Cbl;Ctbp1;Cul1;Ep300;Eps15;Fbxw7;Furin;Hdac1;Itch;Kdm1a;Maml1;Mark2;Mib1;Myc;Ncor1;Ncor2;Ncstn;Notch1;Notch2;Numb;Psen1;Psenen;Rab11a;Rbbp8;Rbpj;Skp1a;Spen;Yy1
PID_P73PATHWAY	40	73	1.59249e-08	7.19872e-08	2.11642e-05	Abl1;Bak1;Bax;Bcl2l11;Brca2;Bub1;Bub3;Casp2;Ccna2;Ccnb1;Cdk1;Cdk2;Cdk6;Chek1;Ep300;Fbxo45;Flot2;Foxo3;Gata1;Hsf1;Il4ra;Itch;Jak1;Kat5;Mapk14;Mdm2;Myc;Ndufs2;Pfdn5;Plk1;Pml;Prkacb;Rad51;Rb1;Rchy1;Rela;Sirt1;Sp1;Tuba1a;Ube4b
PID_P38_MKK3_6PATHWAY	17	26	8.652e-06	2.4413e-05	0.0114985	Atm;Ccm2;Gadd45a;Map2k3;Map3k1;Map3k3;Map3k4;Map3k5;Map3k7;Mapk14;Rac1;Tab2;Taok1;Taok2;Taok3;Traf6;Txn1
PID_GMCSF_PATHWAY	32	36	2.61244e-16	2.91759e-15	3.47194e-13	Csf2ra;Csf2rb;Fos;Gab2;Grb2;Ikbkb;Inpp5d;Irf8;Jak2;Kras;Lyn;Map2k1;Map2k2;Mapk1;Mapk3;Nras;Osm;Pik3ca;Pik3r1;Pim1;Prkaca;Prkacb;Ptpn11;Raf1;Shc1;Sos1;Stat1;Stat3;Stat5a;Stat5b;Syk;Ywhaz
PID_WNT_NONCANONICAL_PATHWAY	16	32	0.00137322	0.00264877	1	Arrb2;Cdc42;Chd7;Csnk1a1;Dvl1;Dvl3;Flna;Map3k7;Mapk8;Mapk9;Nlk;Rac1;Rhoa;Rock1;Setdb1;Tab2
PID_NFKAPPAB_ATYPICAL_PATHWAY	14	17	6.40926e-07	2.24156e-06	0.000851791	Arrb2;Bcl3;Csnk2a1;Csnk2a2;Csnk2b;Ikbkb;Mapk14;Nfkb1;Nfkbia;Pik3ca;Pik3r1;Rel;Rela;Syk
PID_IL4_2PATHWAY	31	62	8.39597e-06	2.38935e-05	0.0111582	Akt1;Bcl6;Cbl;Cebpb;Ets1;Fes;Grb2;Gtf3a;Il13ra1;Il2rg;Il4ra;Inpp5d;Irf4;Irs2;Itgb3;Jak1;Jak2;Mapk14;Mtor;Myb;Parp14;Pik3ca;Pik3r1;Ptpn6;Rps6kb1;Shc1;Sp1;Spi1;Stat5a;Stat5b;Stat6
PID_HDAC_CLASSII_PATHWAY	22	33	2.39908e-07	8.93104e-07	0.000318838	Bcl6;Bcor;Gata1;Gnb1;Gng2;Hdac3;Hdac4;Hdac7;Hsp90aa1;Mef2c;Ncor2;Nr3c1;Ran;Ranbp2;Rangap1;Srf;Sumo1;Tuba1b;Ube2i;Xpo1;Ywhab;Ywhae
PID_BETA_CATENIN_DEG_PATHWAY	12	18	0.000147263	0.000331717	0.195713	Apc;Axin1;Csnk1a1;Csnk1d;Ctnnb1;Cul1;Dvl1;Dvl3;Gsk3a;Gsk3b;Lrp6;Skp1a
PID_HDAC_CLASSIII_PATHWAY	15	25	0.000126088	0.000286445	0.16757	Acss1;Bax;Crebbp;Ep300;Foxo1;Foxo3;Foxo4;Hdac4;Hist1h1e;Kat2b;Mef2d;Sirt1;Sirt7;Trp53;Tuba1b
PID_TCR_PATHWAY	39	65	5.86046e-10	3.41603e-09	7.78855e-07	Akt1;Bcl10;Cbl;Cd80;Cdc42;Chuk;Csk;Dbnl;Flna;Fyb;Fyn;Gab2;Grb2;Ikbkb;Ikbkg;Inpp5d;Kras;Lcp2;Malt1;Nck1;Nras;Orai1;Pag1;Pdpk1;Prkcb;Pten;Ptpn11;Ptpn6;Ptprc;Rap1a;Rasgrp2;Rassf5;Sh3bp2;Shc1;Sos1;Stim1;Traf6;Vav1;Was
PID_IL27_PATHWAY	11	26	0.0371476	0.0562932	1	Ebi3;Il6st;Jak1;Jak2;Stat1;Stat2;Stat3;Stat5a;Tgfb1;Tnf;Tyk2
PID_NFKAPPAB_CANONICAL_PATHWAY	19	23	4.94751e-09	2.44433e-08	6.57524e-06	Atm;Bcl10;Birc2;Chuk;Cyld;Ikbkb;Ikbkg;Malt1;Nfkb1;Nfkbia;Ran;Rela;Ripk2;Tnf;Tnfaip3;Tnfrsf1a;Traf6;Ube2d3;Xpo1
PID_E2F_PATHWAY	47	73	2.50164e-13	2.14495e-12	3.32467e-10	Apaf1;Atm;Brca1;Casp7;Cbx5;Ccna2;Ccnd3;Ccne1;Cdc25a;Cdc6;Cdk1;Cdk2;Cdkn1b;Cdkn2c;Cebpa;Crebbp;E2f2;E2f3;E2f4;E2f6;Ep300;Hbp1;Hdac1;Kat2b;Mcl1;Mcm3;Myc;Pola1;Ranbp1;Rb1;Rbbp4;Rbbp8;Rbl1;Rbl2;Rrm1;Rrm2;Sirt1;Smarca2;Sp1;Tfdp1;Tfe3;Tk1;Topbp1;Trim28;Trrap;Tyms;Yy1
PID_ER_NONGENOMIC_PATHWAY	22	41	5.22149e-05	0.00012995	0.0693936	Akt1;Gna13;Gnai2;Gnai3;Gnaq;Gnb1;Gng2;Grb2;Igf1r;Kras;Mmp9;Msn;Nras;Pelp1;Pik3ca;Pik3r1;Plcb2;Rhoa;Rock2;Shc1;Sos1;Strn
PID_CD40_PATHWAY	19	30	5.09542e-06	1.55317e-05	0.00677181	Akt1;Birc2;Birc3;Cblb;Jun;Map2k4;Map3k1;Mapk14;Mapk8;Mapk9;Myc;Nfkb1;Nfkbia;Rela;Stat5a;Tdp2;Tnfaip3;Traf3;Traf6
PID_ATR_PATHWAY	27	39	2.81412e-09	1.43294e-08	3.73997e-06	Atr;Brca2;Ccna2;Cdc25a;Cdc6;Cdk2;Chek1;Clspn;Fbxw11;Mcm2;Mcm7;Mdm2;Nbn;Plk1;Ppp2ca;Ppp2r1a;Rad51;Rfc2;Rfc3;Rfc4;Rfc5;Rpa1;Rpa2;Tipin;Topbp1;Ywhab;Ywhaz
PID_MET_PATHWAY	57	80	4.98501e-19	7.2803e-18	6.62508e-16	Akt1;Akt2;Apc;Arf6;Cbl;Cdc42;Crk;Crkl;Ctnna1;Ctnnb1;Egr1;Eif4e;Eif4ebp1;Eps15;Ets1;Gab2;Grb2;Hgf;Hgs;Inpp5d;Jun;Kpnb1;Map2k1;Map2k2;Map2k4;Map3k1;Mapk1;Mapk3;Mapk8;Met;Mtor;Nck1;Numb;Pak1;Pak2;Pdpk1;Pik3ca;Pik3r1;Prkci;Ptpn1;Ptpn11;Ptpn2;Ptprj;Pxn;Rab5a;Rac1;Raf1;Ranbp10;Ranbp9;Rap1a;Rap1b;Rapgef1;Rhoa;Sh3kbp1;Shc1;Sos1;Wasl
PID_PTP1B_PATHWAY	25	52	0.000224706	0.000493611	0.298635	Akt1;Capn1;Crk;Csf1r;Csk;Fcgr3;Fgr;Fyn;Grb2;Hck;Insr;Itgb3;Jak2;Lyn;Pik3ca;Pik3r1;Ptpn1;Rhoa;Shc1;Stat3;Stat5a;Stat5b;Txn1;Tyk2;Ybx1
PID_IL12_2PATHWAY	23	61	0.0156943	0.0253435	1	Atf2;B2m;Ccr5;Fos;Hlx;Il18rap;Il2rg;Jak2;Map2k3;Mapk14;Mtor;Nfkb1;Ppp3ca;Ppp3cb;Ppp3r1;Rab7;Rela;Ripk2;Stat1;Stat3;Stat5a;Stat6;Tyk2
PID_S1P_S1P3_PATHWAY	16	29	0.000290764	0.000618281	0.386426	Akt1;Akt3;Cxcr4;Gna12;Gna13;Gnai2;Gnai3;Gnaq;Itgav;Itgb3;Jak2;Mapk1;Mapk3;Rac1;Rhoa;Vegfa
PID_AR_PATHWAY	40	59	1.22201e-12	9.84273e-12	1.62405e-09	Akt1;Appl1;Brca1;Carm1;Casp8;Ccnd3;Cdk11b;Cdk6;Ctdsp1;Ctdsp2;Ctnnb1;Fkbp4;Gsn;Hnrnpa1;Kdm1a;Kdm3a;Kdm4c;Lats2;Med1;Ncoa2;Ncoa4;Ncoa6;Pa2g4;Patz1;Pelp1;Pias1;Prdx1;Prkdc;Ptk2b;Ranbp9;Rps6ka3;Srf;Svil;Tcf4;Tmf1;Uba3;Ube2i;Ube3a;Vav3;Zmiz1
PID_NFAT_TFPATHWAY	18	46	0.0230834	0.0360492	1	Casp3;Cblb;Cdk4;Dgka;Egr1;Fos;Ikzf1;Irf4;Itch;Jun;Junb;Nfatc1;Nfatc3;Pou2f1;Ptpn1;Slc3a2;Tle4;Tnf
PID_EPHB_FWD_PATHWAY	22	40	4.07544e-05	0.00010376	0.0541626	Cdc42;Crk;Grb2;Kras;Map2k1;Map4k4;Mapk1;Mapk3;Nck1;Nras;Pak1;Pik3ca;Pik3r1;Pxn;Rac1;Rap1a;Rap1b;Rasa1;Rock1;Shc1;Synj1;Wasl
PID_AVB3_OPN_PATHWAY	26	31	3.1803e-12	2.41521e-11	4.22662e-09	Cd44;Cdc42;Chuk;Fos;Gsn;Ilk;Itgav;Itgb3;Jun;Map3k1;Mapk1;Mapk3;Mapk8;Mmp9;Nfkb1;Nfkbia;Pik3ca;Pik3r1;Pip5k1a;Ptk2b;Rac1;Rela;Rhoa;Rock2;Syk;Vav3
PID_S1P_S1P4_PATHWAY	9	14	0.00154442	0.00292801	1	Cdc42;Gna12;Gna13;Gnai2;Gnai3;Mapk1;Mapk3;Rhoa;S1pr4
PID_FRA_PATHWAY	15	36	0.0180133	0.0286018	1	Atf4;Ccna2;Dmtf1;Ep300;Fosl2;Jun;Junb;Jund;Mmp9;Nfatc1;Nfatc3;Plaur;Sp1;Txlng;Usf2
PID_MYC_ACTIV_PATHWAY	51	78	9.50635e-15	8.96024e-14	1.26339e-11	Actl6a;Bax;Birc5;Bmi1;Ccnb1;Cdc25a;Cdca7;Cdk4;Crebbp;Ddx18;E2f3;Eif2s1;Eif4a1;Eif4e;Eif4g1;Ep300;Gapdh;Hsp90aa1;Hspa4;Hspd1;Huwe1;Id2;Ireb2;Kat5;Ldha;Max;Mmp9;Mta1;Mtdh;Myc;Nbn;Ncl;Nme1;Npm1;Odc1;Pdcd10;Pim1;Prdx3;Ptma;Rcc1;Rpl11;Smad3;Smad4;Taf10;Taf12;Taf9;Tfrc;Tk1;Trp53;Trrap;Ubtf
PID_ARF6_TRAFFICKING_PATHWAY	25	49	6.08266e-05	0.000150818	0.0808385	Acap1;Arf6;Cltc;Ctnna1;Ctnnb1;Ctnnd1;Dnm2;Exoc1;Exoc2;Exoc3;Exoc4;Exoc5;Exoc6;Itga4;Itga6;Itgav;Itgb1;Klc1;Mapk8ip3;Nme1;Pip5k1c;Rala;Scamp2;Spag9;Vamp3
PID_RHOA_REG_PATHWAY	21	45	0.00122028	0.00236063	1	Abr;Akap13;Arap1;Arap3;Arhgap4;Arhgap9;Arhgdia;Arhgdib;Arhgef1;Arhgef18;Arhgef2;Arhgef3;Bcr;Cdkn1b;Def6;Ect2;Myo9b;Net1;Rhoa;Vav1;Vav3
PID_REELIN_PATHWAY	16	29	0.000290764	0.000618281	0.386426	Akt1;Arhgef2;Cbl;Crkl;Fyn;Gsk3b;Itgb1;Lrpap1;Map2k7;Map3k11;Mapk8;Pafah1b1;Pik3ca;Pik3r1;Rap1a;Rapgef1
PID_PS1_PATHWAY	29	46	1.9287e-08	8.45957e-08	2.56325e-05	Adam10;Aes;Apc;Aph1b;Axin1;Crebbp;Csnk1a1;Csnk2a1;Ctbp1;Ctnnb1;Dvl1;Fbxw11;Fos;Gsk3b;Hdac1;Jun;Lrp6;Map3k7;Mapk1;Mapk3;Myc;Ncstn;Nedd4;Nlk;Notch1;Ppp2r5d;Psen1;Psenen;Rbpj
PID_ILK_PATHWAY	32	44	1.14735e-11	8.47128e-11	1.52483e-08	Actn1;Akt1;Arhgef6;Arhgef7;Aurka;Cdc37;Cdc42;Ckap5;Creb1;Ctnnb1;Elmo2;Git2;Gsk3b;Hsp90aa1;Ilk;Ilkap;Iqgap1;Jun;Lims1;Naca;Parp1;Parvg;Ppp1r12a;Ppp1r14b;Pxn;Rac1;Rhog;Rictor;Tacc3;Xpo1;Zeb1;Zyx
PID_NECTIN_PATHWAY	16	25	2.39156e-05	6.35675e-05	0.0317838	Cdc42;Cldn1;Crk;Ctnna1;Ctnnb1;Iqgap1;Itgav;Itgb3;Pik3ca;Pik3r1;Pip5k1c;Rac1;Rap1a;Rap1b;Rapgef1;Tln1
PID_P38_ALPHA_BETA_PATHWAY	18	31	4.89972e-05	0.000123562	0.0651172	Ccm2;Cdc42;Dusp1;Fgr;Fyn;Hck;Lyn;Map2k3;Map2k4;Map3k3;Mapk14;Pak1;Pak2;Rac1;Rala;Ralb;Ripk1;Traf6
PID_TRAIL_PATHWAY	15	24	6.47844e-05	0.000157401	0.0860984	Casp8;Cflar;Chuk;Ikbkb;Ikbkg;Map2k4;Map3k1;Mapk1;Mapk3;Mapk8;Pik3ca;Pik3cb;Pik3cd;Pik3r1;Ripk1
PID_CDC42_PATHWAY	42	68	3.40681e-11	2.32187e-10	4.52765e-08	Actr2;Actr3;Apc;Arhgdia;Arhgef6;Arhgef7;Arpc1b;Arpc2;Arpc3;Arpc4;Arpc5;Atf2;Braf;Cbl;Cdc42;Cfl1;Ctnna1;Ctnnb1;Dlg1;Gsk3b;Iqgap1;Jun;Map2k3;Map2k4;Map2k7;Map3k1;Map3k11;Mapk1;Mapk14;Mapk3;Mapk8;Mapk9;Mtor;Pak1;Pak2;Pik3ca;Pik3r1;Rac1;Raf1;Rps6kb1;Tiam1;Wasl
PID_RET_PATHWAY	22	39	1.35522e-05	3.7601e-05	0.0180109	Creb1;Crk;Frs2;Grb2;Irs2;Jun;Mapk1;Mapk3;Mapk8;Nck1;Pdlim7;Pik3ca;Pik3r1;Prkaca;Ptpn11;Pxn;Rac1;Rap1a;Rasa1;Rhoa;Shc1;Sos1
PID_CDC42_REG_PATHWAY	14	30	0.0082409	0.0139163	1	Apc;Arhgap1;Arhgap17;Arhgdia;Arhgef6;Arhgef7;Cdc42;Dock10;Dock11;Itsn2;Nme1;Racgap1;Ralbp1;Vav3
PID_ATM_PATHWAY	23	33	3.5224e-08	1.50523e-07	4.68127e-05	Abl1;Atm;Bid;Blm;Brca1;Cdc25a;Ctbp1;Dclre1c;H2afx;Kat5;Mdc1;Mdm2;Nbn;Rad50;Rbbp8;Rfwd2;Smc1a;Smc3;Terf2;Trim28;Ube2n;Uimc1;Ywhab
PID_ARF6_PATHWAY	18	34	0.000335661	0.000700303	0.446093	Acap1;Acap2;Adap1;Arap2;Arf6;Arrb1;Arrb2;Cyth2;Fbxo8;Gnaq;Hgf;Ipcef1;Iqsec1;Itgb3;Kif13b;Met;Nck1;Pxn
PID_LKB1_PATHWAY	28	46	1.01122e-07	4.0237e-07	0.000134392	Cab39;Cdc37;Creb1;Crtc2;Ctsd;Ezr;Gsk3b;Hsp90aa1;Mark2;Mtor;Myc;Prkaa1;Prkab1;Prkaca;Prkag1;Sik1;Sik2;Sik3;Smad4;Stk11;Stradb;Trp53;Ywhab;Ywhae;Ywhag;Ywhah;Ywhaq;Ywhaz
PID_CD8_TCR_PATHWAY	29	52	8.17609e-07	2.80052e-06	0.0010866	Akt1;B2m;Bcl10;Cbl;Cd80;Chuk;Csk;Fyn;Grb2;Ikbkb;Ikbkg;Kras;Lcp2;Malt1;Nras;Orai1;Pag1;Pdpk1;Prkcb;Ptpn6;Ptprc;Rap1a;Rasgrp2;Rassf5;Shc1;Sos1;Stim1;Traf6;Vav1
PID_WNT_CANONICAL_PATHWAY	13	20	0.000113433	0.000260366	0.150752	Apc;Axin1;Csnk1g1;Ctnnb1;Cul3;Dvl1;Dvl3;Gsk3a;Gsk3b;Lrp6;Pip5k1b;Ppp2r5a;Ranbp3
PID_TCPTP_PATHWAY	29	43	1.88767e-09	9.76151e-09	2.50871e-06	Atr;Crebbp;Csf1r;Eif2a;Eif2ak2;Grb2;Hgf;Insr;Itgb1;Jak1;Kpna2;Kpnb1;Lman1;Met;Pias1;Pik3ca;Pik3cb;Pik3cd;Pik3r1;Ptpn1;Ptpn2;Shc1;Sos1;Stat1;Stat3;Stat5a;Stat5b;Stat6;Vegfa
PID_ANGIOPOIETIN_RECEPTOR_PATHWAY	31	50	1.11786e-08	5.21278e-08	1.48564e-05	Akt1;Bmx;Crk;Elf1;Elf2;Ets1;Fes;Fn1;Foxo1;Fyn;Grb2;Itgb1;Mapk1;Mapk14;Mapk3;Mapk8;Nck1;Nfkb1;Pak1;Pik3ca;Pik3r1;Ptpn11;Pxn;Rac1;Rasa1;Rela;Rps6kb1;Shc1;Stat5a;Stat5b;Tnf
PID_FAS_PATHWAY	26	37	3.36033e-09	1.69805e-08	4.46587e-06	Akt1;Bid;Birc2;Birc3;Btk;Casp3;Casp8;Cflar;Chuk;Cltc;Ezr;Ikbkb;Ikbkg;Map2k7;Map3k1;Mapk14;Mapk8;Mapk9;Pdpk1;Pik3ca;Pik3cb;Pik3cd;Pik3r1;Rfc1;Ripk1;Syk
PID_TXA2PATHWAY	27	55	4.89448e-05	0.000123562	0.0650476	Akt1;Arhgef1;Arrb2;Fgr;Fyn;Gna12;Gna13;Gnai2;Gnaq;Gnb1;Gng2;Hck;Lyn;Mapk14;Pik3cg;Pik3r5;Plcb2;Prkaca;Prkcb;Prkcd;Rab11a;Rac1;Rhoa;Rock1;Slc9a3r1;Syk;Vcam1
PID_SHP2_PATHWAY	27	57	0.000125157	0.000286289	0.166334	Frs2;Gab2;Gnai3;Grb2;Ifngr1;Igf1r;Il2rg;Il6ra;Il6st;Jak1;Jak2;Kras;Lmo4;Map2k1;Map2k2;Nras;Pag1;Pik3ca;Pik3r1;Prkaca;Ptpn11;Raf1;Rhoa;Shc1;Sos1;Stat1;Vegfa
PID_HDAC_CLASSI_PATHWAY	42	66	8.23294e-12	6.14696e-11	1.09416e-08	Chd4;Crebbp;Ep300;Gata1;Gatad2a;Gatad2b;Hdac1;Hdac2;Hdac3;Hdac4;Hdac7;Kat2b;Max;Mbd2;Mbd3;Mta2;Mxd1;Ncor1;Ncor2;Nfkb1;Nfkbia;Prkaca;Ran;Ranbp2;Rangap1;Rbbp4;Rbbp7;Rela;Sap30;Sin3a;Sirt1;Sirt7;Smg5;Stat3;Sumo1;Tnf;Tnfrsf1a;Ube2i;Wdr77;Xpo1;Yy1;Zfpm1
PID_S1P_S1P1_PATHWAY	10	21	0.0184017	0.0291141	1	Gnai2;Gnai3;Itgav;Itgb3;Mapk1;Mapk3;Plcb2;Rac1;Rhoa;Vegfa
PID_TELOMERASE_PATHWAY	47	67	1.65345e-15	1.62773e-14	2.19743e-12	Abl1;Acd;Akt1;Atm;Blm;Cdkn1b;Dkc1;Fos;Hdac1;Hdac2;Hnrnpc;Hsp90aa1;Ifnar2;Irf1;Jun;Mapk1;Mapk3;Max;Mtor;Mxd1;Myc;Nbn;Ncl;Nfkb1;Parp2;Pot1a;Ptges3;Rad50;Rbbp4;Rbbp7;Rps6kb1;Sap30;Sin3a;Smad3;Smg5;Smg6;Sp1;Sp3;Terf1;Terf2;Tgfb1;Tinf2;Tnks;Ube3a;Wrn;Ywhae;Znfx1
PID_NETRIN_PATHWAY	15	32	0.00556264	0.00979172	1	Cdc42;Elmo1;Fyn;Map2k1;Map2k2;Mapk1;Mapk3;Nck1;Pak1;Pik3ca;Pik3r1;Pitpna;Rac1;Rhoa;Wasl
PID_IL1_PATHWAY	25	34	1.45862e-09	8.01033e-09	1.9385e-06	Casp1;Chuk;Ikbkb;Ikbkg;Il1rn;Irak1;Irak3;Irak4;Jun;Map3k3;Map3k7;Mapk8;Myd88;Nfkb1;Pik3ca;Pik3r1;Prkci;Rela;Sqstm1;Tab2;Ticam2;Tollip;Traf6;Ube2n;Ube2v1
PID_NFAT_3PATHWAY	36	53	1.50618e-11	1.06474e-10	2.00171e-08	Bax;Cabin1;Casp3;Crebbp;Csnk1a1;Csnk2a1;Ep300;Fkbp1a;Fkbp8;Gsk3b;Kpna2;Kpnb1;Map3k1;Mapk14;Mapk3;Mapk8;Mapk9;Mef2d;Nfatc1;Nfatc3;Nup214;Pim1;Ppp3ca;Ppp3cb;Ppp3r1;Prkaca;Prkcb;Prkcd;Ran;Xpo1;Ywhab;Ywhae;Ywhag;Ywhah;Ywhaq;Ywhaz
PID_REG_GR_PATHWAY	44	79	1.72115e-09	8.97021e-09	2.2874e-06	Akt1;Bax;Creb1;Crebbp;Egr1;Ep300;Fkbp4;Fkbp5;Fos;Gsk3b;Hdac1;Hdac2;Hsp90aa1;Irf1;Jun;Mapk1;Mapk14;Mapk3;Mapk8;Mapk9;Mdm2;Ncoa1;Ncoa2;Nfatc1;Nfkb1;Nr3c1;Pbx1;Pou2f1;Ppp5c;Prkaca;Prkacb;Rela;Smarca4;Smarcc1;Smarcc2;Spi1;Stat1;Stat5a;Stat5b;Sumo2;Tbp;Trp53;Tsg101;Ywhah
PID_INTEGRIN_A9B1_PATHWAY	11	24	0.016853	0.0269526	1	Adam15;Adam8;Csf2ra;F13a1;Fn1;Itgb1;Pxn;Rac1;Sat1;Vcam1;Vegfa
PID_ERB_GENOMIC_PATHWAY	10	14	0.000231816	0.000500607	0.308083	C3;Ddx54;Ncoa1;Ncoa2;Ncoa3;Smarca4;Smarcb1;Smarce1;Uba3;Ube2m
PID_ARF6_DOWNSTREAM_PATHWAY	11	15	7.48492e-05	0.000179234	0.0994746	Arf1;Arf6;Mapk1;Mapk3;Nme1;Pip5k1a;Plaur;Rab11a;Rac1;Rhoa;Tiam1
PID_MTOR_4PATHWAY	47	69	9.89365e-15	9.19487e-14	1.31487e-11	Akt1;Braf;Ccne1;Cdk2;Clip1;Cycs;Eef2;Eef2k;Eif4a1;Eif4b;Eif4e;Eif4ebp1;Fbxw11;Ikbkb;Kras;Map2k1;Map2k2;Mapk1;Mapk3;Mapkap1;Mtor;Nras;Pdcd4;Pdpk1;Pml;Poldip3;Pxn;Rac1;Raf1;Rb1cc1;Rheb;Rhoa;Rictor;Rps6ka1;Rps6kb1;Rraga;Rragc;Rrn3;Srebf1;Ulk2;Ywhab;Ywhae;Ywhag;Ywhah;Ywhaq;Ywhaz;Yy1
PID_IL2_1PATHWAY	38	55	1.79324e-12	1.38559e-11	2.38321e-09	Cdk2;Fos;Fyn;Gab2;Grb2;Ikzf3;Il2rg;Irs2;Jak1;Jun;Kras;Map2k1;Map2k2;Mapk1;Mapk14;Mapk3;Mapk8;Mapk9;Mapkapk2;Myc;Nras;Pik3ca;Pik3r1;Ppp2r5d;Prkcb;Ptk2b;Ptpn11;Raf1;Rasa1;Rhoa;Shc1;Sos1;Stam2;Stat1;Stat3;Stat5a;Stat5b;Syk
PID_CXCR4_PATHWAY	60	99	7.65433e-15	7.29217e-14	1.01726e-11	Akt1;Arrb2;Cdc42;Cfl1;Crk;Csk;Cxcr4;Fgr;Foxo1;Fyn;Gna13;Gnai2;Gnai3;Gnb1;Gng2;Grk6;Hck;Hgs;Inpp5d;Itch;Itga4;Itga6;Itgav;Itgb1;Jak2;Lyn;Mapkap1;Mmp9;Mtor;Pag1;Pak1;Pdpk1;Pik3ca;Pik3cb;Pik3cd;Pik3cg;Pik3r1;Pik3r5;Plcb2;Pten;Ptk2b;Ptpn11;Ptpn6;Ptprc;Pxn;Rac1;Ralb;Rap1b;Rhoa;Rhob;Rictor;Stat1;Stat2;Stat3;Stat5a;Stat5b;Ubqln1;Vav1;Vps4a;Vps4b
PID_IGF1_PATHWAY	19	29	2.41096e-06	7.62896e-06	0.00320416	Akt1;Crk;Crkl;Grb2;Igf1r;Irs2;Pdpk1;Pik3ca;Pik3r1;Prkcd;Ptpn1;Ptpn11;Pxn;Raf1;Rps6kb1;Shc1;Sos1;Ywhae;Ywhaz
PID_ERBB1_RECEPTOR_PROXIMAL_PATHWAY	24	35	2.91e-08	1.24754e-07	3.86739e-05	Gnai3;Grb2;Gsn;Kras;Mapk1;Mapk3;Nck1;Nras;Pak1;Pik3ca;Pik3cb;Pik3cd;Pik3r1;Pip5k1c;Ptpn1;Ptpn11;Ptpn6;Rasa1;Shc1;Sos1;Stat1;Stat3;Tln1;Wasl
PID_TNF_PATHWAY	32	45	3.05646e-11	2.10468e-10	4.06203e-08	Adam17;Birc2;Birc3;Casp8;Chuk;Cyld;Ikbkb;Ikbkg;Madd;Map2k3;Map2k7;Map3k1;Map3k3;Map3k5;Map3k7;Map4k2;Map4k4;Map4k5;Nfkb1;Nsmaf;Prkci;Rela;Rffl;Ripk1;Sqstm1;Stat1;Tab2;Tnf;Tnfaip3;Tnfrsf1a;Tnfrsf1b;Txn1
PID_PLK1_PATHWAY	36	42	4.41597e-17	5.33529e-16	5.86882e-14	Aurka;Bora;Bub1;Bub1b;Ccnb1;Cdc20;Cdc25b;Cdk1;Cenpe;Clspn;Ect2;Ercc6l;Fbxo5;Fbxw11;Fzr1;Incenp;Kif20a;Kif2a;Ndc80;Nudc;Odf2;Pak1;Plk1;Ppp1cb;Ppp1r12a;Ppp2ca;Ppp2r1a;Prc1;Rhoa;Rock2;Spc24;Stag2;Tpt1;Tpx2;Tubg1;Wee1
PID_TCR_RAS_PATHWAY	10	14	0.000231816	0.000500607	0.308083	Braf;Fos;Kras;Map2k1;Mapk1;Mapk3;Nras;Prkcb;Ptpn7;Raf1
PID_IL5_PATHWAY	11	14	2.55182e-05	6.7023e-05	0.0339137	Csf2rb;Grb2;Jak2;Lyn;Pik3ca;Pik3r1;Pim1;Ptpn11;Sdcbp;Stat5a;Stat5b
PID_FOXO_PATHWAY	40	49	2.51093e-17	3.11872e-16	3.33703e-14	Akt1;Bcl2l11;Bcl6;Cat;Ccnb1;Cdk2;Cdkn1b;Chuk;Crebbp;Csnk1a1;Csnk1d;Csnk1g1;Csnk1g2;Csnk1g3;Ctnnb1;Ep300;Foxo1;Foxo3;Foxo4;Gadd45a;Ikbkb;Kat2b;Mapk8;Mapk9;Plk1;Rala;Ralb;Ran;Rbl2;Sirt1;Sod2;Usp7;Xpo1;Ywhab;Ywhae;Ywhag;Ywhah;Ywhaq;Ywhaz;Zfand5
PID_THROMBIN_PAR4_PATHWAY	8	15	0.0132516	0.0214773	1	Gna13;Gnaq;Gnb1;Gng2;Plcb2;Rhoa;Rock1;Rock2
PID_MYC_PATHWAY	16	25	2.39156e-05	6.35675e-05	0.0317838	Actl6a;Axin1;Fbxw7;Gsk3b;Hbp1;Kat5;Max;Myc;Pak2;Pml;Ppp2ca;Ppp2r5a;Taf10;Taf12;Taf9;Trrap
PID_RANBP2_PATHWAY	11	11	1.46995e-07	5.74579e-07	0.000195357	Hdac1;Hdac4;Mdm2;Pias1;Pias2;Ran;Ranbp2;Rangap1;Sumo1;Ube2i;Xpo1
PID_PI3KCI_PATHWAY	33	49	1.51706e-10	9.51027e-10	2.01618e-07	Adap1;Arap3;Arf1;Arf5;Arf6;Blnk;Btk;Cyth1;Cyth2;Dapp1;Fgr;Foxo3;Fyn;Hck;Hsp90aa1;Inpp5d;Kras;Lyn;Nras;Pdpk1;Pik3ca;Pik3cb;Pik3cd;Pik3cg;Pik3r1;Pik3r5;Plcg2;Plekha2;Pten;Rac1;Rap1a;Rhoa;Syk
PID_AJDISS_2PATHWAY	27	48	1.5544e-06	5.10073e-06	0.0020658	Abl1;Adam10;Arf6;Casp3;Cbll1;Cdc42;Crebbp;Ctnna1;Ctnnb1;Ctnnd1;Dnm2;Fyn;Gna12;Gna13;Hgs;Igf1r;Iqgap1;Met;Nme1;Ptpn1;Ptpn6;Rab5a;Rab7;Rac1;Snx1;Tiam1;Zbtb33
PID_IL2_PI3K_PATHWAY	23	34	8.41045e-08	3.36671e-07	0.000111775	Akt1;Eif3a;Foxo3;Gab2;Grb2;Hsp90aa1;Il2rg;Jak1;Mtor;Myb;Myc;Nfkb1;Pik3ca;Pik3r1;Ptpn11;Rac1;Rela;Rps6;Rps6kb1;Sgms1;Shc1;Sos1;Ugcg
PID_CERAMIDE_PATHWAY	32	48	4.30499e-10	2.57718e-09	5.72134e-07	Aifm1;Akt1;Asah1;Bax;Bid;Birc3;Casp8;Ctsd;Cycs;Eif2a;Eif2ak2;Madd;Map2k1;Map2k2;Map2k4;Map3k1;Map4k4;Mapk1;Mapk3;Mapk8;Myc;Nfkb1;Nfkbia;Nsmaf;Prkcd;Prkra;Raf1;Rb1;Rela;Ripk1;Tnf;Tnfrsf1a
PID_P53_DOWNSTREAM_PATHWAY	66	128	1.87864e-11	1.30037e-10	2.49671e-08	Apaf1;Apc;Arid3a;Atf3;Bak1;Bax;Bcl6;Bid;Bnip3l;Btg2;Carm1;Casp1;Ccnb1;Ccng1;Ccnk;Cd82;Cebpz;Crebbp;Cse1l;Ctsd;Ddx5;Dgcr8;Dusp1;Dusp5;E2f2;E2f3;Ep300;Gadd45a;Gpx1;Hdac2;Hgf;Htt;Irf5;Jun;Map4k4;Mcl1;Mdm2;Met;Msh2;Ndrg1;Nfya;Nfyb;Nfyc;Pcna;Pml;Prkab1;Prmt1;Pten;Pycard;Rb1;Rchy1;Rfwd2;Rnf144b;Rps27l;Rrm2b;Sesn1;Smarca4;Sp1;Tada2b;Taf9;Tap1;Tfdp1;Trp53;Trp53inp1;Trrap;Zfp385a
PID_AR_TF_PATHWAY	35	51	1.83192e-11	1.27467e-10	2.43462e-08	Appbp2;Carm1;Cebpa;Crebbp;Egr1;Ehmt2;Ep300;Foxo1;Gsk3b;Hdac1;Hdac7;Hsp90aa1;Jun;Kat2b;Kat5;Kat7;Map2k4;Mapk14;Mapk8;Mdm2;Ncoa1;Ncoa2;Nr2c2;Nr3c1;Pkn1;Pou2f1;Rchy1;Rel;Senp1;Sirt1;Smarca2;Smarcc1;Smarce1;Trim24;Zmiz2
PID_P75_NTR_PATHWAY	41	67	8.87617e-11	5.86887e-10	1.17964e-07	Adam17;Akt1;Apaf1;Aph1b;App;Arhgdia;Bcl2l11;Birc2;Birc3;Casp3;Chuk;Cycs;Diablo;Furin;Ikbkb;Ikbkg;Irak1;Mapk8;Mapk9;Myd88;Ncstn;Pik3ca;Pik3r1;Prdm4;Prkacb;Prkci;Psen1;Psenen;Rac1;Rhoa;Rhob;Ripk2;Rtn4;Shc1;Sort1;Sqstm1;Traf6;Trp53;Xiap;Ywhae;Zfp110
PID_ECADHERIN_NASCENT_AJ_PATHWAY	28	38	1.36024e-10	8.66736e-10	1.80776e-07	Abi1;Akt1;Ap1m1;Arf6;Cdc42;Crk;Csnk2a1;Csnk2a2;Csnk2b;Ctnna1;Ctnnb1;Ctnnd1;Cyfip2;Dlg1;Iqgap1;Itgb7;Klhl20;Nme1;Pik3ca;Pik3r1;Pip5k1c;Rac1;Rap1a;Rap1b;Rapgef1;Rhoa;Tiam1;Wasf2
PID_AMB2_NEUTROPHILS_PATHWAY	18	40	0.00438795	0.00779624	1	Akt1;Fgr;Fyn;Hck;Hmgb1;Itgam;Itgb2;Lyn;Mmp9;Nfkb1;Plaur;Rap1a;Rap1b;Rhoa;Rock1;Selplg;Tln1;Tnf
PID_AVB3_INTEGRIN_PATHWAY	30	74	0.00151413	0.00290372	1	Akt1;Casp8;Cbl;Cdkn1b;Csf1r;Fn1;Hsp90aa1;Igf1r;Ilk;Itgav;Itgb3;Mapk1;Mapk3;Pi4ka;Pi4kb;Pik3c2a;Pik3ca;Pik3r1;Ptk2b;Ptpn11;Pxn;Rac1;Rhoa;Rock1;Rps6kb1;Tgfbr2;Tln1;Vav3;Vcl;Vegfa
PID_IFNG_PATHWAY	30	40	1.37798e-11	9.84586e-11	1.83133e-08	Akt1;Camk2d;Casp1;Cbl;Cebpb;Crebbp;Crkl;Ep300;Ifngr1;Irf1;Irf9;Jak1;Jak2;Map2k1;Map3k1;Map3k11;Mapk1;Mapk3;Mtor;Pias1;Pik3ca;Pik3r1;Prkcd;Ptpn11;Ptpn2;Rap1a;Rap1b;Rapgef1;Stat1;Stat3
PID_LIS1_PATHWAY	17	28	3.58536e-05	9.181e-05	0.0476494	Abl1;Cdc42;Clip1;Csnk2a1;Dync1h1;Iqgap1;Katna1;Lrpap1;Ndel1;Nudc;Pafah1b1;Pafah1b2;Pla2g7;Ppp2r5d;Rac1;Rhoa;Ywhae
PID_ERBB1_DOWNSTREAM_PATHWAY	74	104	3.14242e-24	7.45763e-23	4.17628e-21	Abi1;Actr2;Actr3;Akt1;Arf4;Arpc1b;Arpc2;Arpc3;Arpc4;Arpc5;Atf1;Atf2;Braf;Brk1;Cdc42;Creb1;Cyfip2;Dusp1;Dusp6;Egr1;Fos;Grb2;Iqgap1;Jun;Kras;Map2k1;Map2k2;Map2k4;Map2k5;Map3k1;Map3k2;Mapk1;Mapk3;Mapk7;Mapk8;Mapk9;Mapkap1;Mef2c;Mtor;Nras;Pdpk1;Pebp1;Pik3ca;Pik3cb;Pik3cd;Pik3r1;Ppp2ca;Ppp2r1a;Ppp2r2a;Ppp5c;Prkcd;Rab5a;Rac1;Raf1;Rala;Rictor;Rps6;Rps6ka3;Rps6ka5;Slc9a1;Sos1;Srf;Stat1;Stat3;Usp6nl;Wasf2…
PID_ATF2_PATHWAY	27	58	0.000161702	0.000362398	0.214902	Atf2;Atf3;Brca1;Cbfb;Ccna2;Cdk4;Creb1;Cul3;Dusp1;Dusp5;Ep300;Fos;Gadd45a;H2afy;Jdp2;Jun;Junb;Jund;Kat5;Mapk1;Mapk14;Mapk3;Mapk8;Mapk9;Nf1;Pou2f1;Rb1
PID_AP1_PATHWAY	34	68	4.77822e-06	1.45983e-05	0.00635025	Atf2;Atf3;Bag1;Bcl2l11;Cbfb;Cdk1;Cdkn1b;Cops5;Creb1;Ctnnb1;Dmtf1;Dusp1;Egr1;Elf1;Ep300;Ets1;Fos;Fosb;Fosl2;Hif1a;Jun;Junb;Jund;Mafg;Mmp9;Myb;Myc;Nfatc1;Nfatc3;Nr3c1;Pten;Sp1;Tgfb1;Trp53
PID_UPA_UPAR_PATHWAY	17	42	0.01749	0.0279042	1	Crk;Ctsg;Elane;Fn1;Fpr1;Fpr2;Hgf;Itgam;Itgav;Itgb1;Itgb2;Itgb3;Mmp9;Ncl;Plaur;Rac1;Tgfb1
PID_ERBB2_ERBB3_PATHWAY	29	44	4.26672e-09	2.1398e-08	5.67047e-06	Akt1;Cdc42;Fos;Grb2;Jak2;Jun;Kras;Map2k1;Map2k2;Mapk1;Mapk3;Mapk8;Mapk9;Mtor;Nf2;Nras;Pik3ca;Pik3cb;Pik3cd;Pik3r1;Ppp3cb;Prkaca;Ptpn11;Rac1;Raf1;Shc1;Sos1;Stat3;Usp8
PID_FOXM1_PATHWAY	26	40	4.18708e-08	1.77784e-07	5.56463e-05	Aurkb;Birc5;Brca2;Ccna2;Ccnb1;Ccnb2;Ccne1;Cdc25b;Cdk1;Cdk2;Cdk4;Cenpa;Cenpb;Cenpf;Cks1b;Crebbp;Ep300;Fos;Foxm1;Gsk3a;Map2k1;Myc;Nfatc3;Plk1;Rb1;Sp1
PID_HIF1A_PATHWAY	10	16	0.0011429	0.00221416	1	Arnt;Cops5;Cul2;Egln1;Hif1a;Hsp90aa1;Naa10;Os9;Rbx1;Trp53
PID_BMP_PATHWAY	19	42	0.00300709	0.00549714	1	Bmpr1a;Bmpr2;Ctdsp1;Ctdsp2;Ctdspl;Gsk3b;Map3k7;Mapk1;Nup214;Ppm1a;Ppp1ca;Ppp1r15a;Ski;Smad4;Smad5;Smurf2;Tab2;Xiap;Zfyve16
PID_IL3_PATHWAY	20	26	1.83147e-08	8.16793e-08	2.43403e-05	Cebpb;Csf2rb;Gab2;Grb2;Hdac1;Id1;Inpp5d;Jak2;Osm;Pik3ca;Pik3r1;Pim1;Prkaca;Prkacb;Ptpn11;Shc1;Stat5a;Stat5b;Ywhag;Ywhaz
PID_IL6_7_PATHWAY	34	47	3.32383e-12	2.50987e-11	4.41737e-09	Akt1;Cebpb;Cebpd;Fos;Foxo1;Gab2;Grb2;Hck;Hsp90b1;Il6ra;Il6st;Irf1;Jak1;Jak2;Jun;Junb;Lbp;Lmo4;Map2k4;Mapk14;Mcl1;Myc;Pias1;Pik3ca;Pik3r1;Prkcd;Ptpn11;Ptpre;Rac1;Sos1;Stat1;Stat3;Tyk2;Vav1
PID_ECADHERIN_KERATINOCYTE_PATHWAY	13	20	0.000113433	0.000260366	0.150752	Akt1;Akt2;Ctnna1;Ctnnb1;Ctnnd1;Fyn;Pik3ca;Pik3r1;Pip5k1a;Rac1;Rhoa;Vasp;Zyx
PID_ALK1_PATHWAY	14	26	0.00096328	0.00189379	1	Arrb2;Bmpr2;Csnk2b;Fkbp1a;Id1;Inhba;Mapk1;Mapk3;Ppp1ca;Smad4;Smad5;Tgfb1;Tgfbr1;Tgfbr2
PID_PDGFRB_PATHWAY	89	128	1.14463e-27	3.62193e-26	1.52121e-24	Abi1;Abl1;Actn4;Actr2;Actr3;Arap1;Arhgdia;Arpc1b;Arpc2;Arpc3;Arpc4;Arpc5;Braf;Brk1;Cbl;Crk;Csk;Cyfip2;Dnm2;Eif2ak2;Fgr;Fos;Fyn;Grb2;Hck;Iqgap1;Itgav;Itgb3;Jak2;Jun;Jund;Kras;Lyn;Map2k1;Map2k2;Map2k4;Map2k7;Mapk1;Mapk3;Mapk8;Mapk9;Myc;Nck1;Nras;Pag1;Pak1;Pik3ca;Pik3cb;Pik3cd;Pik3cg;Pik3r1;Pik3r5;Pla2g4a;Ppp2ca;Ppp2r1a;Prkcd;Pten;Ptpn1;Ptpn11;Ptpn2;Ptprj;Rab5a;Rac1;Raf1;Rap1a;Rap1b;Rapgef1;Rasa1;Rh…
PID_TRKR_PATHWAY	33	62	6.63634e-07	2.30882e-06	0.000881969	Abl1;Cdc42;Crk;Crkl;Dnaja3;Ehd4;Elmo1;Frs2;Gab2;Grb2;Kras;Map2k1;Mapk1;Mapk3;Nras;Pik3ca;Pik3r1;Prkci;Ptpn11;Rac1;Rap1a;Rap1b;Rapgef1;Rasa1;Rgs19;Rhoa;Rhog;Sh2b1;Shc1;Sos1;Sqstm1;Stat3;Tiam1
PID_TCR_JNK_PATHWAY	10	14	0.000231816	0.000500607	0.308083	Crk;Crkl;Dbnl;Jun;Lcp2;Map2k4;Map3k1;Map3k7;Mapk8;Prkcb
PID_NEPHRIN_NEPH1_PATHWAY	17	31	0.000207821	0.000457276	0.276194	Akt1;Arrb2;Cd2ap;Fyn;Grb2;Jun;Map2k4;Mapk8;Mapk9;Nck1;Pik3ca;Pik3cb;Pik3cd;Pik3r1;Prkci;Rac1;Wasl
PID_CMYB_PATHWAY	51	84	7.12812e-13	5.88402e-12	9.47328e-10	Atp2b1;Birc3;Car1;Cbx4;Ccnb1;Cd34;Cdk6;Cdkn1b;Cebpa;Cebpb;Cebpd;Clta;Copa;Crebbp;Csf1r;Elane;Ep300;Ets1;Gata1;H2afz;Hipk2;Hspa8;Iqgap1;Kit;Kras;Map3k7;Mat2a;Mcm4;Mpo;Myb;Myc;Ncor1;Nlk;Nras;Pim1;Ppid;Ppp3ca;Prtn3;Sin3a;Ski;Slc25a3;Smarca2;Snd1;Sp1;Spi1;Tab2;Tfec;Trim28;Ube2i;Yeats4;Zfpm1
PID_HIV_NEF_PATHWAY	19	35	0.000174952	0.000387519	0.232511	Apaf1;Bid;Birc3;Casp2;Casp3;Casp7;Casp8;Cflar;Chuk;Cycs;Map2k7;Map3k5;Mapk8;Nfkb1;Nfkbia;Rela;Ripk1;Tnf;Tnfrsf1a
PID_P38_MK2_PATHWAY	15	21	5.71189e-06	1.71357e-05	0.0075911	Cdc25b;Creb1;Lsp1;Mapk14;Mapkapk2;Mapkapk3;Raf1;Srf;Tcf3;Ywhab;Ywhae;Ywhag;Ywhah;Ywhaq;Ywhaz
PID_ERA_GENOMIC_PATHWAY	38	64	1.48405e-09	8.0832e-09	1.9723e-06	Abca3;Anp32a;Ap1b1;Atp5j;Brca1;C3;Cd82;Cebpb;Chuk;Ctsd;Ddx17;Ddx54;Ep300;Hdac1;Hdac4;Jun;Lcor;Lmo4;Med1;Mta1;Myc;Ncoa1;Ncoa2;Ncoa3;Ncoa7;Ncor1;Ncor2;Ndufv3;Pcna;Phb2;Safb;Set;Smad4;Sod1;Stat5a;Uba3;Ube2m;Xbp1
PID_PDGFRA_PATHWAY	14	22	8.61634e-05	0.000202166	0.114511	Crk;Crkl;Csnk2a1;Fos;Grb2;Itgav;Jak1;Jun;Pik3ca;Pik3r1;Rapgef1;Shc1;Sos1;Srf
PID_RETINOIC_ACID_PATHWAY	18	30	2.64717e-05	6.91176e-05	0.0351808	Akt1;Ccnh;Cdk1;Crebbp;Ep300;Hdac1;Hdac3;Kat2b;Mapk1;Mapk14;Mapk3;Mapk8;Ncoa1;Ncoa2;Ncoa3;Ncor2;Prkaca;Rara
PID_IL8_CXCR2_PATHWAY	24	33	4.51385e-09	2.25523e-08	5.99891e-06	Akt1;Arrb1;Arrb2;Cbl;Cxcr2;Dock2;Elmo1;Fgr;Gnai2;Gnb1;Gng2;Hck;Lyn;Pdpk1;Pik3cg;Plcb2;Ppp2ca;Ppp2r1a;Prkcb;Rab11a;Rab5a;Rab7;Rac2;Vasp
PID_AR_NONGENOMIC_PATHWAY	19	31	1.02032e-05	2.86683e-05	0.0135601	Akt1;Cdc42;Creb1;Fos;Gnai2;Gnai3;Gnb1;Gng2;Map2k1;Map2k2;Mapk1;Mapk3;Pelp1;Pik3ca;Pik3r1;Plcb2;Plcg2;Rac1;Raf1
PID_ERBB1_INTERNALIZATION_PATHWAY	27	41	1.50776e-08	6.83897e-08	2.00382e-05	Arhgef7;Cbl;Cblb;Cdc42;Chmp3;Epn1;Eps15;Grb2;Hgs;Kras;Nras;Pik3ca;Pik3cb;Pik3cd;Pik3r1;Rab5a;Raf1;Sh3kbp1;Shc1;Sos1;Stambp;Synj1;Tsg101;Ube2d1;Ube2d2a;Ube2d3;Usp8
PID_HEDGEHOG_GLI_PATHWAY	28	48	3.57197e-07	1.30776e-06	0.000474715	Akt1;Arrb2;Crebbp;Csnk1a1;Csnk1d;Csnk1g1;Csnk1g2;Csnk1g3;Fbxw11;Gnai2;Gnai3;Gnb1;Gng2;Gsk3b;Hdac1;Hdac2;Lgals3;Map2k1;Mtss1;Pias1;Prkaca;Prkcd;Rbbp4;Rbbp7;Sap30;Sin3a;Spop;Xpo1
PID_CASPASE_PATHWAY	33	50	3.43398e-10	2.09347e-09	4.56375e-07	Apaf1;App;Arhgdib;Bax;Bid;Birc2;Birc3;Casp1;Casp2;Casp3;Casp4;Casp7;Casp8;Cfl2;Cycs;Diablo;Gsn;Lmnb1;Lmnb2;Madd;Map3k1;Numa1;Parp1;Ripk1;Satb1;Slk;Sptan1;Srebf1;Tnf;Tnfrsf1a;Top1;Vim;Xiap
PID_CXCR3_PATHWAY	26	43	3.49303e-07	1.28594e-06	0.000464224	Akt1;Arrb1;Gnai2;Gnai3;Gnb1;Gng2;Itgal;Itgb2;Kras;Map2k1;Map2k2;Map2k3;Mapk1;Mapk14;Mapk3;Mapkap1;Mtor;Nras;Pdpk1;Pf4;Pik3ca;Pik3cb;Pik3cd;Pik3r1;Raf1;Rictor
PID_BETA_CATENIN_NUC_PATHWAY	35	78	4.87824e-05	0.000123562	0.0648318	Adcy7;Aes;Apc;Chd8;Ctbp1;Ctnnb1;Cul1;Dvl3;Ep300;Hbp1;Hdac1;Hdac2;Id2;Incenp;Jun;Klf4;Mdfic;Med12;Mmp9;Myc;Ncoa2;Skp1a;Smarca4;Tbl1x;Tbl1xr1;Tcf4;Tle4;Trrap;Xpo1;Ywhab;Ywhae;Ywhag;Ywhah;Ywhaq;Ywhaz
PID_VEGFR1_PATHWAY	17	26	8.652e-06	2.4413e-05	0.0114985	Akt1;Cbl;Cd2ap;Hif1a;Hsp90aa1;Mapk1;Mapk3;Nck1;Nrp1;Pdpk1;Pik3ca;Pik3r1;Prkaca;Prkcb;Ptpn11;Rasa1;Vegfa
PID_SMAD2_3PATHWAY	16	17	1.51018e-09	8.12561e-09	2.00703e-06	Ctdsp1;Ctdsp2;Ctdspl;Kpna2;Kpnb1;Map3k1;Mapk1;Mapk3;Nup153;Nup214;Ppm1a;Smad2;Smad3;Smad4;Tgfbrap1;Ube2i
PID_P38_ALPHA_BETA_DOWNSTREAM_PATHWAY	27	38	1.12314e-09	6.35173e-09	1.49266e-06	Atf1;Atf2;Atf6;Cebpb;Creb1;Csnk2a1;Csnk2a2;Csnk2b;Eif4e;Eif4ebp1;Elk4;Gdi1;Hbp1;Jun;Mapk14;Mapkapk2;Mapkapk3;Mapkapk5;Mef2a;Mef2c;Mknk1;Pla2g4a;Rab5a;Rps6ka5;Slc9a1;Trp53;Usf1
PID_KIT_PATHWAY	32	52	8.45512e-09	3.99888e-08	1.12369e-05	Akt1;Cbl;Crebbp;Crkl;Foxo3;Grb2;Gsk3b;Jak2;Kit;Lyn;Map2k1;Map2k2;Mapk3;Mapk8;Pdpk1;Pik3ca;Pik3r1;Pten;Ptpn11;Ptpn6;Raf1;Rps6kb1;Sh2b3;Shc1;Sos1;Spred1;Stap1;Stat1;Stat3;Stat5a;Tec;Vav1
PID_ECADHERIN_STABILIZATION_PATHWAY	19	39	0.000961478	0.00189379	1	Abi1;Actn1;Arf6;Ctnna1;Ctnnb1;Ctnnd1;Cyfip2;Exoc3;Exoc4;Hgf;Igf1r;Met;Nck1;Pip5k1c;Rhoa;Rock1;Vasp;Vcl;Zyx
PID_EPO_PATHWAY	24	34	1.18464e-08	5.44771e-08	1.57439e-05	Btk;Cbl;Crkl;Grb2;Inpp5d;Irs2;Jak2;Lyn;Mapk14;Mapk8;Nfkb1;Pik3r1;Plcg2;Ptpn11;Ptpn6;Rap1a;Rapgef1;Sh2b3;Shc1;Sos1;Stat1;Stat5a;Stat5b;Tec
PID_IL2_STAT5_PATHWAY	17	30	0.000120724	0.000276625	0.160442	Ccna2;Ccnd3;Cdk6;Elf1;Gab2;Grb2;Il2rg;Jak1;Myc;Pik3ca;Pik3r1;Ptpn11;Shc1;Sos1;Sp1;Stat5a;Stat5b
PID_TCR_CALCIUM_PATHWAY	12	28	0.0257583	0.0398983	1	Cabin1;Fkbp1a;Fos;Jun;Junb;Nfatc1;Nfatc3;Pou2f1;Ppp3ca;Ppp3cb;Ppp3r1;Prkaca
PID_DELTA_NP63_PATHWAY	17	45	0.0356164	0.0542744	1	Adrm1;Atm;Brca2;Ccnb2;Cebpd;Fbxw7;Fosl2;Gsk3b;Hbp1;Hells;Itch;Mdm2;Notch1;Ppp2r5a;Runx1;Top2a;Wwp1
PID_VEGFR1_2_PATHWAY	49	69	1.85861e-16	2.14791e-15	2.4701e-13	Akt1;Arf1;Braf;Camkk2;Cbl;Cdc42;Ctnna1;Ctnnb1;Dnm2;Fbxw11;Fes;Fyn;Grb2;Hgs;Hsp90aa1;Hsp90ab1;Iqgap1;Itgav;Itgb3;Map2k1;Map2k2;Map2k3;Mapk1;Mapk14;Mapk3;Mapkapk2;Nck1;Nedd4;Pak2;Pdpk1;Pik3ca;Pik3r1;Prkaa1;Prkab1;Prkaca;Prkag1;Prkcb;Prkcd;Ptk2b;Ptpn11;Ptpn2;Ptpn6;Ptprj;Pxn;Raf1;Rhoa;Rock1;Vcl;Vegfa
PID_THROMBIN_PAR1_PATHWAY	25	42	8.92531e-07	3.03369e-06	0.00118617	Akap13;Arhgdia;Arhgef1;Arrb1;Dnm2;Gna12;Gna13;Gnai2;Gnai3;Gnaq;Gnb1;Gng2;Pik3ca;Pik3r1;Pkn1;Plcb2;Prkcb;Prkcd;Rhoa;Rock1;Rock2;Snx1;Snx2;Vasp;Zyx
PID_A6B1_A6B4_INTEGRIN_PATHWAY	18	46	0.0230834	0.0360492	1	Akt1;Casp7;Cd9;Grb2;Itga6;Itgb1;Met;Pik3ca;Pik3r1;Rac1;Rps6kb1;Shc1;Ywhab;Ywhae;Ywhag;Ywhah;Ywhaq;Ywhaz
PID_SYNDECAN_2_PATHWAY	16	30	0.00075551	0.00152132	1	Bax;Cask;Casp3;Ezr;Fn1;Itgb1;Mapk1;Mapk3;Mapk8;Nf1;Prkaca;Prkcd;Rasa1;Rhoa;Sdcbp;Tgfb1
PID_RAC1_REG_PATHWAY	22	38	7.63244e-06	2.1861e-05	0.0101435	Abi1;Abr;Arhgap1;Arhgap17;Arhgap9;Arhgdia;Arhgef2;Arhgef6;Arhgef7;Bcr;Def6;Dock2;Elmo1;Prex1;Rac1;Racgap1;Ralbp1;Rap1gds1;Sos1;Tiam1;Vav1;Vav3
PID_AURORA_A_PATHWAY	26	30	6.65636e-13	5.56371e-12	8.8463e-10	Akt1;Arhgef7;Aurka;Aurkb;Birc5;Brca1;Cdc25b;Cenpa;Ckap5;Dlgap5;Fzr1;Gadd45a;Gsk3b;Mdm2;Ndel1;Nfkbia;Pak1;Ppp2r5d;Prkaca;Ran;Rasa1;Tacc1;Tacc3;Tdrd7;Tpx2;Trp53
PID_ARF_3PATHWAY	15	19	6.75487e-07	2.33175e-06	0.000897722	Ap2a1;Ap2m1;Arf1;Arfgap1;Asap1;Clta;Copa;Cyth2;Gbf1;Gga3;Gosr2;Kdelr1;Pip5k1a;Rac1;Uso1
PID_INSULIN_GLUCOSE_PATHWAY	15	26	0.000232111	0.000500607	0.308475	Akt1;Akt2;Gsk3b;Gys1;Insr;Lnpep;Ppp1cc;Prkci;Vamp2;Ywhab;Ywhae;Ywhag;Ywhah;Ywhaq;Ywhaz
PID_PI3KCI_AKT_PATHWAY	26	35	4.66646e-10	2.76863e-09	6.20172e-07	Akt1;Akt2;Akt3;Cdkn1b;Chuk;Foxo1;Foxo3;Foxo4;Gsk3a;Gsk3b;Hsp90aa1;Kpna1;Map3k5;Mapkap1;Mtor;Pdpk1;Prkaca;Prkdc;Raf1;Rictor;Ywhab;Ywhae;Ywhag;Ywhah;Ywhaq;Ywhaz
PID_IL8_CXCR1_PATHWAY	15	26	0.000232111	0.000500607	0.308475	Akt1;Arrb1;Arrb2;Cbl;Fgr;Gnai2;Gnb1;Gng2;Hck;Lyn;Pdpk1;Pik3cg;Plcb2;Prkcb;Rab5a
PID_MYC_REPRESS_PATHWAY	35	61	2.26242e-08	9.79401e-08	3.00676e-05	Aldh9a1;Brca1;Cdkn1b;Cebpa;Cebpd;Cflar;Creb1;Csde1;Ep300;Foxo3;Fth1;Gadd45a;Gfi1;Hdac1;Hdac3;Id2;Irf8;Itga6;Itgb1;Lgals1;Max;Mxd4;Myc;Ndrg1;Nfya;Nfyb;Nfyc;Rbl1;Smad2;Smad3;Smad4;Sp1;Spi1;Tbp;Zfp36l1
PID_HIF1_TFPATHWAY	36	65	6.85882e-08	2.76223e-07	9.11537e-05	Akt1;Aldoa;Arnt;Bhlhe40;Cited2;Cops5;Creb1;Crebbp;Cxcr4;Egln1;Ep300;Ets1;Fos;Furin;Hdac7;Hif1a;Hk1;Hk2;Id2;Itgb2;Jun;Ldha;Mcl1;Ncoa1;Ncoa2;Ndrg1;Npm1;Pfkfb3;Pgk1;Pgm2;Plin2;Smad3;Smad4;Sp1;Tfrc;Vegfa
PID_TAP63_PATHWAY	20	52	0.0213539	0.0335057	1	Abl1;Bax;Chuk;Dhrs3;Dicer1;Ep300;Flot2;Gadd45a;Hbp1;Ikbkb;Itch;Mdm2;Noc2l;Plk1;Pml;Prkcd;Sp1;Ssrp1;Wwp1;Ywhaq
PID_EPHRINB_REV_PATHWAY	13	30	0.0179105	0.0285067	1	Cxcr4;Fgr;Fyn;Hck;Itgb3;Lyn;Map2k4;Map3k7;Mapk8;Pik3ca;Pik3r1;Rac1;Tiam1
PID_BARD1_PATHWAY	19	28	1.0731e-06	3.59233e-06	0.00142616	Atm;Atr;Bard1;Brca1;Ccne1;Cdk2;Ewsr1;Fancl;Nbn;Npm1;Pcna;Prkdc;Rad50;Rad51;Rbbp8;Topbp1;Trp53;Ube2d3;Ube2l3
PID_P53_REGULATION_PATHWAY	41	56	9.69054e-15	9.06952e-14	1.28787e-11	Abl1;Akt1;Atm;Atr;Ccna2;Ccng1;Cdk2;Chek1;Crebbp;Cse1l;Csnk1a1;Csnk1d;Csnk1g1;Csnk1g2;Csnk1g3;Ep300;Fbxo11;Gsk3b;Hipk2;Huwe1;Kat2b;Kat5;Mapk14;Mapk8;Mapk9;Mdm2;Mdm4;Ppp2ca;Prkcd;Rchy1;Rfwd2;Rpl11;Rpl23;Rpl5;Setd7;Trim28;Trp53;Ttc5;Ube2d1;Usp7;Yy1
PID_TOLL_ENDOGENOUS_PATHWAY	15	25	0.000126088	0.000286445	0.16757	Chuk;Hmgb1;Hspd1;Ikbkb;Ikbkg;Irak1;Irak2;Irak4;Myd88;Rhoa;S100a8;S100a9;Tirap;Tlr2;Tlr4
PID_NCADHERIN_PATHWAY	19	33	3.55997e-05	9.13359e-05	0.047312	Axin1;Cdc42;Ctnna1;Ctnnb1;Ctnnd1;Daglb;Dctn1;Gsn;Kif5b;Mapk8;Mapre1;Pik3ca;Pik3r1;Pip5k1c;Ptpn1;Ptpn11;Rac1;Rhoa;Rock1
PID_ANTHRAX_PATHWAY	10	17	0.0021814	0.00406034	1	Casp1;Map2k1;Map2k2;Map2k3;Map2k4;Map2k7;Mapk1;Mapk3;Tnf;Vcam1
PID_S1P_S1P2_PATHWAY	14	24	0.000321221	0.000673349	0.426903	Fos;Gna12;Gna13;Gnai2;Gnai3;Gnaq;Jun;Mapk1;Mapk14;Mapk3;Mapk8;Pak1;Rac1;Rhoa
PID_RAS_PATHWAY	14	30	0.0082409	0.0139163	1	Grb2;Kras;Lgals1;Lgals3;Nf1;Nras;Prkcb;Rabgef1;Rasa1;Rasa2;Rasgrp2;Rasgrp4;Sos1;Sos2
PID_MAPK_TRK_PATHWAY	24	34	1.18464e-08	5.44771e-08	1.57439e-05	Braf;Creb1;Egr1;Ehd4;Fos;Kras;Map2k1;Map2k3;Map2k5;Map3k2;Mapk1;Mapk14;Mapk3;Mapk7;Mapkapk2;Mef2c;Nras;Prkcd;Raf1;Rap1a;Rap1b;Rps6ka1;Rps6ka5;Srf
PID_PI3K_PLC_TRK_PATHWAY	21	35	5.62421e-06	1.69492e-05	0.00747458	Akt1;Creb1;Egr1;Foxo3;Grb2;Gsk3b;Kras;Nras;Pdpk1;Pik3ca;Pik3r1;Prkcd;Shc1;Sos1;Stat5a;Ywhab;Ywhae;Ywhag;Ywhah;Ywhaq;Ywhaz
PID_CD8_TCR_DOWNSTREAM_PATHWAY	26	53	6.99251e-05	0.000169272	0.0929305	B2m;Braf;Egr1;Fos;Ifnar1;Ifnar2;Il2rg;Jun;Junb;Kras;Map2k1;Map2k2;Mapk1;Mapk3;Mapk8;Mapk9;Nfatc1;Nfatc3;Nras;Ppp3ca;Ppp3cb;Ppp3r1;Prkcb;Ptpn7;Raf1;Tnf
PID_EPHA2_FWD_PATHWAY	10	19	0.00641538	0.0110441	1	Cbl;Grb2;Pak1;Pik3ca;Pik3r1;Rac1;Rhoa;Shc1;Tiam1;Vav3
PID_LYMPH_ANGIOGENESIS_PATHWAY	16	24	1.10792e-05	3.08039e-05	0.0147243	Akt1;Creb1;Crk;Fn1;Grb2;Itga4;Itgb1;Map2k4;Mapk1;Mapk14;Mapk3;Pik3ca;Pik3r1;Rps6ka1;Shc1;Sos1
PID_ALPHA_SYNUCLEIN_PATHWAY	18	32	8.69563e-05	0.000202166	0.115565	Csnk2a1;Fgr;Fkbp1a;Fyn;Grk5;Hck;Lyn;Mapk1;Mapk3;Park7;Plcb2;Ppp2r5d;Prkcd;Ptk2b;Stub1;Syk;Tor1a;Ube2l3
PID_FGF_PATHWAY	25	55	0.000665286	0.00134372	0.884165	Akt1;Cbl;Ctnnd1;Fos;Frs2;Grb2;Hgf;Jun;Mapk1;Mapk3;Met;Mmp9;Ncam1;Pdpk1;Pik3ca;Pik3r1;Plaur;Ptk2b;Ptpn11;Rps6ka1;Runx2;Shc1;Sos1;Stat1;Stat5b
PID_INTEGRIN_A4B1_PATHWAY	18	32	8.69563e-05	0.000202166	0.115565	Abi1;Arf6;Cd81;Crk;Fn1;Itga4;Itgb1;Prkaca;Prkacb;Prkar1a;Ptk2b;Ptpra;Pxn;Rac1;Thbs1;Tln1;Vcam1;Ywhaz
PID_RAC1_PATHWAY	41	54	1.12007e-15	1.11922e-14	1.48857e-12	Abi1;Actr2;Actr3;Arhgdia;Arpc1b;Arpc2;Arpc3;Arpc4;Arpc5;Atf2;Brk1;Cfl1;Crk;Ctnna1;Ctnnb1;Cyba;Cybb;Cyfip2;Iqgap1;Jun;Map2k3;Map2k4;Map2k7;Map3k1;Map3k11;Mapk14;Mapk8;Mapk9;Ncf1;Ncf2;Pak1;Pak2;Pip5k1a;Pip5k1b;Pip5k1c;Plcb2;Rac1;Racgap1;Stat3;Stat5a;Wasf2
PID_RB_1PATHWAY	46	64	7.34514e-16	7.74737e-15	9.76169e-13	Aatf;Abl1;Atf2;Atf7;Brd2;Cbx4;Ccna2;Ccnd3;Ccne1;Cdk2;Cdk4;Cdk6;Cdkn1b;Cebpa;Cebpb;Cebpd;Crebbp;Ctbp1;Dnmt1;E2f2;E2f3;E2f4;Elf1;Ep300;Hdac1;Hdac3;Jun;Mapk14;Mapk9;Mdm2;Mef2c;Met;Ppp2ca;Raf1;Rb1;Rbbp4;Runx2;Sirt1;Smarca4;Smarcb1;Spi1;Suv39h1;Taf1;Tbp;Tfdp1;Ubtf
PID_FAK_PATHWAY	40	58	5.12159e-13	4.30797e-12	6.80659e-10	Actn1;Arhgap26;Arhgef7;Asap1;Bmx;Braf;Crk;Elmo1;Ets1;Fyn;Git2;Grb2;Itgav;Itgb1;Jun;Klf8;Map2k1;Map2k4;Mapk1;Mapk8;Mapk8ip3;Mapk9;Nck1;Pak1;Pik3ca;Pik3r1;Pxn;Rac1;Raf1;Rap1a;Rap1b;Rapgef1;Rasa1;Rhoa;Rock2;Sh3gl1;Sos1;Tln1;Vcl;Wasl
PID_HNF3A_PATHWAY	17	42	0.01749	0.0279042	1	Ap1b1;Atp5j;Brca1;Cdkn1b;Cebpb;Crebbp;Ep300;Fos;Jun;Ncoa3;Ndufv3;Nfic;Pisd;Pou2f1;Sod1;Sp1;Xbp1
PID_TGFBR_PATHWAY	37	55	1.22592e-11	8.90299e-11	1.62925e-08	Arrb2;Axin1;Ctnnb1;Dynlrb1;Eif2a;Fkbp1a;Grb2;Itch;Map3k7;Pdpk1;Pml;Ppp1ca;Ppp1r15a;Ppp2ca;Ppp2cb;Ppp2r2a;Rhoa;Rnf111;Rps6kb1;Shc1;Skil;Smad2;Smad3;Smad4;Smurf2;Sos1;Sptbn1;Strap;Tab2;Tgfb1;Tgfbr1;Tgfbr2;Tgfbrap1;Wwp1;Xiap;Ywhae;Zfyve16
PID_HES_HEY_PATHWAY	27	48	1.5544e-06	5.10073e-06	0.0020658	Arnt;Camk2d;Cdkn1b;Crebbp;Ctbp1;Ep300;Gata1;Hdac1;Hif1a;Id1;Jak2;Kdm1a;Maml1;Myb;Ncoa1;Ncor1;Ncor2;Notch1;Parp1;Rb1;Rbbp8;Rbpj;Runx2;Spen;Stat3;Tcf3;Yy1
PID_IL12_STAT4_PATHWAY	14	32	0.0124893	0.0203909	1	Cd80;Crebbp;Fos;Il18rap;Irf1;Jun;Mapk8;Mapk9;Pias2;Ppp3ca;Ppp3cb;Ppp3r1;Stat3;Tgfb1
REACTOME_GLYCOGEN_BREAKDOWN_GLYCOGENOLYSIS	11	15	7.48492e-05	0.000179234	0.0994746	Agl;Calm1;Calm2;Calm3;Gyg;Pgm1;Pgm2;Phka2;Phkb;Phkg2;Pygl
REACTOME_TRANSLATION	121	139	4.32365e-56	6.38459e-54	5.74613e-53	Ddost;Eef1a1;Eef1b2;Eef1g;Eef2;Eif1ax;Eif2s1;Eif2s2;Eif2s3x;Eif3a;Eif3b;Eif3c;Eif3d;Eif3e;Eif3f;Eif3h;Eif3i;Eif3k;Eif4a1;Eif4a2;Eif4b;Eif4e;Eif4ebp1;Eif4g1;Eif4h;Eif5;Eif5b;Etf1;Fau;Pabpc1;Rpl10;Rpl10a;Rpl11;Rpl12;Rpl13;Rpl13a;Rpl14;Rpl15;Rpl17;Rpl18;Rpl18a;Rpl19;Rpl21;Rpl22;Rpl23;Rpl23a;Rpl24;Rpl27;Rpl27a;Rpl28;Rpl29;Rpl3;Rpl31;Rpl32;Rpl35;Rpl35a;Rpl36;Rpl36a;Rpl37;Rpl37a;Rpl38;Rpl39;Rpl4;Rpl5;R…
REACTOME_INHIBITION_OF_THE_PROTEOLYTIC_ACTIVITY_OF_APC_C_REQUIRED_FOR_THE_ONSET_OF_ANAPHASE_BY_MITOTIC_SPINDLE_CHECKPOINT_COMPONENTS	15	18	1.83077e-07	7.01179e-07	0.000243309	Anapc1;Anapc2;Anapc4;Anapc5;Bub1b;Bub3;Cdc16;Cdc20;Cdc23;Cdc26;Cdc27;Mad2l1;Ube2c;Ube2d1;Ube2e1
REACTOME_PYRUVATE_METABOLISM_AND_CITRIC_ACID_TCA_CYCLE	29	40	1.21772e-10	7.81812e-10	1.61835e-07	Aco2;Bsg;Cs;Dlat;Dld;Dlst;Fh1;Idh1;Idh2;Idh3a;Idh3b;Idh3g;Ldha;Mdh2;Nnt;Ogdh;Pdha1;Pdhb;Pdk3;Pdpr;Sdha;Sdhb;Sdhc;Sdhd;Slc16a1;Slc16a3;Sucla2;Suclg1;Suclg2
REACTOME_APOPTOTIC_CLEAVAGE_OF_CELLULAR_PROTEINS	21	36	1.04513e-05	2.91802e-05	0.0138898	Acin1;Add1;Apc;Bcap31;Birc2;Bmx;Casp3;Casp7;Casp8;Ctnnb1;Dbnl;Fnta;Gsn;Lmnb1;Plec;Prkcd;Rock1;Satb1;Sptan1;Stk24;Vim
REACTOME_FORMATION_OF_THE_TERNARY_COMPLEX_AND_SUBSEQUENTLY_THE_43S_COMPLEX	43	46	1.21989e-23	2.65777e-22	1.62124e-20	Eif1ax;Eif2s1;Eif2s2;Eif2s3x;Eif3a;Eif3b;Eif3c;Eif3d;Eif3e;Eif3f;Eif3h;Eif3i;Eif3k;Fau;Rps10;Rps11;Rps12;Rps13;Rps14;Rps15;Rps15a;Rps16;Rps17;Rps18;Rps19;Rps20;Rps21;Rps23;Rps24;Rps25;Rps26;Rps27a;Rps28;Rps29;Rps3;Rps3a1;Rps4x;Rps5;Rps6;Rps7;Rps8;Rps9;Rpsa
REACTOME_ACTIVATION_OF_THE_PRE_REPLICATIVE_COMPLEX	26	29	1.15183e-13	1.01376e-12	1.53078e-10	Cdc45;Cdc6;Cdc7;Cdk2;Cdt1;Dbf4;Mcm10;Mcm2;Mcm3;Mcm4;Mcm5;Mcm6;Mcm7;Orc2;Orc3;Orc4;Orc5;Orc6;Pola1;Pola2;Pole;Pole2;Prim1;Prim2;Rpa1;Rpa2
REACTOME_PROCESSING_OF_INTRONLESS_PRE_MRNAS	12	14	1.94323e-06	6.23804e-06	0.00258255	Cpsf1;Cpsf2;Cpsf3;Cpsf7;Cstf2;Cstf3;Ncbp1;Ncbp2;Nudt21;Pabpn1;Papola;Pcf11
REACTOME_SIGNALING_BY_RHO_GTPASES	52	109	5.9931e-08	2.45072e-07	7.96483e-05	Abr;Akap13;Arap1;Arap2;Arap3;Arhgap1;Arhgap11a;Arhgap15;Arhgap17;Arhgap18;Arhgap19;Arhgap25;Arhgap26;Arhgap30;Arhgap4;Arhgdia;Arhgdib;Arhgef18;Arhgef2;Arhgef3;Arhgef6;Bcr;Cdc42;Depdc1b;Ect2;Fam13b;Fgd3;Fgd4;G3bp2;Gdi1;Gdi2;Gmip;Myo9b;Net1;Ocrl;Prex1;Rac1;Rac2;Racgap1;Ralbp1;Rhoa;Rhob;Rhog;Rhoh;Rhot1;Rhot2;Sos1;Sos2;Srgap2;Tiam1;Vav1;Vav3
REACTOME_SIGNALING_BY_WNT	53	62	1.91684e-24	4.99505e-23	2.54748e-21	Apc;Axin1;Csnk1a1;Ctnnb1;Cul1;Ppp2ca;Ppp2cb;Ppp2r1a;Ppp2r1b;Ppp2r5a;Ppp2r5c;Ppp2r5d;Ppp2r5e;Psma1;Psma2;Psma3;Psma4;Psma5;Psma6;Psma7;Psmb1;Psmb10;Psmb2;Psmb3;Psmb4;Psmb6;Psmb7;Psmb8;Psmb9;Psmc1;Psmc2;Psmc3;Psmc4;Psmc5;Psmc6;Psmd1;Psmd11;Psmd12;Psmd13;Psmd14;Psmd2;Psmd3;Psmd5;Psmd6;Psmd7;Psmd8;Psme1;Psme2;Psme4;Psmf1;Rps27a;Skp1a;Uba52
REACTOME_METABOLISM_OF_NON_CODING_RNA	31	46	5.34712e-10	3.14439e-09	7.10632e-07	Aaas;Clns1a;Ddx20;Gemin7;Ncbp1;Ncbp2;Nup107;Nup153;Nup155;Nup188;Nup205;Nup210;Nup214;Nup50;Nup54;Nup62;Nup85;Nup88;Nup93;Pom121;Rae1;Ranbp2;Seh1l;Snrpb;Snrpd1;Snrpd3;Snrpe;Snrpg;Tgs1;Tpr;Wdr77
REACTOME_SIGNALLING_BY_NGF	126	209	2.78128e-29	9.72715e-28	3.69632e-26	Aatf;Abr;Adam17;Adcy7;Akap13;Akt1;Akt2;Akt3;Ap2a1;Ap2a2;Ap2b1;Ap2m1;Ap2s1;Aph1b;Arhgap4;Arhgdia;Arhgef1;Arhgef18;Arhgef2;Arhgef3;Arhgef6;Atf1;Bcl2l11;Braf;Calm1;Calm2;Calm3;Casp2;Casp3;Cdk1;Cdkn1b;Chuk;Clta;Cltc;Creb1;Crk;Dnm2;Dusp6;Dusp7;Ect2;Fgd3;Fgd4;Foxo1;Foxo3;Foxo4;Frs2;Furin;Grb2;Gsk3a;Hdac1;Hdac2;Hdac3;Ikbkb;Irak1;Irs2;Itpr2;Kidins220;Kras;Map2k1;Map2k2;Map2k5;Mapk1;Mapk13;Mapk14;Mapk3;Ma…
REACTOME_CTNNB1_PHOSPHORYLATION_CASCADE	12	15	7.57961e-06	2.17566e-05	0.0100733	Apc;Axin1;Csnk1a1;Ctnnb1;Ppp2ca;Ppp2cb;Ppp2r1a;Ppp2r1b;Ppp2r5a;Ppp2r5c;Ppp2r5d;Ppp2r5e
REACTOME_INSULIN_RECEPTOR_RECYCLING	14	23	0.000171633	0.000380802	0.2281	Atp6v0a2;Atp6v0b;Atp6v0d1;Atp6v0e;Atp6v1a;Atp6v1b2;Atp6v1c1;Atp6v1d;Atp6v1e1;Atp6v1f;Atp6v1g1;Atp6v1h;Insr;Tcirg1
REACTOME_COPI_MEDIATED_TRANSPORT	9	9	2.57122e-06	8.11675e-06	0.00341715	Arcn1;Arf1;Arfgap1;Copa;Copb1;Copb2;Cope;Copz1;Gbf1
REACTOME_NEF_MEDIATED_DOWNREGULATION_OF_MHC_CLASS_I_COMPLEX_CELL_SURFACE_EXPRESSION	6	8	0.00332965	0.00603698	1	Ap1b1;Ap1g1;Ap1m1;Ap1s2;B2m;Pacs1
REACTOME_SIGNALING_BY_SCF_KIT	48	75	1.95058e-13	1.69432e-12	2.59232e-10	Akt1;Akt2;Akt3;Cbl;Cdk1;Cdkn1b;Chek1;Chuk;Creb1;Fes;Foxo1;Foxo3;Foxo4;Fyn;Gab2;Grb2;Gsk3a;Jak2;Kit;Kras;Lyn;Map2k1;Map2k2;Mapk1;Mapk3;Mapkap1;Mdm2;Mmp9;Mtor;Nras;Pdpk1;Pik3ca;Pik3r1;Pten;Ptpn6;Rac1;Raf1;Rictor;Sh2b3;Socs6;Sos1;Stat1;Stat3;Stat5a;Stat5b;Tec;Vav1;Ywhab
REACTOME_DEVELOPMENTAL_BIOLOGY	142	377	2.51415e-09	1.29008e-08	3.34131e-06	Abl1;Ablim1;Akt1;Akt2;Akt3;Alcam;Ap2a1;Ap2a2;Ap2b1;Ap2m1;Ap2s1;Bnip2;Cap1;Ccnc;Ccnd3;Cd24a;Cdc42;Cdk1;Cdk19;Cdk4;Cdk8;Cebpb;Cebpd;Cfl1;Clasp1;Clta;Cltc;Creb1;Crebbp;Csnk2a1;Csnk2a2;Csnk2b;Ctnna1;Ctnnb1;Dlg1;Dnm2;Dpysl2;Drap1;Ep300;Ezr;Fes;Foxo1;Foxo3;Furin;Fyn;Gpc1;Grb2;Hdac3;Hsp90aa1;Hsp90ab1;Itgav;Itgb1;Itgb3;Kif4;Klf4;Klf5;Kras;Map2k1;Map2k2;Mapk1;Mapk14;Mapk3;Med1;Med12;Med13l;Med14;Med15;Med…
REACTOME_CROSS_PRESENTATION_OF_SOLUBLE_EXOGENOUS_ANTIGENS_ENDOSOMES	37	46	1.00112e-15	1.01564e-14	1.33049e-12	Psma1;Psma2;Psma3;Psma4;Psma5;Psma6;Psma7;Psmb1;Psmb10;Psmb2;Psmb3;Psmb4;Psmb6;Psmb7;Psmb8;Psmb9;Psmc1;Psmc2;Psmc3;Psmc4;Psmc5;Psmc6;Psmd1;Psmd11;Psmd12;Psmd13;Psmd14;Psmd2;Psmd3;Psmd5;Psmd6;Psmd7;Psmd8;Psme1;Psme2;Psme4;Psmf1
REACTOME_SPRY_REGULATION_OF_FGF_SIGNALING	11	13	6.995e-06	2.04316e-05	0.00929636	Braf;Cbl;Grb2;Mapk1;Mapk3;Mknk1;Ppp2ca;Ppp2cb;Ppp2r1a;Rps27a;Uba52
REACTOME_TCA_CYCLE_AND_RESPIRATORY_ELECTRON_TRANSPORT	86	113	1.56184e-31	5.60995e-30	2.07568e-28	Aco2;Atp5a1;Atp5b;Atp5c1;Atp5d;Atp5f1;Atp5g1;Atp5h;Atp5j;Atp5j2;Atp5l;Atp5o;Bsg;Cox4i1;Cox5a;Cox5b;Cox6a1;Cox6b1;Cox6c;Cox7a2l;Cox7b;Cox7c;Cox8a;Cs;Cyc1;Cycs;Dlat;Dld;Dlst;Etfa;Etfdh;Fh1;Idh1;Idh2;Idh3a;Idh3b;Idh3g;Ldha;Mdh2;Ndufa1;Ndufa10;Ndufa12;Ndufa13;Ndufa2;Ndufa3;Ndufa4;Ndufa6;Ndufa8;Ndufa9;Ndufab1;Ndufb10;Ndufb3;Ndufb5;Ndufb7;Ndufc2;Ndufs1;Ndufs2;Ndufs3;Ndufs4;Ndufs7;Ndufs8;Ndufv1;Ndufv2;N…
REACTOME_BMAL1_CLOCK_NPAS2_ACTIVATES_CIRCADIAN_EXPRESSION	16	34	0.00377184	0.0068201	1	Bhlhe40;Crebbp;Ep300;Hdac3;Med1;Nampt;Ncoa1;Ncoa2;Ncoa3;Ncoa6;Ncor1;Nr3c1;Per1;Tbl1x;Tbl1xr1;Tgs1
REACTOME_ANTIGEN_PROCESSING_CROSS_PRESENTATION	54	68	7.33408e-22	1.3352e-20	9.74699e-19	B2m;Calr;Ctss;Cyba;Cybb;Itgav;Lnpep;Ncf2;Ncf4;Pdia3;Psma1;Psma2;Psma3;Psma4;Psma5;Psma6;Psma7;Psmb1;Psmb10;Psmb2;Psmb3;Psmb4;Psmb6;Psmb7;Psmb8;Psmb9;Psmc1;Psmc2;Psmc3;Psmc4;Psmc5;Psmc6;Psmd1;Psmd11;Psmd12;Psmd13;Psmd14;Psmd2;Psmd3;Psmd5;Psmd6;Psmd7;Psmd8;Psme1;Psme2;Psme4;Psmf1;Rps27a;Sec61a1;Sec61b;Sec61g;Tap1;Tap2;Uba52
REACTOME_GROWTH_HORMONE_RECEPTOR_SIGNALING	13	22	0.000443658	0.00090991	0.589621	Adam17;Irs2;Jak2;Lyn;Mapk1;Mapk3;Ptpn1;Ptpn6;Sh2b1;Stat1;Stat3;Stat5a;Stat5b
REACTOME_TRIF_MEDIATED_TLR3_SIGNALING	51	71	2.04104e-17	2.58338e-16	2.71255e-14	App;Atf1;Atf2;Cdk1;Chuk;Creb1;Dusp6;Dusp7;Fos;Hmgb1;Ikbkb;Ikbke;Ikbkg;Irak1;Irak2;Irf3;Jun;Map2k1;Map2k2;Map2k3;Map2k4;Map2k7;Map3k7;Mapk1;Mapk14;Mapk3;Mapk7;Mapk8;Mapk9;Mapkapk2;Mapkapk3;Mef2a;Mef2c;Nfkbia;Ppp2ca;Ppp2cb;Ppp2r1a;Ppp2r1b;Ppp2r5d;Rela;Ripk1;Ripk2;Rps27a;Rps6ka1;Rps6ka3;Rps6ka5;Tab2;Tab3;Tbk1;Traf6;Uba52
REACTOME_CELL_CELL_COMMUNICATION	39	110	0.00684011	0.0117162	1	Actn1;Actn4;Arhgef6;Cd2ap;Cd47;Cldn1;Cldn15;Ctnna1;Ctnnb1;Ctnnd1;Fyb;Fyn;Grb2;Ilk;Iqgap1;Itgb1;Lims1;Mapk13;Mapk14;Mapk8;Mpp5;Nck1;Pak1;Pik3ca;Pik3cb;Pik3r1;Plec;Prkci;Ptk2b;Ptpn6;Rac1;Rsu1;Sirpa;Skap2;Sptan1;Sptbn1;Tyrobp;Vasp;Wasl
REACTOME_ABCA_TRANSPORTERS_IN_LIPID_HOMEOSTASIS	8	16	0.0335422	0.0511798	1	Abca2;Abca3;Abca7;Abcd1;Abcd2;Abcd3;Pex19;Pex3
REACTOME_TETRAHYDROBIOPTERIN_BH4_SYNTHESIS_RECYCLING_SALVAGE_AND_REGULATION	6	12	0.0447915	0.0670359	1	Akt1;Calm1;Calm2;Calm3;Hsp90aa1;Pts
REACTOME_ER_PHAGOSOME_PATHWAY	47	55	8.32812e-22	1.49569e-20	1.10681e-18	B2m;Calr;Pdia3;Psma1;Psma2;Psma3;Psma4;Psma5;Psma6;Psma7;Psmb1;Psmb10;Psmb2;Psmb3;Psmb4;Psmb6;Psmb7;Psmb8;Psmb9;Psmc1;Psmc2;Psmc3;Psmc4;Psmc5;Psmc6;Psmd1;Psmd11;Psmd12;Psmd13;Psmd14;Psmd2;Psmd3;Psmd5;Psmd6;Psmd7;Psmd8;Psme1;Psme2;Psme4;Psmf1;Rps27a;Sec61a1;Sec61b;Sec61g;Tap1;Tap2;Uba52
REACTOME_MEIOSIS	68	98	2.16818e-21	3.79146e-20	2.88151e-18	Acd;Atm;Atr;Blm;Brca1;Brca2;Cdk2;Cdk4;Dido1;H2afx;H2afz;H3f3a;H3f3b;Hist1h2ab;Hist1h2af;Hist1h2ag;Hist1h2ai;Hist1h2bb;Hist1h2bc;Hist1h2be;Hist1h2bf;Hist1h2bg;Hist1h2bk;Hist1h2bl;Hist1h2bm;Hist1h3a;Hist1h3b;Hist1h3c;Hist1h3d;Hist1h3e;Hist1h3f;Hist1h3g;Hist1h3h;Hist1h3i;Hist1h4a;Hist1h4b;Hist1h4c;Hist1h4d;Hist1h4f;Hist1h4h;Hist1h4j;Hist1h4k;Hist1h4n;Hist2h2ac;Hist2h3b;Hist2h4;Hist4h4;Lmnb1;Nbn;Pot1…
REACTOME_G0_AND_EARLY_G1	17	23	5.98424e-07	2.12648e-06	0.000795305	Ccna2;Ccne1;Cdc25a;Cdc6;Cdk1;Cdk2;Dyrk1a;E2f4;Hdac1;Lin52;Lin54;Lin9;Pcna;Rbbp4;Rbl1;Rbl2;Tfdp1
REACTOME_REGULATION_OF_KIT_SIGNALING	9	16	0.00548467	0.00966727	1	Cbl;Fyn;Grb2;Kit;Lyn;Ptpn6;Sh2b3;Socs6;Sos1
REACTOME_MEMBRANE_TRAFFICKING	79	118	4.66082e-23	9.8321e-22	6.19422e-20	Ap1b1;Ap1g1;Ap1m1;Ap1s2;Ap2m1;Ap3b1;Ap3s1;Ap4b1;Ap4e1;Arcn1;Arf1;Arfgap1;Arrb1;Chmp2a;Chmp2b;Chmp3;Chmp4b;Chmp5;Clta;Cltc;Copa;Copb1;Copb2;Cope;Copz1;Cpd;Ctsz;Dnm2;Dtnbp1;Fth1;Ftl1;Gak;Gbf1;Gns;Hgs;Hip1r;Hspa8;Igf2r;M6pr;Napa;Ocrl;Picalm;Pik3c2a;Preb;Pum1;Rab5c;Rps27a;Sec13;Sec23a;Sec24b;Sec24c;Sec24d;Sec31a;Snap23;Snapin;Snf8;Snx2;Snx5;Snx9;Sort1;Stam2;Tbc1d8b;Tfrc;Tpd52;Tsg101;Txndc5;Uba52;Vamp…
REACTOME_NEF_MEDIATES_DOWN_MODULATION_OF_CELL_SURFACE_RECEPTORS_BY_RECRUITING_THEM_TO_CLATHRIN_ADAPTERS	13	19	5.08899e-05	0.000126891	0.0676327	Ap1b1;Ap1g1;Ap1m1;Ap1s2;Ap2a1;Ap2a2;Ap2b1;Ap2m1;Ap2s1;Arf1;Atp6v1h;B2m;Pacs1
REACTOME_IMMUNOREGULATORY_INTERACTIONS_BETWEEN_A_LYMPHOID_AND_A_NON_LYMPHOID_CELL	17	43	0.0297335	0.0457359	1	B2m;C3;Cd200r1;Cd34;Cd81;Fcgr2b;Ifitm1;Itgal;Itgb1;Itgb2;Itgb7;Klrd1;Lilr4b;Sell;Tyrobp;Ulbp1;Vcam1
REACTOME_ACTIVATED_AMPK_STIMULATES_FATTY_ACID_OXIDATION_IN_MUSCLE	10	18	0.00386044	0.00695193	1	Acsl1;Cab39;Cab39l;Cpt1a;Cpt2;Prkaa1;Prkab1;Prkag1;Stk11;Stradb
REACTOME_TRANS_GOLGI_NETWORK_VESICLE_BUDDING	44	55	2.75393e-18	3.77316e-17	3.65997e-15	Ap1b1;Ap1g1;Ap1m1;Ap1s2;Ap3b1;Ap3s1;Ap4b1;Ap4e1;Arf1;Arrb1;Clta;Cltc;Cpd;Ctsz;Dnm2;Dtnbp1;Fth1;Ftl1;Gak;Gbf1;Gns;Hip1r;Hspa8;Igf2r;M6pr;Napa;Ocrl;Picalm;Pik3c2a;Pum1;Rab5c;Snap23;Snapin;Snx2;Snx5;Snx9;Sort1;Tbc1d8b;Tfrc;Tpd52;Txndc5;Vamp2;Vamp8;Yipf6
REACTOME_IL_7_SIGNALING	7	11	0.00583833	0.0101294	1	Hgf;Il2rg;Il7r;Jak1;Pik3r1;Stat5a;Stat5b
REACTOME_CELL_CYCLE	279	381	4.83796e-93	3.21482e-90	6.42964e-90	Acd;Actr1a;Ahctf1;Akap9;Alms1;Anapc1;Anapc2;Anapc4;Anapc5;Atm;Atr;Aurka;Aurkb;Birc5;Brca1;Bub1;Bub1b;Bub3;Ccna2;Ccnb1;Ccnb2;Ccnd3;Ccne1;Ccnh;Cdc14a;Cdc16;Cdc20;Cdc23;Cdc25a;Cdc25b;Cdc26;Cdc27;Cdc45;Cdc6;Cdc7;Cdca8;Cdk1;Cdk2;Cdk4;Cdk6;Cdkn1b;Cdkn2c;Cdkn2d;Cdt1;Cenpa;Cenpi;Cenpj;Cenpk;Cenpl;Cenpn;Cenpq;Cep135;Cep192;Cep57;Cep70;Cetn2;Chek1;Ckap5;Cks1b;Clasp1;Clip1;Cntrl;Csnk1d;Cul1;Dbf4;Dctn1;Dctn2…
REACTOME_SIGNALING_BY_ERBB4	48	85	2.00165e-10	1.23157e-09	2.66019e-07	Adam17;Akt1;Akt2;Akt3;Aph1b;Cdk1;Cdkn1b;Chuk;Creb1;Cul1;Foxo1;Foxo3;Foxo4;Grb2;Gsk3a;Jak2;Kras;Map2k1;Map2k2;Mapk1;Mapk3;Mapkap1;Mdm2;Mtor;Ncor1;Ncstn;Nedd4;Nras;Pdpk1;Pik3ca;Pik3r1;Psen1;Psenen;Pten;Raf1;Rbx1;Rictor;Rps27a;Sh2b1;Shc1;Skp1a;Sos1;Stat5a;Stat5b;Tab2;Uba52;Wwp1;Ywhab
REACTOME_ORC1_REMOVAL_FROM_CHROMATIN	56	65	4.04769e-26	1.14455e-24	5.37938e-23	Ccna2;Cdc6;Cdk2;Cdkn1b;Cdt1;Mcm2;Mcm3;Mcm4;Mcm5;Mcm6;Mcm7;Orc2;Orc3;Orc4;Orc5;Orc6;Psma1;Psma2;Psma3;Psma4;Psma5;Psma6;Psma7;Psmb1;Psmb10;Psmb2;Psmb3;Psmb4;Psmb6;Psmb7;Psmb8;Psmb9;Psmc1;Psmc2;Psmc3;Psmc4;Psmc5;Psmc6;Psmd1;Psmd11;Psmd12;Psmd13;Psmd14;Psmd2;Psmd3;Psmd5;Psmd6;Psmd7;Psmd8;Psme1;Psme2;Psme4;Psmf1;Rb1;Rps27a;Uba52
REACTOME_DOWNREGULATION_OF_ERBB2_ERBB3_SIGNALING	6	11	0.0279616	0.0430602	1	Akt1;Akt2;Akt3;Rps27a;Uba52;Usp8
REACTOME_ANTIVIRAL_MECHANISM_BY_IFN_STIMULATED_GENES	48	61	2.83785e-19	4.2858e-18	3.7715e-16	Aaas;Arih1;Ddx58;Eif2ak2;Eif4a1;Eif4a2;Eif4a3;Eif4e;Eif4e2;Eif4e3;Eif4g1;Eif4g2;Eif4g3;Irf3;Jak1;Kpna1;Kpna2;Kpna3;Kpna4;Kpnb1;Mapk3;Nedd4;Nup107;Nup153;Nup155;Nup188;Nup205;Nup210;Nup214;Nup50;Nup54;Nup62;Nup85;Nup88;Nup93;Pom121;Ppm1b;Rae1;Ranbp2;Rps27a;Seh1l;Stat1;Tpr;Trim25;Uba52;Uba7;Ube2e1;Ube2n
REACTOME_PROLACTIN_RECEPTOR_SIGNALING	7	12	0.0111317	0.0183094	1	Cul1;Jak2;Rbx1;Sh2b1;Skp1a;Stat5a;Stat5b
REACTOME_SIGNALING_BY_ERBB2	48	95	1.97376e-08	8.6287e-08	2.62312e-05	Adcy7;Akt1;Akt2;Akt3;Calm1;Calm2;Calm3;Cdc37;Cdk1;Cdkn1b;Chuk;Creb1;Cul5;Foxo1;Foxo3;Foxo4;Fyn;Grb2;Gsk3a;Hsp90aa1;Itpr2;Kras;Map2k1;Map2k2;Mapk1;Mapk3;Mapkap1;Mdm2;Mtor;Nras;Pdpk1;Pik3ca;Pik3r1;Prkaca;Prkacb;Prkar1a;Prkar2b;Prkcd;Pten;Raf1;Rictor;Rps27a;Shc1;Sos1;Stub1;Uba52;Usp8;Ywhab
REACTOME_SPHINGOLIPID_DE_NOVO_BIOSYNTHESIS	15	27	0.000406917	0.000846311	0.540793	Acer3;Cers2;Cers5;Cers6;Col4a3bp;Csnk1g2;Degs1;Osbp;Sgms1;Sgms2;Sgpl1;Sgpp1;Sptlc2;Vapa;Vapb
REACTOME_SIGNALING_BY_CONSTITUTIVELY_ACTIVE_EGFR	12	17	6.28273e-05	0.000153206	0.0834975	Cbl;Cdc37;Grb2;Hsp90aa1;Kras;Nras;Pik3ca;Pik3r1;Rps27a;Shc1;Sos1;Uba52
REACTOME_GRB2_EVENTS_IN_ERBB2_SIGNALING	11	22	0.00947618	0.0158214	1	Cdk1;Grb2;Kras;Map2k1;Map2k2;Mapk1;Mapk3;Nras;Raf1;Sos1;Ywhab
REACTOME_SIGNALING_BY_EGFR_IN_CANCER	63	103	8.6906e-16	8.95334e-15	1.15498e-12	Adam10;Adam17;Adcy7;Akt1;Akt2;Akt3;Ap2a1;Ap2a2;Ap2b1;Ap2m1;Ap2s1;Calm1;Calm2;Calm3;Cbl;Cdc37;Cdc42;Cdk1;Cdkn1b;Chuk;Clta;Cltc;Creb1;Csk;Epn1;Eps15;Eps15l1;Foxo1;Foxo3;Foxo4;Grb2;Gsk3a;Hgs;Hsp90aa1;Itpr2;Kras;Map2k1;Map2k2;Mapk1;Mapk3;Mapkap1;Mdm2;Mtor;Nras;Pag1;Pdpk1;Pik3ca;Pik3r1;Prkaca;Prkacb;Prkar1a;Prkar2b;Prkcd;Pten;Raf1;Rictor;Rps27a;Sh3kbp1;Shc1;Sos1;Stam2;Uba52;Ywhab
REACTOME_MEMBRANE_BINDING_AND_TARGETTING_OF_GAG_PROTEINS	8	9	7.61938e-05	0.000181472	0.101262	Nmt2;Rps27a;Tsg101;Uba52;Vps28;Vps37a;Vps37b;Vps37c
REACTOME_SRP_DEPENDENT_COTRANSLATIONAL_PROTEIN_TARGETING_TO_MEMBRANE	93	103	1.67309e-46	1.85294e-44	2.22353e-43	Ddost;Fau;Rpl10;Rpl10a;Rpl11;Rpl12;Rpl13;Rpl13a;Rpl14;Rpl15;Rpl17;Rpl18;Rpl18a;Rpl19;Rpl21;Rpl22;Rpl23;Rpl23a;Rpl24;Rpl27;Rpl27a;Rpl28;Rpl29;Rpl3;Rpl31;Rpl32;Rpl35;Rpl35a;Rpl36;Rpl36a;Rpl37;Rpl37a;Rpl38;Rpl39;Rpl4;Rpl5;Rpl6;Rpl7;Rpl7a;Rpl8;Rpl9;Rplp0;Rplp1;Rplp2;Rpn1;Rpn2;Rps10;Rps11;Rps12;Rps13;Rps14;Rps15;Rps15a;Rps16;Rps17;Rps18;Rps19;Rps20;Rps21;Rps23;Rps24;Rps25;Rps26;Rps27a;Rps28;Rps29;Rps3…
REACTOME_PI3K_EVENTS_IN_ERBB4_SIGNALING	18	36	0.000662616	0.00134036	0.880616	Akt1;Akt2;Akt3;Cdkn1b;Chuk;Creb1;Foxo1;Foxo3;Foxo4;Gsk3a;Mapkap1;Mdm2;Mtor;Pdpk1;Pik3ca;Pik3r1;Pten;Rictor
REACTOME_SHC1_EVENTS_IN_ERBB4_SIGNALING	12	20	0.000611039	0.00123791	0.81207	Cdk1;Grb2;Kras;Map2k1;Map2k2;Mapk1;Mapk3;Nras;Raf1;Shc1;Sos1;Ywhab
REACTOME_PI3K_EVENTS_IN_ERBB2_SIGNALING	19	42	0.00300709	0.00549714	1	Akt1;Akt2;Akt3;Cdkn1b;Chuk;Creb1;Foxo1;Foxo3;Foxo4;Grb2;Gsk3a;Mapkap1;Mdm2;Mtor;Pdpk1;Pik3ca;Pik3r1;Pten;Rictor
REACTOME_NUCLEAR_SIGNALING_BY_ERBB4	14	36	0.048392	0.072019	1	Adam17;Aph1b;Cul1;Jak2;Ncor1;Ncstn;Psen1;Psenen;Rbx1;Sh2b1;Skp1a;Stat5a;Stat5b;Tab2
REACTOME_GLYCOSPHINGOLIPID_METABOLISM	14	32	0.0124893	0.0203909	1	Arsb;Asah1;Cerk;Ctsa;Galc;Gba;Gba2;Gla;Gm2a;Hexa;Hexb;Neu1;Psap;Ugcg
REACTOME_PPARA_ACTIVATES_GENE_EXPRESSION	42	103	0.000171405	0.000380802	0.227797	Abcb4;Acadm;Acsl1;Alas1;Ccnc;Cdk19;Cdk8;Cpt1a;Cpt2;Crebbp;Ep300;G0s2;Glipr1;Hdac3;Hmgcr;Hmgcs1;Med1;Med12;Med13l;Med14;Med15;Med17;Med20;Med21;Med23;Med6;Ncoa1;Ncoa2;Ncoa3;Ncoa6;Ncor1;Nfya;Nfyb;Nrf1;Plin2;Srebf1;Srebf2;Tbl1x;Tbl1xr1;Tgs1;Tnfrsf21;Txnrd1
REACTOME_ASSOCIATION_OF_LICENSING_FACTORS_WITH_THE_PRE_REPLICATIVE_COMPLEX	11	13	6.995e-06	2.04316e-05	0.00929636	Cdc6;Cdt1;E2f2;E2f3;Gmnn;Orc2;Orc3;Orc4;Orc5;Rps27a;Uba52
REACTOME_RIP_MEDIATED_NFKB_ACTIVATION_VIA_DAI	8	17	0.0410465	0.0619192	1	App;Chuk;Hmgb1;Ikbkb;Ikbkg;Nfkbia;Rela;Ripk1
REACTOME_PRE_NOTCH_TRANSCRIPTION_AND_TRANSLATION	14	23	0.000171633	0.000380802	0.2281	Crebbp;E2f3;Ep300;Jun;Kat2b;Maml1;Notch2;Rbpj;Snw1;Tfdp1;Tnrc6a;Tnrc6b;Tnrc6c;Trp53
REACTOME_MITOCHONDRIAL_PROTEIN_IMPORT	22	47	0.000827661	0.00165907	1	Aco2;Atp5a1;Atp5b;Atp5g1;Cs;Cyc1;Dnajc19;Grpel1;Hspa9;Hspd1;Idh3g;Mtx2;Pmpca;Pmpcb;Samm50;Slc25a12;Taz;Tomm20;Tomm22;Tomm40;Tomm7;Vdac1
REACTOME_SIGNALING_BY_HIPPO	10	20	0.014296	0.0231136	1	Casp3;Lats1;Lats2;Mob1a;Mob1b;Sav1;Stk3;Stk4;Ywhab;Ywhae
REACTOME_ACTIVATED_NOTCH1_TRANSMITS_SIGNAL_TO_THE_NUCLEUS	13	25	0.0032804	0.00596395	1	Adam10;Adam17;Aph1b;Arrb1;Arrb2;Dtx4;Mib1;Ncstn;Numb;Psen1;Psenen;Rps27a;Uba52
REACTOME_TRAFFICKING_AND_PROCESSING_OF_ENDOSOMAL_TLR	7	11	0.00583833	0.0101294	1	Cnpy3;Ctsb;Ctss;Hsp90b1;Tlr7;Tlr8;Unc93b1
REACTOME_DOWNSTREAM_SIGNALING_EVENTS_OF_B_CELL_RECEPTOR_BCR	69	92	6.49245e-25	1.76091e-23	8.62847e-22	Akt1;Akt2;Akt3;Bcl10;Cdkn1b;Chuk;Creb1;Cul1;Fbxw11;Foxo1;Foxo3;Foxo4;Gsk3a;Ikbkb;Ikbkg;Kras;Malt1;Map3k7;Mapkap1;Mdm2;Mtor;Nfkbia;Nras;Pdpk1;Prkcb;Psma1;Psma2;Psma3;Psma4;Psma5;Psma6;Psma7;Psmb1;Psmb10;Psmb2;Psmb3;Psmb4;Psmb6;Psmb7;Psmb8;Psmb9;Psmc1;Psmc2;Psmc3;Psmc4;Psmc5;Psmc6;Psmd1;Psmd11;Psmd12;Psmd13;Psmd14;Psmd2;Psmd3;Psmd5;Psmd6;Psmd7;Psmd8;Psme1;Psme2;Psme4;Psmf1;Pten;Rel;Rela;Rictor;Rps2…
REACTOME_ACTIVATION_OF_NF_KAPPAB_IN_B_CELLS	52	61	6.89719e-24	1.58041e-22	9.16636e-21	Bcl10;Chuk;Cul1;Fbxw11;Ikbkb;Ikbkg;Malt1;Map3k7;Nfkbia;Prkcb;Psma1;Psma2;Psma3;Psma4;Psma5;Psma6;Psma7;Psmb1;Psmb10;Psmb2;Psmb3;Psmb4;Psmb6;Psmb7;Psmb8;Psmb9;Psmc1;Psmc2;Psmc3;Psmc4;Psmc5;Psmc6;Psmd1;Psmd11;Psmd12;Psmd13;Psmd14;Psmd2;Psmd3;Psmd5;Psmd6;Psmd7;Psmd8;Psme1;Psme2;Psme4;Psmf1;Rel;Rela;Rps27a;Skp1a;Uba52
REACTOME_RORA_ACTIVATES_CIRCADIAN_EXPRESSION	14	23	0.000171633	0.000380802	0.2281	Cpt1a;Crebbp;Ep300;Hdac3;Med1;Ncoa1;Ncoa2;Ncoa3;Ncoa6;Ncor1;Srebf1;Tbl1x;Tbl1xr1;Tgs1
REACTOME_ANTIGEN_ACTIVATES_B_CELL_RECEPTOR_LEADING_TO_GENERATION_OF_SECOND_MESSENGERS	24	29	3.92103e-11	2.6587e-10	5.21104e-08	Blnk;Btk;Calm1;Calm2;Calm3;Cbl;Cblb;Cd79a;Fyn;Grb2;Itpr2;Lyn;Nck1;Orai1;Pik3ap1;Pik3cd;Pik3r1;Plcg2;Sh3kbp1;Shc1;Sos1;Stim1;Syk;Vav1
REACTOME_YAP1_AND_WWTR1_TAZ_STIMULATED_GENE_EXPRESSION	11	23	0.0124757	0.0203909	1	Crebbp;Kat2b;Med1;Ncoa1;Ncoa2;Ncoa3;Ncoa6;Runx2;Tbl1x;Tbl1xr1;Tgs1
REACTOME_SIGNALING_BY_NOTCH2	6	12	0.0447915	0.0670359	1	Adam10;Aph1b;Ncstn;Notch2;Psen1;Psenen
REACTOME_PRE_NOTCH_EXPRESSION_AND_PROCESSING	23	38	1.62257e-06	5.31131e-06	0.00215639	Atp2a2;Atp2a3;B4galt1;Crebbp;E2f3;Ep300;Furin;Jun;Kat2b;Maml1;Notch2;Pofut1;Poglut1;Rab6a;Rbpj;Sel1l;Snw1;Tfdp1;Tmed2;Tnrc6a;Tnrc6b;Tnrc6c;Trp53
REACTOME_SIGNALING_BY_THE_B_CELL_RECEPTOR_BCR	93	121	1.3448e-34	5.76529e-33	1.78724e-31	Akt1;Akt2;Akt3;Bcl10;Blnk;Btk;Calm1;Calm2;Calm3;Cbl;Cblb;Cd79a;Cdkn1b;Chuk;Creb1;Cul1;Fbxw11;Foxo1;Foxo3;Foxo4;Fyn;Grb2;Gsk3a;Ikbkb;Ikbkg;Itpr2;Kras;Lyn;Malt1;Map3k7;Mapkap1;Mdm2;Mtor;Nck1;Nfkbia;Nras;Orai1;Pdpk1;Pik3ap1;Pik3cd;Pik3r1;Plcg2;Prkcb;Psma1;Psma2;Psma3;Psma4;Psma5;Psma6;Psma7;Psmb1;Psmb10;Psmb2;Psmb3;Psmb4;Psmb6;Psmb7;Psmb8;Psmb9;Psmc1;Psmc2;Psmc3;Psmc4;Psmc5;Psmc6;Psmd1;Psmd11;Psmd12…
REACTOME_NOTCH1_INTRACELLULAR_DOMAIN_REGULATES_TRANSCRIPTION	27	44	1.34777e-07	5.31507e-07	0.000179118	Ccnc;Cdk8;Crebbp;Cul1;Ep300;Fbxw7;Hdac1;Hdac2;Hdac3;Hdac4;Hdac7;Hif1a;Kat2b;Maml1;Myc;Ncor1;Ncor2;Rbpj;Rbx1;Rps27a;Skp1a;Snw1;Tbl1x;Tbl1xr1;Tle3;Tle4;Uba52
REACTOME_CIRCADIAN_REPRESSION_OF_EXPRESSION_BY_REV_ERBA	12	22	0.00192254	0.00363449	1	Crebbp;Ep300;Hdac3;Med1;Ncoa1;Ncoa2;Ncoa3;Ncoa6;Ncor1;Tbl1x;Tbl1xr1;Tgs1
REACTOME_PRE_NOTCH_PROCESSING_IN_GOLGI	8	16	0.0335422	0.0511798	1	Atp2a2;Atp2a3;B4galt1;Furin;Notch2;Rab6a;Sel1l;Tmed2
REACTOME_SIGNALING_BY_NOTCH1	38	67	8.85469e-09	4.17301e-08	1.17679e-05	Adam10;Adam17;Aph1b;Arrb1;Arrb2;Ccnc;Cdk8;Crebbp;Cul1;Dtx4;Ep300;Fbxw7;Hdac1;Hdac2;Hdac3;Hdac4;Hdac7;Hif1a;Kat2b;Maml1;Mib1;Myc;Ncor1;Ncor2;Ncstn;Numb;Psen1;Psenen;Rbpj;Rbx1;Rps27a;Skp1a;Snw1;Tbl1x;Tbl1xr1;Tle3;Tle4;Uba52
REACTOME_TRIGLYCERIDE_BIOSYNTHESIS	20	35	2.58285e-05	6.7571e-05	0.034326	Acaca;Acly;Acsl1;Acsl4;Acsl5;Agpat1;Agpat2;Agpat5;Dgat1;Dgat2;Elovl1;Elovl5;Elovl7;Gpd1l;Hsd17b12;Lclat1;Lpcat1;Lpcat4;Lpin2;Tecr
REACTOME_INSULIN_RECEPTOR_SIGNALLING_CASCADE	39	84	7.7142e-06	2.20477e-05	0.0102522	Akt2;Cab39;Cab39l;Cdk1;Crk;Eef2k;Eif4b;Eif4e;Eif4ebp1;Eif4g1;Frs2;Grb2;Insr;Irs2;Kras;Map2k1;Map2k2;Mapk1;Mapk3;Mtor;Nras;Pde3b;Pdpk1;Pik3ca;Pik3cb;Pik3r1;Ppm1a;Prkaa1;Prkab1;Prkag1;Raf1;Rheb;Rps6;Rps6kb1;Shc1;Sos1;Stk11;Stradb;Ywhab
REACTOME_ARMS_MEDIATED_ACTIVATION	14	17	6.40926e-07	2.24156e-06	0.000851791	Braf;Cdk1;Crk;Kidins220;Kras;Map2k1;Map2k2;Mapk1;Mapk3;Nras;Raf1;Rap1a;Rapgef1;Ywhab
REACTOME_PROLONGED_ERK_ACTIVATION_EVENTS	15	19	6.75487e-07	2.33175e-06	0.000897722	Braf;Cdk1;Crk;Frs2;Kidins220;Kras;Map2k1;Map2k2;Mapk1;Mapk3;Nras;Raf1;Rap1a;Rapgef1;Ywhab
REACTOME_SIGNALLING_TO_RAS	18	27	3.07289e-06	9.58654e-06	0.00408387	Cdk1;Grb2;Kras;Map2k1;Map2k2;Mapk1;Mapk13;Mapk14;Mapk3;Mapkapk2;Mapkapk3;Nras;Raf1;Rala;Ralb;Shc1;Sos1;Ywhab
REACTOME_CELL_SURFACE_INTERACTIONS_AT_THE_VASCULAR_WALL	36	80	3.45431e-05	8.94889e-05	0.0459078	Atp1b1;Atp1b2;Atp1b3;Bsg;Cd47;Cd48;Fcer1g;Fn1;Fyn;Grb2;Itgal;Itgam;Itgav;Itgb1;Itgb2;Itgb3;Kras;Lyn;Nras;Olr1;Pf4;Pik3ca;Pik3cb;Pik3r1;Ppia;Ppil2;Ptpn6;Sell;Shc1;Sirpa;Slc16a1;Slc16a3;Slc3a2;Slc7a5;Sos1;Spn
REACTOME_NGF_SIGNALLING_VIA_TRKA_FROM_THE_PLASMA_MEMBRANE	79	132	1.27754e-18	1.80622e-17	1.69785e-15	Adcy7;Akt1;Akt2;Akt3;Ap2a1;Ap2a2;Ap2b1;Ap2m1;Ap2s1;Atf1;Braf;Calm1;Calm2;Calm3;Cdk1;Cdkn1b;Chuk;Clta;Cltc;Creb1;Crk;Dnm2;Dusp6;Dusp7;Foxo1;Foxo3;Foxo4;Frs2;Grb2;Gsk3a;Irs2;Itpr2;Kidins220;Kras;Map2k1;Map2k2;Map2k5;Mapk1;Mapk13;Mapk14;Mapk3;Mapk7;Mapkap1;Mapkapk2;Mapkapk3;Mdm2;Mef2a;Mef2c;Mtor;Nras;Pdpk1;Pik3ca;Pik3cb;Pik3r1;Ppp2ca;Ppp2cb;Ppp2r1a;Ppp2r1b;Ppp2r5d;Prkaca;Prkacb;Prkar1a;Prkar2b;Prkcd…
REACTOME_SIGNALLING_TO_ERKS	24	36	6.74085e-08	2.72298e-07	8.95859e-05	Braf;Cdk1;Crk;Frs2;Grb2;Kidins220;Kras;Map2k1;Map2k2;Mapk1;Mapk13;Mapk14;Mapk3;Mapkapk2;Mapkapk3;Nras;Raf1;Rala;Ralb;Rap1a;Rapgef1;Shc1;Sos1;Ywhab
REACTOME_P38MAPK_EVENTS	8	13	0.00422825	0.00753264	1	Kras;Mapk13;Mapk14;Mapkapk2;Mapkapk3;Nras;Rala;Ralb
REACTOME_TGF_BETA_RECEPTOR_SIGNALING_IN_EMT_EPITHELIAL_TO_MESENCHYMAL_TRANSITION	8	14	0.0078067	0.0132674	1	Arhgef18;Fkbp1a;Rhoa;Rps27a;Tgfb1;Tgfbr1;Tgfbr2;Uba52
REACTOME_DOWNREGULATION_OF_TGF_BETA_RECEPTOR_SIGNALING	17	21	5.90207e-08	2.42844e-07	7.84385e-05	Mtmr4;Ppp1ca;Ppp1cb;Ppp1cc;Ppp1r15a;Rps27a;Smad2;Smad3;Smurf2;Strap;Stub1;Tgfb1;Tgfbr1;Tgfbr2;Uba52;Uchl5;Xpo1
REACTOME_SMAD2_SMAD3_SMAD4_HETEROTRIMER_REGULATES_TRANSCRIPTION	17	25	3.85877e-06	1.19317e-05	0.00512831	Ccnc;Ccnt1;Ccnt2;Cdk8;Cdk9;E2f4;Hdac1;Junb;Myc;Rbl1;Rps27a;Smad2;Smad3;Smad4;Sp1;Tfdp1;Uba52
REACTOME_SIGNALING_BY_FGFR_IN_DISEASE	63	120	1.67458e-11	1.17132e-10	2.22551e-08	Adcy7;Akt1;Akt2;Akt3;Bcr;Braf;Calm1;Calm2;Calm3;Cbl;Cdk1;Cdkn1b;Chuk;Cntrl;Cpsf6;Creb1;Cux1;Fgfr1op;Fgfr1op2;Foxo1;Foxo3;Foxo4;Frs2;Gab2;Grb2;Gsk3a;Itpr2;Kras;Map2k1;Map2k2;Mapk1;Mapk3;Mapkap1;Mdm2;Mknk1;Mtor;Myo18a;Nras;Pdpk1;Pik3ca;Pik3r1;Ppp2ca;Ppp2cb;Ppp2r1a;Prkaca;Prkacb;Prkar1a;Prkar2b;Prkcd;Pten;Raf1;Rictor;Rps27a;Shc1;Sos1;Stat1;Stat3;Stat5a;Stat5b;Trim24;Uba52;Ywhab;Zmym2
REACTOME_SYNTHESIS_OF_PIPS_AT_THE_EARLY_ENDOSOME_MEMBRANE	8	12	0.00205739	0.00386743	1	Fig4;Mtm1;Mtmr2;Mtmr4;Pi4k2b;Pik3c2a;Pikfyve;Vac14
REACTOME_SIGNALLING_TO_P38_VIA_RIT_AND_RIN	10	15	0.000545749	0.00111072	0.7253	Braf;Cdk1;Kras;Map2k1;Map2k2;Mapk1;Mapk3;Nras;Raf1;Ywhab
REACTOME_P53_INDEPENDENT_G1_S_DNA_DAMAGE_CHECKPOINT	42	48	1.87435e-20	3.00122e-19	2.49101e-17	Atm;Cdc25a;Chek1;Psma1;Psma2;Psma3;Psma4;Psma5;Psma6;Psma7;Psmb1;Psmb10;Psmb2;Psmb3;Psmb4;Psmb6;Psmb7;Psmb8;Psmb9;Psmc1;Psmc2;Psmc3;Psmc4;Psmc5;Psmc6;Psmd1;Psmd11;Psmd12;Psmd13;Psmd14;Psmd2;Psmd3;Psmd5;Psmd6;Psmd7;Psmd8;Psme1;Psme2;Psme4;Psmf1;Rps27a;Uba52
REACTOME_REGULATION_OF_HYPOXIA_INDUCIBLE_FACTOR_HIF_BY_OXYGEN	13	21	0.000232411	0.000500607	0.308874	Arnt;Crebbp;Cul2;Egln1;Ep300;Hif1a;Rbx1;Rps27a;Uba52;Ube2d1;Ube2d2a;Ube2d3;Vegfa
REACTOME_SYNTHESIS_OF_PIPS_AT_THE_GOLGI_MEMBRANE	11	17	0.000415948	0.000858378	0.552795	Arf1;Arf3;Fig4;Ocrl;Pi4k2b;Pi4ka;Pi4kb;Pik3c2a;Pikfyve;Sacm1l;Vac14
REACTOME_TGF_BETA_RECEPTOR_SIGNALING_ACTIVATES_SMADS	20	24	1.41362e-09	7.79545e-09	1.8787e-06	Fkbp1a;Furin;Mtmr4;Ppp1ca;Ppp1cb;Ppp1cc;Ppp1r15a;Rps27a;Smad2;Smad3;Smad4;Smurf2;Strap;Stub1;Tgfb1;Tgfbr1;Tgfbr2;Uba52;Uchl5;Xpo1
REACTOME_PHOSPHOLIPID_METABOLISM	97	184	3.36938e-17	4.10817e-16	4.47791e-14	Acer3;Agpat1;Agpat2;Agpat5;Arf1;Arf3;Arsb;Asah1;Cdipt;Cds2;Cept1;Cerk;Cers2;Cers5;Cers6;Chpt1;Col4a3bp;Csnk1g2;Ctsa;Degs1;Dgat1;Dgat2;Etnk1;Fig4;Galc;Gba;Gba2;Gla;Gm2a;Gnpat;Gpcpd1;Gpd1l;Hadha;Hadhb;Hexa;Hexb;Inpp5k;Lclat1;Lpcat1;Lpcat2;Lpcat3;Lpcat4;Lpgat1;Lpin2;Mboat7;Mgll;Mtm1;Mtmr1;Mtmr14;Mtmr2;Mtmr3;Mtmr4;Mtmr6;Neu1;Ocrl;Osbp;Pcyt1a;Pgs1;Phospho1;Pi4k2b;Pi4ka;Pi4kb;Pik3c2a;Pik3ca;Pik3cb;Pik3…
REACTOME_OXYGEN_DEPENDENT_PROLINE_HYDROXYLATION_OF_HYPOXIA_INDUCIBLE_FACTOR_ALPHA	9	14	0.00154442	0.00292801	1	Cul2;Egln1;Hif1a;Rbx1;Rps27a;Uba52;Ube2d1;Ube2d2a;Ube2d3
REACTOME_SYNTHESIS_OF_PIPS_AT_THE_LATE_ENDOSOME_MEMBRANE	7	10	0.00267571	0.00493206	1	Fig4;Mtm1;Mtmr2;Mtmr4;Pik3c2a;Pikfyve;Vac14
REACTOME_HYALURONAN_UPTAKE_AND_DEGRADATION	6	10	0.0158944	0.0254808	1	Cd44;Gusb;Hexa;Hexb;Hmmr;Slc9a1
REACTOME_SIGNALING_BY_FGFR1_MUTANTS	17	29	6.73144e-05	0.00016325	0.0894609	Bcr;Cntrl;Cpsf6;Cux1;Fgfr1op;Fgfr1op2;Gab2;Grb2;Myo18a;Pik3ca;Pik3r1;Stat1;Stat3;Stat5a;Stat5b;Trim24;Zmym2
REACTOME_SYNTHESIS_OF_PIPS_AT_THE_PLASMA_MEMBRANE	20	30	8.56794e-07	2.9272e-06	0.00113868	Inpp5k;Mtm1;Mtmr1;Mtmr14;Mtmr3;Mtmr6;Pi4k2b;Pik3c2a;Pik3ca;Pik3cb;Pik3cd;Pik3cg;Pik3r1;Pik3r5;Pip4k2a;Pip4k2b;Pip5k1b;Pip5k1c;Pten;Synj1
REACTOME_TRANSCRIPTIONAL_ACTIVITY_OF_SMAD2_SMAD3_SMAD4_HETEROTRIMER	28	36	1.46708e-11	1.04264e-10	1.94974e-08	Ccnc;Ccnt1;Ccnt2;Cdk8;Cdk9;E2f4;Hdac1;Junb;Myc;Ncor1;Ncor2;Parp1;Ppm1a;Rbl1;Rps27a;Ski;Skil;Smad2;Smad3;Smad4;Smurf2;Sp1;Tfdp1;Trim33;Uba52;Ube2d1;Ube2d3;Usp9x
REACTOME_DOWNREGULATION_OF_SMAD2_3_SMAD4_TRANSCRIPTIONAL_ACTIVITY	17	19	2.80825e-09	1.43294e-08	3.73216e-06	Hdac1;Ncor1;Ncor2;Parp1;Ppm1a;Rps27a;Ski;Skil;Smad2;Smad3;Smad4;Smurf2;Trim33;Uba52;Ube2d1;Ube2d3;Usp9x
REACTOME_SIGNALING_BY_FGFR1_FUSION_MUTANTS	17	18	3.81621e-10	2.30533e-09	5.07174e-07	Bcr;Cntrl;Cpsf6;Cux1;Fgfr1op;Fgfr1op2;Gab2;Grb2;Myo18a;Pik3ca;Pik3r1;Stat1;Stat3;Stat5a;Stat5b;Trim24;Zmym2
REACTOME_PI_METABOLISM	32	47	1.86414e-10	1.1523e-09	2.47744e-07	Arf1;Arf3;Fig4;Inpp5k;Mtm1;Mtmr1;Mtmr14;Mtmr2;Mtmr3;Mtmr4;Mtmr6;Ocrl;Pi4k2b;Pi4ka;Pi4kb;Pik3c2a;Pik3ca;Pik3cb;Pik3cd;Pik3cg;Pik3r1;Pik3r5;Pikfyve;Pip4k2a;Pip4k2b;Pip5k1b;Pip5k1c;Pitpnb;Pten;Sacm1l;Synj1;Vac14
REACTOME_LATENT_INFECTION_OF_HOMO_SAPIENS_WITH_MYCOBACTERIUM_TUBERCULOSIS	19	31	1.02032e-05	2.86683e-05	0.0135601	Atp6v0a2;Atp6v0b;Atp6v0d1;Atp6v0e;Atp6v1a;Atp6v1b2;Atp6v1c1;Atp6v1d;Atp6v1e1;Atp6v1f;Atp6v1g1;Atp6v1h;Camp;Cyba;Cybb;Ltf;Ncf2;Ncf4;Tcirg1
REACTOME_APOPTOSIS_INDUCED_DNA_FRAGMENTATION	10	13	8.44603e-05	0.000199374	0.112248	Casp3;Hist1h1a;Hist1h1b;Hist1h1c;Hist1h1d;Hist1h1e;Hmgb1;Hmgb2;Kpna1;Kpnb1
REACTOME_SIGNALING_BY_FGFR_MUTANTS	21	43	0.000443401	0.00090991	0.58928	Bcr;Cntrl;Cpsf6;Cux1;Fgfr1op;Fgfr1op2;Frs2;Gab2;Grb2;Kras;Myo18a;Nras;Pik3ca;Pik3r1;Sos1;Stat1;Stat3;Stat5a;Stat5b;Trim24;Zmym2
REACTOME_MHC_CLASS_II_ANTIGEN_PRESENTATION	57	83	7.94488e-18	1.02512e-16	1.05587e-14	Actr1a;Actr1b;Ap1b1;Ap1g1;Ap1m1;Ap1s2;Ap2a1;Ap2a2;Ap2b1;Ap2m1;Ap2s1;Arf1;Canx;Cd74;Clta;Cltc;Ctsa;Ctsb;Ctsc;Ctsd;Ctsh;Ctss;Dctn1;Dctn2;Dctn4;Dctn5;Dctn6;Dnm2;Dync1h1;Dync1i2;Dync1li2;Dynll1;Dynll2;H2-Aa;H2-DMa;H2-DMb1;H2-Eb1;Kif11;Kif15;Kif18a;Kif20a;Kif22;Kif23;Kif2a;Kif2c;Kif3b;Kif4;Kif5b;Klc1;Rab7;Racgap1;Sec13;Sec23a;Sec24b;Sec24c;Sec24d;Sec31a
REACTOME_GLYCEROPHOSPHOLIPID_BIOSYNTHESIS	37	79	8.44735e-06	2.39883e-05	0.0112265	Agpat1;Agpat2;Agpat5;Cdipt;Cds2;Cept1;Chpt1;Dgat1;Dgat2;Etnk1;Gnpat;Gpcpd1;Gpd1l;Hadha;Hadhb;Lclat1;Lpcat1;Lpcat2;Lpcat3;Lpcat4;Lpgat1;Lpin2;Mboat7;Mgll;Pcyt1a;Pgs1;Phospho1;Pitpnb;Pla2g4a;Plbd1;Pld4;Pnpla2;Pnpla8;Ptdss1;Slc44a1;Slc44a2;Taz
REACTOME_CDK_MEDIATED_PHOSPHORYLATION_AND_REMOVAL_OF_CDC6	41	46	1.14637e-20	1.85795e-19	1.52352e-17	Cdc6;Cdk2;Psma1;Psma2;Psma3;Psma4;Psma5;Psma6;Psma7;Psmb1;Psmb10;Psmb2;Psmb3;Psmb4;Psmb6;Psmb7;Psmb8;Psmb9;Psmc1;Psmc2;Psmc3;Psmc4;Psmc5;Psmc6;Psmd1;Psmd11;Psmd12;Psmd13;Psmd14;Psmd2;Psmd3;Psmd5;Psmd6;Psmd7;Psmd8;Psme1;Psme2;Psme4;Psmf1;Rps27a;Uba52
REACTOME_ENOS_ACTIVATION_AND_REGULATION	10	19	0.00641538	0.0110441	1	Akt1;Calm1;Calm2;Calm3;Dnm2;Hsp90aa1;Lypla1;Pts;Wasl;Zdhhc21
REACTOME_NUCLEAR_EVENTS_KINASE_AND_TRANSCRIPTION_FACTOR_ACTIVATION	19	24	1.83763e-08	8.16793e-08	2.44221e-05	Atf1;Creb1;Dusp6;Dusp7;Mapk1;Mapk14;Mapk3;Mapk7;Mapkapk2;Mef2a;Mef2c;Ppp2ca;Ppp2cb;Ppp2r1a;Ppp2r1b;Ppp2r5d;Rps6ka1;Rps6ka3;Rps6ka5
REACTOME_RETROGRADE_NEUROTROPHIN_SIGNALLING	8	13	0.00422825	0.00753264	1	Ap2a1;Ap2a2;Ap2b1;Ap2m1;Ap2s1;Clta;Cltc;Dnm2
REACTOME_ERKS_ARE_INACTIVATED	10	12	2.48716e-05	6.55841e-05	0.0330544	Dusp6;Dusp7;Mapk1;Mapk3;Mapk7;Ppp2ca;Ppp2cb;Ppp2r1a;Ppp2r1b;Ppp2r5d
REACTOME_PI3K_AKT_ACTIVATION	21	36	1.04513e-05	2.91802e-05	0.0138898	Akt1;Akt2;Akt3;Cdkn1b;Chuk;Creb1;Foxo1;Foxo3;Foxo4;Gsk3a;Irs2;Mapkap1;Mdm2;Mtor;Pdpk1;Pik3ca;Pik3cb;Pik3r1;Pten;Rhoa;Rictor
REACTOME_REGULATORY_RNA_PATHWAYS	10	21	0.0184017	0.0291141	1	Dgcr8;Dicer1;Polr2a;Polr2b;Polr2g;Ran;Tnrc6a;Tnrc6b;Tnrc6c;Xpo5
REACTOME_EGFR_DOWNREGULATION	18	24	1.89526e-07	7.19672e-07	0.00025188	Ap2a1;Ap2a2;Ap2b1;Ap2m1;Ap2s1;Cbl;Cdc42;Clta;Cltc;Epn1;Eps15;Eps15l1;Grb2;Hgs;Rps27a;Sh3kbp1;Stam2;Uba52
REACTOME_PROCESSING_OF_CAPPED_INTRON_CONTAINING_PRE_MRNA	108	132	9.21136e-45	8.16127e-43	1.22419e-41	Aaas;Ccar1;Cd2bp2;Cdc40;Cpsf1;Cpsf2;Cpsf3;Cpsf7;Cstf2;Cstf3;Ddx23;Dhx38;Dhx9;Dnajc8;Eftud2;Eif4e;Fus;Gtf2f1;Hnrnpa0;Hnrnpa1;Hnrnpa2b1;Hnrnpa3;Hnrnpc;Hnrnpd;Hnrnpf;Hnrnph1;Hnrnph2;Hnrnpk;Hnrnpl;Hnrnpm;Hnrnpr;Hnrnpu;Hnrnpul1;Magoh;Ncbp1;Ncbp2;Nfx1;Nudt21;Nup107;Nup153;Nup155;Nup188;Nup205;Nup210;Nup214;Nup50;Nup54;Nup62;Nup85;Nup88;Nup93;Nxf1;Pabpn1;Papola;Pcbp1;Pcbp2;Pcf11;Phf5a;Polr2a;Polr2b;Polr…
REACTOME_TCR_SIGNALING	29	46	1.9287e-08	8.45957e-08	2.56325e-05	Bcl10;Chuk;Csk;Fyb;H2-Aa;H2-Eb1;Ikbkb;Ikbkg;Lcp2;Malt1;Map3k7;Nck1;Nfkbia;Pag1;Pak1;Pak2;Pdpk1;Pik3ca;Pik3cb;Pik3r1;Pten;Ptprc;Rela;Ripk2;Tab2;Traf6;Ube2n;Vasp;Was
REACTOME_REGULATION_OF_PYRUVATE_DEHYDROGENASE_PDH_COMPLEX	6	12	0.0447915	0.0670359	1	Dlat;Dld;Pdha1;Pdhb;Pdk3;Pdpr
REACTOME_DOWNSTREAM_TCR_SIGNALING	19	29	2.41096e-06	7.62896e-06	0.00320416	Bcl10;Chuk;H2-Aa;H2-Eb1;Ikbkb;Ikbkg;Malt1;Map3k7;Nfkbia;Pdpk1;Pik3ca;Pik3cb;Pik3r1;Pten;Rela;Ripk2;Tab2;Traf6;Ube2n
REACTOME_BASIGIN_INTERACTIONS	12	24	0.00633995	0.0109426	1	Atp1b1;Atp1b2;Atp1b3;Bsg;Itgb1;Ppia;Ppil2;Slc16a1;Slc16a3;Slc3a2;Slc7a5;Spn
REACTOME_AKT_PHOSPHORYLATES_TARGETS_IN_THE_CYTOSOL	7	12	0.0111317	0.0183094	1	Akt1;Akt2;Akt3;Cdkn1b;Chuk;Gsk3a;Mdm2
REACTOME_GAB1_SIGNALOSOME	21	36	1.04513e-05	2.91802e-05	0.0138898	Akt1;Akt2;Akt3;Cdkn1b;Chuk;Creb1;Csk;Foxo1;Foxo3;Foxo4;Grb2;Gsk3a;Mapkap1;Mdm2;Mtor;Pag1;Pdpk1;Pik3ca;Pik3r1;Pten;Rictor
REACTOME_SHC1_EVENTS_IN_EGFR_SIGNALING	12	15	7.57961e-06	2.17566e-05	0.0100733	Cdk1;Grb2;Kras;Map2k1;Map2k2;Mapk1;Mapk3;Nras;Raf1;Shc1;Sos1;Ywhab
REACTOME_ACTIVATION_OF_THE_MRNA_UPON_BINDING_OF_THE_CAP_BINDING_COMPLEX_AND_EIFS_AND_SUBSEQUENT_BINDING_TO_43S	51	54	2.0408e-28	6.61518e-27	2.71222e-25	Eif1ax;Eif2s1;Eif2s2;Eif2s3x;Eif3a;Eif3b;Eif3c;Eif3d;Eif3e;Eif3f;Eif3h;Eif3i;Eif3k;Eif4a1;Eif4a2;Eif4b;Eif4e;Eif4ebp1;Eif4g1;Eif4h;Fau;Pabpc1;Rps10;Rps11;Rps12;Rps13;Rps14;Rps15;Rps15a;Rps16;Rps17;Rps18;Rps19;Rps20;Rps21;Rps23;Rps24;Rps25;Rps26;Rps27a;Rps28;Rps29;Rps3;Rps3a1;Rps4x;Rps5;Rps6;Rps7;Rps8;Rps9;Rpsa
REACTOME_ERK_MAPK_TARGETS	16	21	6.54553e-07	2.2832e-06	0.000869901	Dusp6;Dusp7;Mapk1;Mapk14;Mapk3;Mapk7;Mef2a;Mef2c;Ppp2ca;Ppp2cb;Ppp2r1a;Ppp2r1b;Ppp2r5d;Rps6ka1;Rps6ka3;Rps6ka5
REACTOME_TIE2_SIGNALING	8	17	0.0410465	0.0619192	1	Grb2;Kras;Nras;Pik3ca;Pik3cb;Pik3r1;Shc1;Sos1
REACTOME_GENERIC_TRANSCRIPTION_PATHWAY	68	214	0.00977729	0.0163037	1	Ccnc;Ccnt1;Ccnt2;Cdk8;Cdk9;Crebbp;E2f4;Gm13212;Hdac1;Junb;Kat2b;Maml1;Med1;Med12;Med14;Med15;Med17;Med20;Med23;Med6;Myc;Ncoa1;Ncoa2;Ncoa3;Ncoa6;Ncor1;Ncor2;Notch2;Nr1h2;Nr3c1;Nrbp1;Parp1;Ppm1a;Rara;Rbl1;Rbpj;Rps27a;Runx2;Ski;Skil;Smad2;Smad3;Smad4;Smurf2;Snw1;Sp1;Tbl1x;Tbl1xr1;Tfdp1;Tgs1;Trim28;Trim33;Uba52;Ube2d1;Ube2d3;Usp9x;Zfp110;Zfp263;Zfp266;Zfp317;Zfp426;Zfp445;Zfp595;Zfp597;Zfp655;Zfp84;Z…
REACTOME_RESPONSE_TO_ELEVATED_PLATELET_CYTOSOLIC_CA2_	38	79	3.59089e-06	1.11763e-05	0.00477229	Abcc4;Actn1;Actn4;Aldoa;App;Calm1;Calm2;Calm3;Calu;Cap1;Cd63;Cd9;Cfl1;F13a1;F5;Fn1;Hgf;Hspa5;Itgb3;Lamp2;Pf4;Pfn1;Plek;Ppbp;Ppia;Prkcb;Psap;Sod1;Srgn;Stxbp3;Tgfb1;Thbs1;Tln1;Tmsb4x;Tuba4a;Vcl;Vegfa;Wdr1
REACTOME_TRANSPORT_OF_MATURE_TRANSCRIPT_TO_CYTOPLASM	45	51	3.70118e-22	7.23363e-21	4.91887e-19	Aaas;Cdc40;Cpsf1;Cpsf2;Cpsf3;Dhx38;Eif4e;Magoh;Ncbp1;Ncbp2;Nfx1;Nup107;Nup153;Nup155;Nup188;Nup205;Nup210;Nup214;Nup50;Nup54;Nup62;Nup85;Nup88;Nup93;Nxf1;Pom121;Rae1;Ranbp2;Rbm8a;Seh1l;Slbp;Srrm1;Srsf1;Srsf11;Srsf2;Srsf3;Srsf4;Srsf5;Srsf6;Srsf7;Srsf9;Tpr;U2af1;U2af2;Upf3b
REACTOME_METABOLISM_OF_AMINO_ACIDS_AND_DERIVATIVES	73	186	3.68957e-06	1.14566e-05	0.00490344	Acadsb;Acat1;Adi1;Aldh9a1;Asns;Azin1;Bckdha;Cndp2;Dio2;Dld;Dlst;Ethe1;Gatm;Gclc;Gclm;Gls;Glud1;Glul;Got2;Hdc;Hibadh;Hibch;Inhba;Kmo;Mat2a;Mat2b;Mtr;Oat;Oaz2;Odc1;Ogdh;Psat1;Psma1;Psma2;Psma3;Psma4;Psma5;Psma6;Psma7;Psmb1;Psmb10;Psmb2;Psmb3;Psmb4;Psmb6;Psmb7;Psmb8;Psmb9;Psmc1;Psmc2;Psmc3;Psmc4;Psmc5;Psmc6;Psmd1;Psmd11;Psmd12;Psmd13;Psmd14;Psmd2;Psmd3;Psmd5;Psmd6;Psmd7;Psmd8;Psme1;Psme2;Psme4;Psmf1…
REACTOME_RNA_POL_I_TRANSCRIPTION	51	73	1.36679e-16	1.59339e-15	1.81647e-13	Cbx3;Ccnh;Ehmt2;Ercc3;Ercc6;Gtf2h1;H2afx;H2afz;H3f3a;H3f3b;Hist1h2ab;Hist1h2af;Hist1h2ag;Hist1h2ai;Hist1h2bb;Hist1h2bc;Hist1h2be;Hist1h2bf;Hist1h2bg;Hist1h2bk;Hist1h2bl;Hist1h2bm;Hist1h3a;Hist1h3b;Hist1h3c;Hist1h3d;Hist1h3e;Hist1h3f;Hist1h3g;Hist1h3h;Hist1h3i;Hist1h4a;Hist1h4b;Hist1h4c;Hist1h4d;Hist1h4f;Hist1h4h;Hist1h4j;Hist1h4k;Hist1h4n;Hist2h2ac;Hist2h3b;Hist2h4;Hist4h4;Kat2b;Mapk3;Mbd2;Polr1a…
REACTOME_FATTY_ACYL_COA_BIOSYNTHESIS	10	18	0.00386044	0.00695193	1	Acaca;Acly;Acsl1;Acsl4;Acsl5;Elovl1;Elovl5;Elovl7;Hsd17b12;Tecr
REACTOME_E2F_ENABLED_INHIBITION_OF_PRE_REPLICATION_COMPLEX_FORMATION	8	10	0.000300254	0.000633392	0.399037	Ccnb1;Cdc25a;Cdk1;Orc2;Orc3;Orc4;Orc5;Orc6
REACTOME_P75NTR_RECRUITS_SIGNALLING_COMPLEXES	9	11	8.71643e-05	0.000202166	0.115841	Ikbkb;Irak1;Myd88;Prkci;Ripk2;Rps27a;Sqstm1;Traf6;Uba52
REACTOME_REGULATED_PROTEOLYSIS_OF_P75NTR	7	10	0.00267571	0.00493206	1	Adam17;Aph1b;Ncstn;Psen1;Psenen;Rela;Traf6
REACTOME_P75NTR_SIGNALS_VIA_NFKB	11	13	6.995e-06	2.04316e-05	0.00929636	Ikbkb;Irak1;Myd88;Nfkbia;Prkci;Rela;Ripk2;Rps27a;Sqstm1;Traf6;Uba52
REACTOME_CASPASE_MEDIATED_CLEAVAGE_OF_CYTOSKELETAL_PROTEINS	9	12	0.000274042	0.000585534	0.364202	Add1;Casp3;Casp7;Casp8;Dbnl;Gsn;Plec;Sptan1;Vim
REACTOME_REGULATION_OF_ORNITHINE_DECARBOXYLASE_ODC	40	48	6.00535e-18	7.90209e-17	7.98111e-15	Azin1;Oaz2;Odc1;Psma1;Psma2;Psma3;Psma4;Psma5;Psma6;Psma7;Psmb1;Psmb10;Psmb2;Psmb3;Psmb4;Psmb6;Psmb7;Psmb8;Psmb9;Psmc1;Psmc2;Psmc3;Psmc4;Psmc5;Psmc6;Psmd1;Psmd11;Psmd12;Psmd13;Psmd14;Psmd2;Psmd3;Psmd5;Psmd6;Psmd7;Psmd8;Psme1;Psme2;Psme4;Psmf1
REACTOME_NRAGE_SIGNALS_DEATH_THROUGH_JNK	21	43	0.000443401	0.00090991	0.58928	Aatf;Abr;Akap13;Arhgap4;Arhgef18;Arhgef2;Arhgef3;Arhgef6;Bcl2l11;Ect2;Fgd3;Fgd4;Mapk8;Net1;Prex1;Rac1;Sos1;Sos2;Tiam1;Vav1;Vav3
REACTOME_SLBP_DEPENDENT_PROCESSING_OF_REPLICATION_DEPENDENT_HISTONE_PRE_MRNAS	7	11	0.00583833	0.0101294	1	Ncbp1;Ncbp2;Slbp;Snrpb;Snrpd3;Snrpe;Snrpg
REACTOME_NRIF_SIGNALS_CELL_DEATH_FROM_THE_NUCLEUS	9	14	0.00154442	0.00292801	1	Aph1b;Mapk8;Ncstn;Psen1;Psenen;Rps27a;Sqstm1;Traf6;Uba52
REACTOME_REGULATION_OF_APOPTOSIS	42	56	1.0706e-15	1.0779e-14	1.42283e-12	Appl1;Casp3;Pak2;Psma1;Psma2;Psma3;Psma4;Psma5;Psma6;Psma7;Psmb1;Psmb10;Psmb2;Psmb3;Psmb4;Psmb6;Psmb7;Psmb8;Psmb9;Psmc1;Psmc2;Psmc3;Psmc4;Psmc5;Psmc6;Psmd1;Psmd11;Psmd12;Psmd13;Psmd14;Psmd2;Psmd3;Psmd5;Psmd6;Psmd7;Psmd8;Psme1;Psme2;Psme4;Psmf1;Rps27a;Uba52
REACTOME_RNA_POL_II_TRANSCRIPTION	61	92	8.22189e-18	1.05066e-16	1.09269e-14	Ccnh;Ccnt1;Ccnt2;Cdc40;Cdk9;Cpsf1;Cpsf2;Cpsf3;Cpsf7;Cstf2;Cstf3;Dhx38;Ell;Ercc3;Gtf2a1;Gtf2a2;Gtf2b;Gtf2e1;Gtf2f1;Gtf2h1;Magoh;Ncbp1;Ncbp2;Nfx1;Nudt21;Pabpn1;Papola;Pcf11;Polr2a;Polr2b;Polr2g;Rbm8a;Rngtt;Rnmt;Slbp;Snrpb;Snrpd3;Snrpe;Snrpg;Srrm1;Srsf1;Srsf11;Srsf2;Srsf3;Srsf4;Srsf5;Srsf6;Srsf7;Srsf9;Ssrp1;Supt16;Supt5;Taf1;Taf10;Taf12;Taf9;Tbp;Tcea1;U2af1;U2af2;Upf3b
REACTOME_NFKB_IS_ACTIVATED_AND_SIGNALS_SURVIVAL	8	10	0.000300254	0.000633392	0.399037	Ikbkb;Irak1;Nfkbia;Rela;Rps27a;Sqstm1;Traf6;Uba52
REACTOME_RNA_POL_III_TRANSCRIPTION	14	33	0.0222319	0.0348012	1	Brf1;Gtf3c2;Gtf3c3;Gtf3c4;Polr1d;Polr3b;Polr3c;Polr3f;Pou2f1;Snapc3;Snapc5;Ssb;Tbp;Zfp143
REACTOME_CELL_DEATH_SIGNALLING_VIA_NRAGE_NRIF_AND_NADE	32	57	1.80761e-07	6.96323e-07	0.000240231	Aatf;Abr;Akap13;Aph1b;Arhgap4;Arhgef18;Arhgef2;Arhgef3;Arhgef6;Bcl2l11;Casp2;Casp3;Ect2;Fgd3;Fgd4;Mapk8;Ncstn;Net1;Prex1;Psen1;Psenen;Rac1;Rps27a;Sos1;Sos2;Sqstm1;Tiam1;Traf6;Uba52;Vav1;Vav3;Ywhae
REACTOME_P75_NTR_RECEPTOR_MEDIATED_SIGNALLING	48	78	1.65376e-12	1.28529e-11	2.19785e-09	Aatf;Abr;Adam17;Akap13;Aph1b;Arhgap4;Arhgdia;Arhgef1;Arhgef18;Arhgef2;Arhgef3;Arhgef6;Bcl2l11;Casp2;Casp3;Ect2;Fgd3;Fgd4;Hdac1;Hdac2;Hdac3;Ikbkb;Irak1;Mapk8;Myd88;Ncstn;Net1;Nfkbia;Prdm4;Prex1;Prkci;Psen1;Psenen;Rac1;Rela;Rhoa;Ripk2;Rps27a;Rtn4;Sos1;Sos2;Sqstm1;Tiam1;Traf6;Uba52;Vav1;Vav3;Ywhae
REACTOME_GLYCOLYSIS	14	26	0.00096328	0.00189379	1	Aldoa;Gapdh;Gpi1;Pfkfb3;Pfkfb4;Pfkp;Pgam1;Pgk1;Ppp2ca;Ppp2cb;Ppp2r1a;Ppp2r1b;Ppp2r5d;Tpi1
REACTOME_PROCESSIVE_SYNTHESIS_ON_THE_LAGGING_STRAND	11	15	7.48492e-05	0.000179234	0.0994746	Dna2;Fen1;Lig1;Pcna;Pola1;Pola2;Pold3;Prim1;Prim2;Rpa1;Rpa2
REACTOME_PEPTIDE_CHAIN_ELONGATION	75	81	1.22815e-39	6.80087e-38	1.63221e-36	Eef1a1;Eef2;Fau;Rpl10;Rpl10a;Rpl11;Rpl12;Rpl13;Rpl13a;Rpl14;Rpl15;Rpl17;Rpl18;Rpl18a;Rpl19;Rpl21;Rpl22;Rpl23;Rpl23a;Rpl24;Rpl27;Rpl27a;Rpl28;Rpl29;Rpl3;Rpl31;Rpl32;Rpl35;Rpl35a;Rpl36;Rpl36a;Rpl37;Rpl37a;Rpl38;Rpl39;Rpl4;Rpl5;Rpl6;Rpl7;Rpl7a;Rpl8;Rpl9;Rplp0;Rplp1;Rplp2;Rps10;Rps11;Rps12;Rps13;Rps14;Rps15;Rps15a;Rps16;Rps17;Rps18;Rps19;Rps20;Rps21;Rps23;Rps24;Rps25;Rps26;Rps27a;Rps28;Rps29;Rps3;Rps…
REACTOME_MRNA_CAPPING	12	28	0.0257583	0.0398983	1	Ccnh;Ercc3;Gtf2f1;Gtf2h1;Ncbp1;Ncbp2;Polr2a;Polr2b;Polr2g;Rngtt;Rnmt;Supt5
REACTOME_NOTCH_HLH_TRANSCRIPTION_PATHWAY	6	12	0.0447915	0.0670359	1	Crebbp;Kat2b;Maml1;Notch2;Rbpj;Snw1
REACTOME_INTEGRATION_OF_ENERGY_METABOLISM	40	114	0.00788014	0.0133751	1	Acaca;Acly;Adcy7;Agpat1;Ctnnb1;Gnai2;Gnaq;Gnas;Gnb1;Gnb2;Gng10;Gng12;Gng2;Gng5;Iqgap1;Itpr2;Marcks;Mlx;Plcb2;Ppp2ca;Ppp2cb;Ppp2r1a;Ppp2r1b;Ppp2r5d;Prkaca;Prkacb;Prkar1a;Prkar2b;Rap1a;Rap1b;Sec11a;Sec11c;Slc25a5;Spcs1;Spcs2;Spcs3;Stk11;Taldo1;Tkt;Vamp2
REACTOME_CELL_CYCLE_MITOTIC	228	298	1.56506e-82	6.93322e-80	2.07996e-79	Actr1a;Ahctf1;Akap9;Alms1;Anapc1;Anapc2;Anapc4;Anapc5;Aurka;Aurkb;Birc5;Bub1;Bub1b;Bub3;Ccna2;Ccnb1;Ccnb2;Ccnd3;Ccne1;Ccnh;Cdc14a;Cdc16;Cdc20;Cdc23;Cdc25a;Cdc25b;Cdc26;Cdc27;Cdc45;Cdc6;Cdc7;Cdca8;Cdk1;Cdk2;Cdk4;Cdk6;Cdkn1b;Cdkn2c;Cdkn2d;Cdt1;Cenpa;Cenpi;Cenpj;Cenpk;Cenpl;Cenpn;Cenpq;Cep135;Cep192;Cep57;Cep70;Cetn2;Ckap5;Cks1b;Clasp1;Clip1;Cntrl;Csnk1d;Cul1;Dbf4;Dctn1;Dctn2;Dna2;Dsn1;Dync1h1;Dync1…
REACTOME_GLUCONEOGENESIS	13	30	0.0179105	0.0285067	1	Aldoa;Gapdh;Got2;Gpi1;Mdh1;Mdh2;Pgam1;Pgk1;Prkaca;Prkacb;Slc25a11;Slc25a12;Tpi1
REACTOME_OPIOID_SIGNALLING	33	75	0.000186322	0.000411332	0.247622	Adcy7;Calm1;Calm2;Calm3;Creb1;Gnai2;Gnai3;Gnb1;Gnb2;Gng10;Gng12;Gng2;Gng5;Itpr2;Mapk1;Pde4b;Pde4d;Pla2g4a;Plcb2;Ppp1ca;Ppp2ca;Ppp2cb;Ppp2r1a;Ppp2r1b;Ppp2r5d;Ppp3ca;Ppp3cb;Ppp3r1;Prkaca;Prkacb;Prkar1a;Prkar2b;Prkcd
REACTOME_RECRUITMENT_OF_MITOTIC_CENTROSOME_PROTEINS_AND_COMPLEXES	45	62	8.27495e-16	8.59172e-15	1.09974e-12	Actr1a;Akap9;Alms1;Ccnb1;Cdk1;Cenpj;Cep135;Cep192;Cep57;Cep70;Cetn2;Ckap5;Clasp1;Cntrl;Csnk1d;Dctn1;Dctn2;Dync1h1;Dync1i2;Dynll1;Fgfr1op;Haus2;Hsp90aa1;Mapre1;Nedd1;Numa1;Ofd1;Pafah1b1;Pcm1;Pcnt;Plk1;Plk4;Ppp2r1a;Prkaca;Prkar2b;Tuba1a;Tuba4a;Tubb4b;Tubb5;Tubg1;Tubgcp2;Tubgcp3;Tubgcp5;Ywhae;Ywhag
REACTOME_CYTOSOLIC_TRNA_AMINOACYLATION	19	24	1.83763e-08	8.16793e-08	2.44221e-05	Aars;Aimp2;Cars;Dars;Eprs;Farsa;Farsb;Gars;Hars;Iars;Kars;Lars;Nars;Qars;Rars;Sars;Tars;Vars;Wars
REACTOME_CA_DEPENDENT_EVENTS	12	27	0.0212285	0.0333484	1	Adcy7;Calm1;Calm2;Calm3;Creb1;Mapk1;Pla2g4a;Prkaca;Prkacb;Prkar1a;Prkar2b;Prkcd
REACTOME_DARPP_32_EVENTS	18	23	6.11637e-08	2.49345e-07	8.12865e-05	Calm1;Calm2;Calm3;Pde4b;Pde4d;Ppp1ca;Ppp2ca;Ppp2cb;Ppp2r1a;Ppp2r1b;Ppp2r5d;Ppp3ca;Ppp3cb;Ppp3r1;Prkaca;Prkacb;Prkar1a;Prkar2b
REACTOME_LOSS_OF_NLP_FROM_MITOTIC_CENTROSOMES	40	55	2.98667e-14	2.71869e-13	3.96928e-11	Actr1a;Akap9;Alms1;Cdk1;Cenpj;Cep135;Cep192;Cep57;Cep70;Cetn2;Ckap5;Clasp1;Cntrl;Csnk1d;Dctn1;Dctn2;Dync1h1;Dync1i2;Dynll1;Fgfr1op;Haus2;Hsp90aa1;Mapre1;Nedd1;Ofd1;Pafah1b1;Pcm1;Pcnt;Plk1;Plk4;Ppp2r1a;Prkaca;Prkar2b;Tuba1a;Tuba4a;Tubb4b;Tubb5;Tubg1;Ywhae;Ywhag
REACTOME_CELL_CYCLE_CHECKPOINTS	90	111	6.64489e-37	3.27076e-35	8.83106e-34	Anapc1;Anapc2;Anapc4;Anapc5;Atm;Atr;Bub1b;Bub3;Ccnb1;Ccnb2;Ccne1;Cdc16;Cdc20;Cdc23;Cdc25a;Cdc26;Cdc27;Cdc45;Cdc6;Cdc7;Cdk1;Cdk2;Cdkn1b;Chek1;Dbf4;Mad2l1;Mcm10;Mcm2;Mcm3;Mcm4;Mcm5;Mcm6;Mcm7;Mdm2;Orc2;Orc3;Orc4;Orc5;Orc6;Psma1;Psma2;Psma3;Psma4;Psma5;Psma6;Psma7;Psmb1;Psmb10;Psmb2;Psmb3;Psmb4;Psmb6;Psmb7;Psmb8;Psmb9;Psmc1;Psmc2;Psmc3;Psmc4;Psmc5;Psmc6;Psmd1;Psmd11;Psmd12;Psmd13;Psmd14;Psmd2;Psmd3;P…
REACTOME_DIABETES_PATHWAYS	67	122	2.91036e-13	2.46361e-12	3.86787e-10	Add1;Arfgap1;Asns;Atf3;Atf4;Atf6;Atp6v0d1;Calr;Ctdsp2;Ctsg;Cxxc1;Dcp2;Dctn1;Dis3;Dnajb11;Dnajb9;Dnajc3;Edem1;Eif2ak3;Eif2s1;Ern1;Exoc1;Exoc2;Exoc3;Exoc4;Exoc5;Exoc6;Exosc3;Exosc8;Gosr2;Gsk3a;Hdgf;Herpud1;Hsp90b1;Hspa5;Hyou1;Igfbp4;Khsrp;Kif5b;Klf4;Klhdc3;Mbtps1;Mbtps2;Myo5a;Nfya;Nfyb;Pdia6;Pla2g7;Preb;Rab27a;Sec11a;Sec11c;Sec31a;Serp1;Shc1;Slc30a5;Slc30a7;Spcs1;Spcs2;Spcs3;Ssr1;Syvn1;Tatdn2;Tln1;…
REACTOME_PLC_BETA_MEDIATED_EVENTS	16	40	0.0245874	0.0382183	1	Adcy7;Calm1;Calm2;Calm3;Creb1;Gnai2;Gnai3;Itpr2;Mapk1;Pla2g4a;Plcb2;Prkaca;Prkacb;Prkar1a;Prkar2b;Prkcd
REACTOME_GRB2_SOS_PROVIDES_LINKAGE_TO_MAPK_SIGNALING_FOR_INTERGRINS_	8	15	0.0132516	0.0214773	1	Apbb1ip;Fn1;Grb2;Itgb3;Rap1a;Rap1b;Sos1;Tln1
REACTOME_TRNA_AMINOACYLATION	22	42	7.34424e-05	0.000177464	0.097605	Aars;Aimp2;Cars;Dars;Eprs;Farsa;Farsb;Gars;Hars;Hars2;Iars;Iars2;Kars;Lars;Nars;Qars;Rars;Rars2;Sars;Tars;Vars;Wars
REACTOME_RECRUITMENT_OF_NUMA_TO_MITOTIC_CENTROSOMES	8	10	0.000300254	0.000633392	0.399037	Ccnb1;Cdk1;Nedd1;Numa1;Tubg1;Tubgcp2;Tubgcp3;Tubgcp5
REACTOME_TRANSMEMBRANE_TRANSPORT_OF_SMALL_MOLECULES	118	397	0.00755937	0.0129131	1	Aaas;Abca2;Abca3;Abca7;Abcc4;Abcc5;Abcd1;Abcd2;Abcd3;Adcy7;Aqp1;Atp10d;Atp11a;Atp11b;Atp11c;Atp1a1;Atp1a3;Atp1b1;Atp1b2;Atp1b3;Atp2a2;Atp2a3;Atp2c1;Atp6v0a2;Atp6v0b;Atp6v0d1;Atp6v0e;Atp6v1a;Atp6v1b2;Atp6v1c1;Atp6v1d;Atp6v1e1;Atp6v1f;Atp6v1g1;Atp6v1h;Atp7a;Atp8a1;Atp8b4;Fth1;Ftl1;G6pc3;Gnas;Gnb1;Gnb2;Gng10;Gng12;Gng2;Gng5;Hk1;Hk2;Hk3;Hmox2;Mfsd7b;Nup107;Nup153;Nup155;Nup188;Nup205;Nup210;Nup214;Nu…
REACTOME_INTEGRIN_ALPHAIIB_BETA3_SIGNALING	16	27	9.22656e-05	0.000213254	0.122621	Akt1;Apbb1ip;Crk;Csk;Fn1;Grb2;Itgb3;Pdpk1;Ptpn1;Rap1a;Rap1b;Rasgrp2;Shc1;Sos1;Syk;Tln1
REACTOME_INSULIN_SYNTHESIS_AND_PROCESSING	12	19	0.000312475	0.00065605	0.415279	Exoc1;Exoc2;Exoc3;Exoc4;Exoc5;Exoc6;Kif5b;Myo5a;Rab27a;Slc30a5;Slc30a7;Vamp2
REACTOME_CYCLIN_E_ASSOCIATED_EVENTS_DURING_G1_S_TRANSITION_	52	62	3.2795e-23	7.02977e-22	4.35846e-20	Ccna2;Ccne1;Ccnh;Cdc25a;Cdk2;Cdkn1b;Cks1b;Cul1;Max;Myc;Pkmyt1;Psma1;Psma2;Psma3;Psma4;Psma5;Psma6;Psma7;Psmb1;Psmb10;Psmb2;Psmb3;Psmb4;Psmb6;Psmb7;Psmb8;Psmb9;Psmc1;Psmc2;Psmc3;Psmc4;Psmc5;Psmc6;Psmd1;Psmd11;Psmd12;Psmd13;Psmd14;Psmd2;Psmd3;Psmd5;Psmd6;Psmd7;Psmd8;Psme1;Psme2;Psmf1;Rb1;Rps27a;Skp1a;Uba52;Wee1
REACTOME_HOMOLOGOUS_RECOMBINATION_REPAIR_OF_REPLICATION_INDEPENDENT_DOUBLE_STRAND_BREAKS	12	15	7.57961e-06	2.17566e-05	0.0100733	Atm;Brca1;Brca2;Brip1;H2afx;Lig1;Mdc1;Nbn;Rad50;Rad51;Rpa1;Rpa2
REACTOME_G1_PHASE	24	34	1.18464e-08	5.44771e-08	1.57439e-05	Ccnd3;Ccnh;Cdk4;Cdk6;Cdkn1b;Cdkn2c;Cdkn2d;Cks1b;Cul1;E2f2;E2f3;E2f4;Ppp2ca;Ppp2cb;Ppp2r1a;Ppp2r1b;Ppp2r2a;Rb1;Rbl1;Rbl2;Rps27a;Skp1a;Tfdp1;Uba52
REACTOME_P53_DEPENDENT_G1_DNA_DAMAGE_RESPONSE	46	53	5.78005e-22	1.09738e-20	7.68169e-19	Atm;Ccne1;Cdk2;Cdkn1b;Mdm2;Psma1;Psma2;Psma3;Psma4;Psma5;Psma6;Psma7;Psmb1;Psmb10;Psmb2;Psmb3;Psmb4;Psmb6;Psmb7;Psmb8;Psmb9;Psmc1;Psmc2;Psmc3;Psmc4;Psmc5;Psmc6;Psmd1;Psmd11;Psmd12;Psmd13;Psmd14;Psmd2;Psmd3;Psmd5;Psmd6;Psmd7;Psmd8;Psme1;Psme2;Psme4;Psmf1;Rfwd2;Rps27a;Trp53;Uba52
REACTOME_TRANSCRIPTION_COUPLED_NER_TC_NER	20	43	0.00111586	0.00217765	1	Ccnh;Ercc3;Ercc6;Gtf2h1;Lig1;Pcna;Pold3;Pole;Pole2;Polr2a;Polr2b;Polr2g;Rfc2;Rfc3;Rfc4;Rfc5;Rpa1;Rpa2;Tcea1;Xab2
REACTOME_RNA_POL_II_TRANSCRIPTION_PRE_INITIATION_AND_PROMOTER_OPENING	16	38	0.0126792	0.0206757	1	Ccnh;Ercc3;Gtf2a1;Gtf2a2;Gtf2b;Gtf2e1;Gtf2f1;Gtf2h1;Polr2a;Polr2b;Polr2g;Taf1;Taf10;Taf12;Taf9;Tbp
REACTOME_MRNA_PROCESSING	116	151	8.53685e-43	5.9713e-41	1.13455e-39	Aaas;Adar;Apobec1;Ccar1;Ccnh;Cd2bp2;Cdc40;Cpsf1;Cpsf2;Cpsf3;Cpsf7;Cstf2;Cstf3;Ddx23;Dhx38;Dhx9;Dnajc8;Eftud2;Eif4e;Ercc3;Fus;Gtf2f1;Gtf2h1;Hnrnpa0;Hnrnpa1;Hnrnpa2b1;Hnrnpa3;Hnrnpc;Hnrnpd;Hnrnpf;Hnrnph1;Hnrnph2;Hnrnpk;Hnrnpl;Hnrnpm;Hnrnpr;Hnrnpu;Hnrnpul1;Magoh;Ncbp1;Ncbp2;Nfx1;Nudt21;Nup107;Nup153;Nup155;Nup188;Nup205;Nup210;Nup214;Nup50;Nup54;Nup62;Nup85;Nup88;Nup93;Nxf1;Pabpn1;Papola;Pcbp1;Pcbp2…
REACTOME_SIGNALING_BY_PDGF	52	116	9.10262e-07	3.08607e-06	0.00120974	Adcy7;Akt1;Akt2;Akt3;Calm1;Calm2;Calm3;Cdk1;Cdkn1b;Chuk;Creb1;Crk;Crkl;Foxo1;Foxo3;Foxo4;Furin;Grb2;Gsk3a;Itpr2;Kras;Map2k1;Map2k2;Mapk1;Mapk3;Mapkap1;Mdm2;Mtor;Nck1;Nras;Pdpk1;Pik3ca;Pik3cb;Pik3r1;Prkaca;Prkacb;Prkar1a;Prkar2b;Prkcd;Pten;Raf1;Rapgef1;Rasa1;Rictor;Sos1;Stat1;Stat3;Stat5a;Stat5b;Stat6;Thbs1;Ywhab
REACTOME_ASSOCIATION_OF_TRIC_CCT_WITH_TARGET_PROTEINS_DURING_BIOSYNTHESIS	17	26	8.652e-06	2.4413e-05	0.0114985	Ap3m1;Arfgef2;Cct2;Cct3;Cct4;Cct5;Cct6a;Cct7;Cct8;Fbxl3;Fbxl5;Fbxw2;Fbxw7;Lonp2;Nop56;Tcp1;Xrn2
REACTOME_PREFOLDIN_MEDIATED_TRANSFER_OF_SUBSTRATE_TO_CCT_TRIC	15	25	0.000126088	0.000286445	0.16757	Actb;Cct2;Cct3;Cct4;Cct5;Cct6a;Cct7;Cct8;Pfdn5;Tcp1;Tuba1a;Tuba1c;Tuba4a;Tubb4b;Vbp1
REACTOME_GPVI_MEDIATED_ACTIVATION_CASCADE	23	31	5.03333e-09	2.47752e-08	6.6893e-06	Akt1;Akt2;Akt3;Cdc42;Fcer1g;Fyn;Lcp2;Lyn;Pdpk1;Pik3ca;Pik3cb;Pik3cg;Pik3r1;Pik3r5;Plcg2;Rac1;Rac2;Rhoa;Rhob;Rhog;Syk;Vav1;Vav3
REACTOME_PROTEIN_FOLDING	27	49	4.15068e-06	1.27691e-05	0.00551625	Actb;Ap3m1;Arfgef2;Cct2;Cct3;Cct4;Cct5;Cct6a;Cct7;Cct8;Fbxl3;Fbxl5;Fbxw2;Fbxw7;Lonp2;Nop56;Pfdn5;Tbca;Tbce;Tcp1;Tuba1a;Tuba1b;Tuba1c;Tuba4a;Tubb4b;Vbp1;Xrn2
REACTOME_FORMATION_OF_TUBULIN_FOLDING_INTERMEDIATES_BY_CCT_TRIC	13	19	5.08899e-05	0.000126891	0.0676327	Cct2;Cct3;Cct4;Cct5;Cct6a;Cct7;Cct8;Tcp1;Tuba1a;Tuba1b;Tuba1c;Tuba4a;Tubb4b
REACTOME_PEROXISOMAL_LIPID_METABOLISM	12	20	0.000611039	0.00123791	0.81207	Abcd1;Acox3;Agps;Crot;Far1;Far2;Gnpat;Hsd17b4;Idh1;Phyh;Scp2;Slc25a17
REACTOME_METABOLISM_OF_NUCLEOTIDES	35	69	1.42803e-06	4.72103e-06	0.00189786	Adss;Adssl1;Ak2;Ampd2;Ampd3;Aprt;Atic;Cat;Cmpk1;Ctps2;Dck;Dtymk;Gart;Gda;Glrx;Gmps;Gpx1;Gsr;Hprt;Impdh2;Nme1;Nt5c2;Paics;Pfas;Ppat;Rrm1;Rrm2;Rrm2b;Tk1;Txn1;Txnrd1;Tyms;Uck2;Umps;Xdh
REACTOME_METABOLISM_OF_PROTEINS	233	399	1.02124e-49	1.35723e-47	1.35723e-46	Aco2;Actb;Alg10b;Alg2;Alg6;Alg8;Ap3m1;Arfgef2;Arsb;Atp5a1;Atp5b;Atp5g1;B3gnt2;B4galt1;B4galt3;B4galt6;C1galt1;C1galt1c1;Calr;Canx;Cct2;Cct3;Cct4;Cct5;Cct6a;Cct7;Cct8;Cs;Cyc1;Dad1;Ddost;Dnajc19;Dpagt1;Edem1;Edem2;Edem3;Eef1a1;Eef1b2;Eef1g;Eef2;Eif1ax;Eif2s1;Eif2s2;Eif2s3x;Eif3a;Eif3b;Eif3c;Eif3d;Eif3e;Eif3f;Eif3h;Eif3i;Eif3k;Eif4a1;Eif4a2;Eif4b;Eif4e;Eif4ebp1;Eif4g1;Eif4h;Eif5;Eif5a;Eif5b;Etf1;Fau…
REACTOME_DOWNSTREAM_SIGNAL_TRANSDUCTION	50	89	9.17011e-11	5.97406e-10	1.21871e-07	Adcy7;Akt1;Akt2;Akt3;Calm1;Calm2;Calm3;Cdk1;Cdkn1b;Chuk;Creb1;Crk;Crkl;Foxo1;Foxo3;Foxo4;Grb2;Gsk3a;Itpr2;Kras;Map2k1;Map2k2;Mapk1;Mapk3;Mapkap1;Mdm2;Mtor;Nck1;Nras;Pdpk1;Pik3ca;Pik3cb;Pik3r1;Prkaca;Prkacb;Prkar1a;Prkar2b;Prkcd;Pten;Raf1;Rapgef1;Rasa1;Rictor;Sos1;Stat1;Stat3;Stat5a;Stat5b;Stat6;Ywhab
REACTOME_CDC6_ASSOCIATION_WITH_THE_ORC_ORIGIN_COMPLEX	8	11	0.000868492	0.0017176	1	Cdc6;E2f2;E2f3;Orc2;Orc3;Orc4;Orc5;Orc6
REACTOME_M_G1_TRANSITION	68	77	6.52379e-33	2.62731e-31	8.67011e-30	Cdc45;Cdc6;Cdc7;Cdk2;Cdt1;Dbf4;E2f2;E2f3;Gmnn;Mcm10;Mcm2;Mcm3;Mcm4;Mcm5;Mcm6;Mcm7;Orc2;Orc3;Orc4;Orc5;Orc6;Pola1;Pola2;Pole;Pole2;Prim1;Prim2;Psma1;Psma2;Psma3;Psma4;Psma5;Psma6;Psma7;Psmb1;Psmb10;Psmb2;Psmb3;Psmb4;Psmb6;Psmb7;Psmb8;Psmb9;Psmc1;Psmc2;Psmc3;Psmc4;Psmc5;Psmc6;Psmd1;Psmd11;Psmd12;Psmd13;Psmd14;Psmd2;Psmd3;Psmd5;Psmd6;Psmd7;Psmd8;Psme1;Psme2;Psme4;Psmf1;Rpa1;Rpa2;Rps27a;Uba52
REACTOME_MRNA_SPLICING	86	104	1.34879e-36	6.40194e-35	1.79254e-33	Ccar1;Cd2bp2;Cdc40;Cpsf1;Cpsf2;Cpsf3;Cpsf7;Cstf2;Cstf3;Ddx23;Dhx38;Dhx9;Dnajc8;Eftud2;Fus;Gtf2f1;Hnrnpa0;Hnrnpa1;Hnrnpa2b1;Hnrnpa3;Hnrnpc;Hnrnpd;Hnrnpf;Hnrnph1;Hnrnph2;Hnrnpk;Hnrnpl;Hnrnpm;Hnrnpr;Hnrnpu;Hnrnpul1;Magoh;Ncbp1;Ncbp2;Nfx1;Nudt21;Pabpn1;Papola;Pcbp1;Pcbp2;Pcf11;Phf5a;Polr2a;Polr2b;Polr2g;Prpf6;Prpf8;Ptbp1;Rbm5;Rbm8a;Rbmx;Sf3a1;Sf3a2;Sf3a3;Sf3b1;Sf3b2;Sf3b3;Sf3b4;Sf3b5;Smc1a;Snrnp200;S…
REACTOME_MRNA_SPLICING_MINOR_PATHWAY	27	40	6.67636e-09	3.19168e-08	8.87288e-06	Ddx23;Eftud2;Gtf2f1;Ncbp1;Ncbp2;Polr2a;Polr2b;Polr2g;Prpf6;Prpf8;Sf3b1;Sf3b2;Sf3b3;Sf3b4;Sf3b5;Snrnp200;Snrnp40;Snrpb;Snrpd1;Snrpd3;Snrpe;Snrpg;Srsf1;Srsf2;Srsf6;Srsf7;Txnl4a
REACTOME_3_UTR_MEDIATED_TRANSLATIONAL_REGULATION	93	100	2.52479e-49	3.0504e-47	3.35544e-46	Eif1ax;Eif2s1;Eif2s2;Eif2s3x;Eif3a;Eif3b;Eif3c;Eif3d;Eif3e;Eif3f;Eif3h;Eif3i;Eif3k;Eif4a1;Eif4a2;Eif4b;Eif4e;Eif4g1;Eif4h;Fau;Pabpc1;Rpl10;Rpl10a;Rpl11;Rpl12;Rpl13;Rpl13a;Rpl14;Rpl15;Rpl17;Rpl18;Rpl18a;Rpl19;Rpl21;Rpl22;Rpl23;Rpl23a;Rpl24;Rpl27;Rpl27a;Rpl28;Rpl29;Rpl3;Rpl31;Rpl32;Rpl35;Rpl35a;Rpl36;Rpl36a;Rpl37;Rpl37a;Rpl38;Rpl39;Rpl4;Rpl5;Rpl6;Rpl7;Rpl7a;Rpl8;Rpl9;Rplp0;Rplp1;Rplp2;Rps10;Rps11;R…
REACTOME_PROCESSING_OF_CAPPED_INTRONLESS_PRE_MRNA	17	23	5.98424e-07	2.12648e-06	0.000795305	Cpsf1;Cpsf2;Cpsf3;Cpsf7;Cstf2;Cstf3;Ncbp1;Ncbp2;Nudt21;Pabpn1;Papola;Pcf11;Slbp;Snrpb;Snrpd3;Snrpe;Snrpg
REACTOME_PURINE_RIBONUCLEOSIDE_MONOPHOSPHATE_BIOSYNTHESIS	9	11	8.71643e-05	0.000202166	0.115841	Adss;Adssl1;Atic;Gart;Gmps;Impdh2;Paics;Pfas;Ppat
REACTOME_G1_S_TRANSITION	88	104	5.1422e-39	2.7336e-37	6.83399e-36	Ccna2;Ccnb1;Ccne1;Ccnh;Cdc25a;Cdc45;Cdc6;Cdc7;Cdk1;Cdk2;Cdkn1b;Cdt1;Cks1b;Cul1;Dbf4;Fbxo5;Max;Mcm10;Mcm2;Mcm3;Mcm4;Mcm5;Mcm6;Mcm7;Myc;Orc2;Orc3;Orc4;Orc5;Orc6;Pcna;Pkmyt1;Pola1;Pola2;Pole;Pole2;Ppp2ca;Ppp2cb;Ppp2r1a;Ppp2r1b;Prim1;Prim2;Psma1;Psma2;Psma3;Psma4;Psma5;Psma6;Psma7;Psmb1;Psmb10;Psmb2;Psmb3;Psmb4;Psmb6;Psmb7;Psmb8;Psmb9;Psmc1;Psmc2;Psmc3;Psmc4;Psmc5;Psmc6;Psmd1;Psmd11;Psmd12;Psmd13;Psm…
REACTOME_CITRIC_ACID_CYCLE_TCA_CYCLE	19	19	1.56176e-12	1.22093e-11	2.07557e-09	Aco2;Cs;Dld;Dlst;Fh1;Idh2;Idh3a;Idh3b;Idh3g;Mdh2;Nnt;Ogdh;Sdha;Sdhb;Sdhc;Sdhd;Sucla2;Suclg1;Suclg2
REACTOME_TRANSCRIPTION	121	182	4.00718e-34	1.66423e-32	5.32555e-31	Brf1;Cbx3;Ccnh;Ccnt1;Ccnt2;Cdc40;Cdk9;Cpsf1;Cpsf2;Cpsf3;Cpsf7;Cstf2;Cstf3;Dhx38;Ehmt2;Ell;Ercc3;Ercc6;Gtf2a1;Gtf2a2;Gtf2b;Gtf2e1;Gtf2f1;Gtf2h1;Gtf3c2;Gtf3c3;Gtf3c4;H2afx;H2afz;H3f3a;H3f3b;Hist1h2ab;Hist1h2af;Hist1h2ag;Hist1h2ai;Hist1h2bb;Hist1h2bc;Hist1h2be;Hist1h2bf;Hist1h2bg;Hist1h2bk;Hist1h2bl;Hist1h2bm;Hist1h3a;Hist1h3b;Hist1h3c;Hist1h3d;Hist1h3e;Hist1h3f;Hist1h3g;Hist1h3h;Hist1h3i;Hist1h4a;H…
REACTOME_POL_SWITCHING	10	13	8.44603e-05	0.000199374	0.112248	Pcna;Pola1;Pola2;Pold3;Prim1;Prim2;Rfc2;Rfc3;Rfc4;Rfc5
REACTOME_NUCLEOTIDE_EXCISION_REPAIR	22	48	0.000982865	0.00192943	1	Ccnh;Ddb1;Ercc3;Ercc6;Gtf2h1;Lig1;Pcna;Pold3;Pole;Pole2;Polr2a;Polr2b;Polr2g;Rad23b;Rfc2;Rfc3;Rfc4;Rfc5;Rpa1;Rpa2;Tcea1;Xab2
REACTOME_REGULATION_OF_THE_FANCONI_ANEMIA_PATHWAY	5	7	0.0105914	0.017595	1	Atm;Atr;Rps27a;Uba52;Usp1
REACTOME_AXON_GUIDANCE	86	236	1.53877e-05	4.21656e-05	0.0204503	Abl1;Ablim1;Alcam;Ap2a1;Ap2a2;Ap2b1;Ap2m1;Ap2s1;Cap1;Cd24a;Cdc42;Cdk1;Cfl1;Clasp1;Clta;Cltc;Creb1;Csnk2a1;Csnk2a2;Csnk2b;Dlg1;Dnm2;Dpysl2;Ezr;Fes;Fyn;Gpc1;Grb2;Hsp90aa1;Hsp90ab1;Itgav;Itgb1;Itgb3;Kif4;Kras;Map2k1;Map2k2;Mapk1;Mapk3;Met;Msn;Myh9;Myl12b;Myl6;Ncam1;Nck1;Nras;Nrp1;Numb;Pak1;Pak2;Pfn1;Pip5k1c;Pitpna;Plxnc1;Ptprc;Rac1;Rac2;Raf1;Ranbp9;Rdx;Rhoa;Rhob;Rhog;Rock1;Rock2;Rps6ka1;Rps6ka3;Rps6…
REACTOME_ACTIVATION_OF_CHAPERONE_GENES_BY_XBP1S	26	41	8.83123e-08	3.52454e-07	0.000117367	Add1;Arfgap1;Atp6v0d1;Ctdsp2;Cxxc1;Dctn1;Dnajb11;Dnajb9;Dnajc3;Edem1;Gosr2;Gsk3a;Hdgf;Hyou1;Klhdc3;Pdia6;Preb;Sec31a;Serp1;Shc1;Ssr1;Syvn1;Tatdn2;Tln1;Tpp1;Xbp1
REACTOME_PERK_REGULATED_GENE_EXPRESSION	15	26	0.000232111	0.000500607	0.308475	Asns;Atf3;Atf4;Atf6;Dcp2;Dis3;Eif2ak3;Eif2s1;Exosc3;Exosc8;Herpud1;Hspa5;Khsrp;Nfya;Nfyb
REACTOME_TRAFFICKING_OF_AMPA_RECEPTORS	11	26	0.0371476	0.0562932	1	Ap2a1;Ap2a2;Ap2b1;Ap2m1;Ap2s1;Camk2d;Dlg1;Gria3;Mdm2;Nsf;Prkcb
REACTOME_ACTIVATION_OF_CHAPERONES_BY_ATF6_ALPHA	10	11	5.29311e-06	1.59876e-05	0.00703454	Atf4;Atf6;Calr;Hsp90b1;Hspa5;Mbtps1;Mbtps2;Nfya;Nfyb;Xbp1
REACTOME_TRANSPORT_OF_MATURE_MRNA_DERIVED_FROM_AN_INTRONLESS_TRANSCRIPT	26	31	3.1803e-12	2.41521e-11	4.22662e-09	Aaas;Cpsf1;Cpsf2;Cpsf3;Eif4e;Ncbp1;Ncbp2;Nup107;Nup153;Nup155;Nup188;Nup205;Nup210;Nup214;Nup50;Nup54;Nup62;Nup85;Nup88;Nup93;Nxf1;Pom121;Rae1;Ranbp2;Seh1l;Tpr
REACTOME_ACTIVATION_OF_GENES_BY_ATF4	12	23	0.00499095	0.00883218	1	Asns;Atf3;Atf4;Atf6;Dcp2;Dis3;Exosc3;Exosc8;Herpud1;Khsrp;Nfya;Nfyb
REACTOME_UNFOLDED_PROTEIN_RESPONSE	46	72	6.79094e-13	5.64073e-12	9.02517e-10	Add1;Arfgap1;Asns;Atf3;Atf4;Atf6;Atp6v0d1;Calr;Ctdsp2;Cxxc1;Dcp2;Dctn1;Dis3;Dnajb11;Dnajb9;Dnajc3;Edem1;Eif2ak3;Eif2s1;Ern1;Exosc3;Exosc8;Gosr2;Gsk3a;Hdgf;Herpud1;Hsp90b1;Hspa5;Hyou1;Khsrp;Klhdc3;Mbtps1;Mbtps2;Nfya;Nfyb;Pdia6;Preb;Sec31a;Serp1;Shc1;Ssr1;Syvn1;Tatdn2;Tln1;Tpp1;Xbp1
REACTOME_G_ALPHA1213_SIGNALLING_EVENTS	36	73	2.74756e-06	8.65286e-06	0.00365151	Abr;Akap13;Arhgap4;Arhgef1;Arhgef18;Arhgef2;Arhgef3;Arhgef6;Cdc42;Ect2;Fgd3;Fgd4;Gna12;Gna13;Gnb1;Gnb2;Gng10;Gng12;Gng2;Gng5;Net1;Pik3ca;Pik3r1;Prex1;Rac1;Rac2;Rhoa;Rhob;Rhog;Rock1;Rock2;Sos1;Sos2;Tiam1;Vav1;Vav3
REACTOME_TRAFFICKING_OF_GLUR2_CONTAINING_AMPA_RECEPTORS	8	15	0.0132516	0.0214773	1	Ap2a1;Ap2a2;Ap2b1;Ap2m1;Ap2s1;Gria3;Nsf;Prkcb
REACTOME_ACTIVATION_OF_CHAPERONE_GENES_BY_ATF6_ALPHA	8	9	7.61938e-05	0.000181472	0.101262	Atf4;Atf6;Calr;Hsp90b1;Hspa5;Nfya;Nfyb;Xbp1
REACTOME_FORMATION_OF_RNA_POL_II_ELONGATION_COMPLEX_	17	35	0.00213072	0.00398835	1	Ccnh;Ccnt1;Ccnt2;Cdk9;Ell;Ercc3;Gtf2f1;Gtf2h1;Ncbp1;Ncbp2;Polr2a;Polr2b;Polr2g;Ssrp1;Supt16;Supt5;Tcea1
REACTOME_MRNA_3_END_PROCESSING	30	33	5.54416e-16	5.9904e-15	7.36819e-13	Cdc40;Cpsf1;Cpsf2;Cpsf3;Cpsf7;Cstf2;Cstf3;Dhx38;Magoh;Ncbp1;Ncbp2;Nfx1;Nudt21;Pabpn1;Papola;Pcf11;Rbm8a;Srrm1;Srsf1;Srsf11;Srsf2;Srsf3;Srsf4;Srsf5;Srsf6;Srsf7;Srsf9;U2af1;U2af2;Upf3b
REACTOME_CYCLIN_A_B1_ASSOCIATED_EVENTS_DURING_G2_M_TRANSITION	11	15	7.48492e-05	0.000179234	0.0994746	Ccna2;Ccnb1;Ccnb2;Ccnh;Cdc25a;Cdc25b;Cdk1;Pkmyt1;Plk1;Wee1;Xpo1
REACTOME_ELONGATION_ARREST_AND_RECOVERY	12	24	0.00633995	0.0109426	1	Ccnt1;Ccnt2;Cdk9;Ell;Gtf2f1;Polr2a;Polr2b;Polr2g;Ssrp1;Supt16;Supt5;Tcea1
REACTOME_CD28_CO_STIMULATION	18	31	4.89972e-05	0.000123562	0.0651172	Akt1;Akt2;Akt3;Cd80;Cdc42;Fyn;Grb2;Lyn;Mapkap1;Mtor;Pak1;Pak2;Pdpk1;Pik3ca;Pik3r1;Rac1;Rictor;Vav1
REACTOME_ACTIVATION_OF_RAC	7	12	0.0111317	0.0183094	1	Gpc1;Nck1;Pak1;Pak2;Rac1;Sos1;Sos2
REACTOME_SEMA3A_PAK_DEPENDENT_AXON_REPULSION	9	14	0.00154442	0.00292801	1	Cfl1;Fes;Fyn;Hsp90aa1;Hsp90ab1;Nrp1;Pak1;Pak2;Rac1
REACTOME_CD28_DEPENDENT_VAV1_PATHWAY	8	11	0.000868492	0.0017176	1	Cd80;Cdc42;Fyn;Grb2;Pak1;Pak2;Rac1;Vav1
REACTOME_SEMA4D_IN_SEMAPHORIN_SIGNALING	14	29	0.00404621	0.00726677	1	Cdc42;Met;Myh9;Myl12b;Myl6;Ptprc;Rac1;Rac2;Rhoa;Rhob;Rhog;Rock1;Rock2;Sema4d
REACTOME_SEMAPHORIN_INTERACTIONS	29	64	0.000181435	0.000401209	0.241127	Cdc42;Cfl1;Dpysl2;Fes;Fyn;Hsp90aa1;Hsp90ab1;Itgb1;Met;Myh9;Myl12b;Myl6;Nrp1;Pak1;Pak2;Pip5k1c;Plxnc1;Ptprc;Rac1;Rac2;Rhoa;Rhob;Rhog;Rock1;Rock2;Sema4a;Sema4d;Tln1;Tyrobp
REACTOME_SEMA4D_INDUCED_CELL_MIGRATION_AND_GROWTH_CONE_COLLAPSE	12	24	0.00633995	0.0109426	1	Cdc42;Myh9;Myl12b;Myl6;Rac1;Rac2;Rhoa;Rhob;Rhog;Rock1;Rock2;Sema4d
REACTOME_LYSOSOME_VESICLE_BIOGENESIS	16	22	1.86318e-06	6.02473e-06	0.00247616	Ap1b1;Ap1g1;Ap1m1;Ap1s2;Arf1;Arrb1;Clta;Cltc;Ctsz;Dnm2;Gns;Hspa8;M6pr;Txndc5;Vamp2;Vamp8
REACTOME_G_BETA_GAMMA_SIGNALLING_THROUGH_PI3KGAMMA	13	25	0.0032804	0.00596395	1	Akt1;Akt2;Akt3;Gnb1;Gnb2;Gng10;Gng12;Gng2;Gng5;Pdpk1;Pik3cg;Pik3r5;Rhoa
REACTOME_SPHINGOLIPID_METABOLISM	29	59	2.42164e-05	6.42388e-05	0.0321836	Acer3;Arsb;Asah1;Cerk;Cers2;Cers5;Cers6;Col4a3bp;Csnk1g2;Ctsa;Degs1;Galc;Gba;Gba2;Gla;Gm2a;Hexa;Hexb;Neu1;Osbp;Psap;Sgms1;Sgms2;Sgpl1;Sgpp1;Sptlc2;Ugcg;Vapa;Vapb
REACTOME_COSTIMULATION_BY_THE_CD28_FAMILY	32	57	1.80761e-07	6.96323e-07	0.000240231	Akt1;Akt2;Akt3;Btla;Cd80;Cdc42;Csk;Fyn;Grb2;H2-Aa;H2-Eb1;Lyn;Mapkap1;Mtor;Pak1;Pak2;Pdpk1;Pik3ca;Pik3r1;Ppp2ca;Ppp2cb;Ppp2r1a;Ppp2r1b;Ppp2r5a;Ppp2r5c;Ppp2r5d;Ppp2r5e;Ptpn6;Rac1;Rictor;Tnfrsf14;Vav1
REACTOME_SIGNALING_BY_ROBO_RECEPTOR	14	28	0.00290949	0.00534076	1	Abl1;Cap1;Cdc42;Clasp1;Gpc1;Nck1;Pak1;Pak2;Pfn1;Rac1;Sos1;Sos2;Srgap2;Vasp
REACTOME_CD28_DEPENDENT_PI3K_AKT_SIGNALING	11	21	0.00767281	0.0130901	1	Akt1;Akt2;Akt3;Cd80;Fyn;Mapkap1;Mtor;Pdpk1;Pik3ca;Pik3r1;Rictor
REACTOME_G_PROTEIN_BETA_GAMMA_SIGNALLING	14	28	0.00290949	0.00534076	1	Akt1;Akt2;Akt3;Gnb1;Gnb2;Gng10;Gng12;Gng2;Gng5;Pdpk1;Pik3cg;Pik3r5;Plcb2;Rhoa
REACTOME_GOLGI_ASSOCIATED_VESICLE_BIOGENESIS	39	48	8.61936e-17	1.01373e-15	1.14551e-13	Ap1b1;Ap1g1;Ap1m1;Ap1s2;Ap3b1;Ap3s1;Ap4b1;Ap4e1;Arf1;Arrb1;Clta;Cltc;Cpd;Dnm2;Dtnbp1;Fth1;Ftl1;Gak;Hip1r;Hspa8;Igf2r;Napa;Ocrl;Picalm;Pik3c2a;Pum1;Rab5c;Snapin;Snx2;Snx5;Snx9;Sort1;Tbc1d8b;Tfrc;Tpd52;Txndc5;Vamp2;Vamp8;Yipf6
REACTOME_CTLA4_INHIBITORY_SIGNALING	15	21	5.71189e-06	1.71357e-05	0.0075911	Akt1;Akt2;Akt3;Cd80;Fyn;Lyn;Pdpk1;Ppp2ca;Ppp2cb;Ppp2r1a;Ppp2r1b;Ppp2r5a;Ppp2r5c;Ppp2r5d;Ppp2r5e
REACTOME_CDT1_ASSOCIATION_WITH_THE_CDC6_ORC_ORIGIN_COMPLEX	47	54	1.57889e-22	3.17932e-21	2.09835e-19	Cdc6;Cdt1;Gmnn;Orc2;Orc3;Orc4;Orc5;Orc6;Psma1;Psma2;Psma3;Psma4;Psma5;Psma6;Psma7;Psmb1;Psmb10;Psmb2;Psmb3;Psmb4;Psmb6;Psmb7;Psmb8;Psmb9;Psmc1;Psmc2;Psmc3;Psmc4;Psmc5;Psmc6;Psmd1;Psmd11;Psmd12;Psmd13;Psmd14;Psmd2;Psmd3;Psmd5;Psmd6;Psmd7;Psmd8;Psme1;Psme2;Psme4;Psmf1;Rps27a;Uba52
REACTOME_REPAIR_SYNTHESIS_FOR_GAP_FILLING_BY_DNA_POL_IN_TC_NER	10	14	0.000231816	0.000500607	0.308083	Pcna;Pold3;Pole;Pole2;Rfc2;Rfc3;Rfc4;Rfc5;Rpa1;Rpa2
REACTOME_SYNTHESIS_OF_DNA	75	90	1.5766e-32	6.16266e-31	2.09531e-29	Ccna2;Cdc45;Cdc6;Cdk2;Cdkn1b;Cdt1;Dna2;Fen1;Gins1;Lig1;Mcm2;Mcm3;Mcm4;Mcm5;Mcm6;Mcm7;Orc2;Orc3;Orc4;Orc5;Orc6;Pcna;Pola1;Pola2;Pold3;Pole;Pole2;Prim1;Prim2;Psma1;Psma2;Psma3;Psma4;Psma5;Psma6;Psma7;Psmb1;Psmb10;Psmb2;Psmb3;Psmb4;Psmb6;Psmb7;Psmb8;Psmb9;Psmc1;Psmc2;Psmc3;Psmc4;Psmc5;Psmc6;Psmd1;Psmd11;Psmd12;Psmd13;Psmd14;Psmd2;Psmd3;Psmd5;Psmd6;Psmd7;Psmd8;Psme1;Psme2;Psme4;Psmf1;Rb1;Rfc2;Rfc3;Rf…
REACTOME_DEADENYLATION_OF_MRNA	15	17	3.9295e-08	1.67382e-07	5.2223e-05	Cnot10;Cnot2;Cnot3;Cnot4;Cnot6;Cnot7;Cnot8;Eif4a1;Eif4a2;Eif4a3;Eif4b;Eif4e;Eif4g1;Pabpc1;Paip1
REACTOME_MRNA_DECAY_BY_5_TO_3_EXORIBONUCLEASE	9	14	0.00154442	0.00292801	1	Dcp1a;Dcp2;Ddx6;Edc3;Edc4;Lsm3;Lsm6;Patl1;Xrn1
REACTOME_SIGNAL_AMPLIFICATION	13	31	0.0321123	0.0492808	1	Gna13;Gnai2;Gnai3;Gnaq;Gnb1;Gnb2;Gng10;Gng12;Gng2;Gng5;Mapk14;P2ry1;Pla2g4a
REACTOME_DOUBLE_STRAND_BREAK_REPAIR	14	21	4.02152e-05	0.000102584	0.053446	Atm;Brca1;Brca2;Brip1;H2afx;Lig1;Mdc1;Nbn;Prkdc;Rad50;Rad51;Rpa1;Rpa2;Tdp1
REACTOME_AUTODEGRADATION_OF_THE_E3_UBIQUITIN_LIGASE_COP1	42	47	3.05216e-21	5.26794e-20	4.05632e-18	Atm;Psma1;Psma2;Psma3;Psma4;Psma5;Psma6;Psma7;Psmb1;Psmb10;Psmb2;Psmb3;Psmb4;Psmb6;Psmb7;Psmb8;Psmb9;Psmc1;Psmc2;Psmc3;Psmc4;Psmc5;Psmc6;Psmd1;Psmd11;Psmd12;Psmd13;Psmd14;Psmd2;Psmd3;Psmd5;Psmd6;Psmd7;Psmd8;Psme1;Psme2;Psme4;Psmf1;Rfwd2;Rps27a;Trp53;Uba52
REACTOME_CREB_PHOSPHORYLATION_THROUGH_THE_ACTIVATION_OF_RAS	12	27	0.0212285	0.0333484	1	Akap9;Braf;Calm1;Calm2;Calm3;Camk2d;Creb1;Mapk1;Pdpk1;Raf1;Rps6ka1;Rps6ka3
REACTOME_METABOLISM_OF_MRNA	169	204	4.85044e-71	1.07437e-68	6.44624e-68	Akt1;Anp32a;Casc3;Cnot10;Cnot2;Cnot3;Cnot4;Cnot6;Cnot7;Cnot8;Dcp1a;Dcp2;Dcps;Ddx6;Dis3;Edc3;Edc4;Eif4a1;Eif4a2;Eif4a3;Eif4b;Eif4e;Eif4g1;Elavl1;Etf1;Exosc3;Exosc8;Fau;Hnrnpd;Hspa8;Khsrp;Lsm3;Lsm6;Magoh;Mapk14;Mapkapk2;Ncbp1;Ncbp2;Nup214;Pabpc1;Paip1;Patl1;Ppp2ca;Ppp2r1a;Ppp2r2a;Prkcd;Psma1;Psma2;Psma3;Psma4;Psma5;Psma6;Psma7;Psmb1;Psmb10;Psmb2;Psmb3;Psmb4;Psmb6;Psmb7;Psmb8;Psmb9;Psmc1;Psmc2;Psmc3…
REACTOME_DEADENYLATION_DEPENDENT_MRNA_DECAY	28	42	5.36507e-09	2.63106e-08	7.13018e-06	Cnot10;Cnot2;Cnot3;Cnot4;Cnot6;Cnot7;Cnot8;Dcp1a;Dcp2;Dcps;Ddx6;Dis3;Edc3;Edc4;Eif4a1;Eif4a2;Eif4a3;Eif4b;Eif4e;Eif4g1;Exosc3;Exosc8;Lsm3;Lsm6;Pabpc1;Paip1;Patl1;Xrn1
REACTOME_CELL_EXTRACELLULAR_MATRIX_INTERACTIONS	7	13	0.0191856	0.0302105	1	Actn1;Arhgef6;Ilk;Itgb1;Lims1;Rsu1;Vasp
REACTOME_PYRUVATE_METABOLISM	10	18	0.00386044	0.00695193	1	Bsg;Dlat;Dld;Ldha;Pdha1;Pdhb;Pdk3;Pdpr;Slc16a1;Slc16a3
REACTOME_GLUCOSE_TRANSPORT	24	37	1.48165e-07	5.77454e-07	0.000196912	Aaas;G6pc3;Hk1;Hk2;Hk3;Nup107;Nup153;Nup155;Nup188;Nup205;Nup210;Nup214;Nup50;Nup54;Nup62;Nup85;Nup88;Nup93;Pom121;Rae1;Ranbp2;Seh1l;Slc2a3;Tpr
REACTOME_METABOLISM_OF_RNA	197	247	4.45824e-77	1.185e-74	5.92501e-74	Aaas;Akt1;Anp32a;Casc3;Clns1a;Cnot10;Cnot2;Cnot3;Cnot4;Cnot6;Cnot7;Cnot8;Dcp1a;Dcp2;Dcps;Ddx20;Ddx6;Dis3;Edc3;Edc4;Eif4a1;Eif4a2;Eif4a3;Eif4b;Eif4e;Eif4g1;Elavl1;Etf1;Exosc3;Exosc8;Fau;Gemin7;Hnrnpd;Hspa8;Khsrp;Lsm3;Lsm6;Magoh;Mapk14;Mapkapk2;Ncbp1;Ncbp2;Nup107;Nup153;Nup155;Nup188;Nup205;Nup210;Nup214;Nup50;Nup54;Nup62;Nup85;Nup88;Nup93;Pabpc1;Paip1;Patl1;Pom121;Ppp2ca;Ppp2r1a;Ppp2r2a;Prkcd;Psma…
REACTOME_MITOTIC_G1_G1_S_PHASES	105	128	9.2671e-44	7.24469e-42	1.2316e-40	Ccna2;Ccnb1;Ccnd3;Ccne1;Ccnh;Cdc25a;Cdc45;Cdc6;Cdc7;Cdk1;Cdk2;Cdk4;Cdk6;Cdkn1b;Cdkn2c;Cdkn2d;Cdt1;Cks1b;Cul1;Dbf4;Dyrk1a;E2f2;E2f3;E2f4;Fbxo5;Hdac1;Lin52;Lin54;Lin9;Max;Mcm10;Mcm2;Mcm3;Mcm4;Mcm5;Mcm6;Mcm7;Myc;Orc2;Orc3;Orc4;Orc5;Orc6;Pcna;Pkmyt1;Pola1;Pola2;Pole;Pole2;Ppp2ca;Ppp2cb;Ppp2r1a;Ppp2r1b;Ppp2r2a;Prim1;Prim2;Psma1;Psma2;Psma3;Psma4;Psma5;Psma6;Psma7;Psmb1;Psmb10;Psmb2;Psmb3;Psmb4;Psmb6;P…
REACTOME_PI_3K_CASCADE	20	54	0.0361884	0.0550279	1	Akt1;Akt2;Akt3;Cdkn1b;Chuk;Creb1;Foxo1;Foxo3;Foxo4;Frs2;Grb2;Gsk3a;Mapkap1;Mdm2;Mtor;Pdpk1;Pik3ca;Pik3r1;Pten;Rictor
REACTOME_DOWNSTREAM_SIGNALING_OF_ACTIVATED_FGFR	41	95	5.05699e-05	0.000126891	0.0672074	Adcy7;Akt1;Akt2;Akt3;Calm1;Calm2;Calm3;Cdk1;Cdkn1b;Chuk;Creb1;Foxo1;Foxo3;Foxo4;Frs2;Grb2;Gsk3a;Itpr2;Kras;Map2k1;Map2k2;Mapk1;Mapk3;Mapkap1;Mdm2;Mtor;Nras;Pdpk1;Pik3ca;Pik3r1;Prkaca;Prkacb;Prkar1a;Prkar2b;Prkcd;Pten;Raf1;Rictor;Shc1;Sos1;Ywhab
REACTOME_REGULATION_OF_MITOTIC_CELL_CYCLE	65	77	5.0113e-29	1.7077e-27	6.66001e-26	Anapc1;Anapc2;Anapc4;Anapc5;Aurka;Aurkb;Bub1b;Bub3;Ccna2;Ccnb1;Cdc14a;Cdc16;Cdc20;Cdc23;Cdc26;Cdc27;Cdk1;Cdk2;Cul1;Fbxo5;Mad2l1;Plk1;Psma1;Psma2;Psma3;Psma4;Psma5;Psma6;Psma7;Psmb1;Psmb10;Psmb2;Psmb3;Psmb4;Psmb6;Psmb7;Psmb8;Psmb9;Psmc1;Psmc2;Psmc3;Psmc4;Psmc5;Psmc6;Psmd1;Psmd11;Psmd12;Psmd13;Psmd14;Psmd2;Psmd3;Psmd5;Psmd6;Psmd7;Psmd8;Psme1;Psme2;Psme4;Psmf1;Rps27a;Skp1a;Uba52;Ube2c;Ube2d1;Ube2e1
REACTOME_TAK1_ACTIVATES_NFKB_BY_PHOSPHORYLATION_AND_ACTIVATION_OF_IKKS_COMPLEX	14	22	8.61634e-05	0.000202166	0.114511	App;Chuk;Hmgb1;Ikbkb;Ikbkg;Irak1;Irak2;Map3k7;Nfkbia;Rela;Ripk2;Tab2;Tab3;Traf6
REACTOME_REGULATION_OF_AMPK_ACTIVITY_VIA_LKB1	8	14	0.0078067	0.0132674	1	Cab39;Cab39l;Ppm1a;Prkaa1;Prkab1;Prkag1;Stk11;Stradb
REACTOME_MITOTIC_M_M_G1_PHASES	133	160	1.7946e-56	2.98128e-54	2.38502e-53	Ahctf1;Aurkb;Birc5;Bub1;Bub1b;Bub3;Cdc20;Cdc45;Cdc6;Cdc7;Cdca8;Cdk2;Cdt1;Cenpa;Cenpi;Cenpk;Cenpl;Cenpn;Cenpq;Ckap5;Clasp1;Clip1;Dbf4;Dsn1;E2f2;E2f3;Ercc6l;Fbxo5;Gmnn;Incenp;Kif18a;Kif20a;Kif23;Kif2a;Kif2c;Kntc1;Mad2l1;Mapre1;Mcm10;Mcm2;Mcm3;Mcm4;Mcm5;Mcm6;Mcm7;Mis12;Ndc80;Ndel1;Nudc;Nuf2;Nup107;Nup85;Orc2;Orc3;Orc4;Orc5;Orc6;Pafah1b1;Plk1;Pmf1;Pola1;Pola2;Pole;Pole2;Ppp1cc;Ppp2ca;Ppp2cb;Ppp2r1a;P…
REACTOME_MYOGENESIS	12	26	0.0183122	0.0290416	1	Abl1;Bnip2;Cdc42;Ctnna1;Ctnnb1;Mapk14;Mef2a;Mef2c;Mef2d;Tcf12;Tcf3;Tcf4
REACTOME_MAP_KINASE_ACTIVATION_IN_TLR_CASCADE	39	49	3.24422e-16	3.56328e-15	4.31157e-13	Atf1;Atf2;Cdk1;Creb1;Dusp6;Dusp7;Fos;Ikbkg;Irak1;Irak2;Jun;Map2k1;Map2k2;Map2k3;Map2k4;Map2k7;Map3k7;Mapk1;Mapk14;Mapk3;Mapk7;Mapk8;Mapk9;Mapkapk2;Mapkapk3;Mef2a;Mef2c;Ppp2ca;Ppp2cb;Ppp2r1a;Ppp2r1b;Ppp2r5d;Ripk2;Rps6ka1;Rps6ka3;Rps6ka5;Tab2;Tab3;Traf6
REACTOME_ACTIVATION_OF_THE_AP1_FAMILY_OF_TRANSCRIPTION_FACTORS	8	10	0.000300254	0.000633392	0.399037	Atf2;Fos;Jun;Mapk1;Mapk14;Mapk3;Mapk8;Mapk9
REACTOME_MAPK_TARGETS_NUCLEAR_EVENTS_MEDIATED_BY_MAP_KINASES	24	30	1.51241e-10	9.51027e-10	2.00999e-07	Atf1;Atf2;Creb1;Dusp6;Dusp7;Fos;Jun;Mapk1;Mapk14;Mapk3;Mapk7;Mapk8;Mapk9;Mapkapk2;Mef2a;Mef2c;Ppp2ca;Ppp2cb;Ppp2r1a;Ppp2r1b;Ppp2r5d;Rps6ka1;Rps6ka3;Rps6ka5
REACTOME_SYNTHESIS_AND_INTERCONVERSION_OF_NUCLEOTIDE_DI_AND_TRIPHOSPHATES	12	17	6.28273e-05	0.000153206	0.0834975	Ak2;Cmpk1;Ctps2;Dtymk;Glrx;Gsr;Nme1;Rrm1;Rrm2;Rrm2b;Txn1;Txnrd1
REACTOME_RNA_POL_I_RNA_POL_III_AND_MITOCHONDRIAL_TRANSCRIPTION	64	105	6.56951e-16	7.04103e-15	8.73088e-13	Brf1;Cbx3;Ccnh;Ehmt2;Ercc3;Ercc6;Gtf2h1;Gtf3c2;Gtf3c3;Gtf3c4;H2afx;H2afz;H3f3a;H3f3b;Hist1h2ab;Hist1h2af;Hist1h2ag;Hist1h2ai;Hist1h2bb;Hist1h2bc;Hist1h2be;Hist1h2bf;Hist1h2bg;Hist1h2bk;Hist1h2bl;Hist1h2bm;Hist1h3a;Hist1h3b;Hist1h3c;Hist1h3d;Hist1h3e;Hist1h3f;Hist1h3g;Hist1h3h;Hist1h3i;Hist1h4a;Hist1h4b;Hist1h4c;Hist1h4d;Hist1h4f;Hist1h4h;Hist1h4j;Hist1h4k;Hist1h4n;Hist2h2ac;Hist2h3b;Hist2h4;Hist4…
REACTOME_JNK_C_JUN_KINASES_PHOSPHORYLATION_AND_ACTIVATION_MEDIATED_BY_ACTIVATED_HUMAN_TAK1	12	16	2.36633e-05	6.32768e-05	0.0314486	Ikbkg;Irak1;Irak2;Map2k4;Map2k7;Map3k7;Mapk8;Mapk9;Ripk2;Tab2;Tab3;Traf6
REACTOME_THROMBIN_SIGNALLING_THROUGH_PROTEINASE_ACTIVATED_RECEPTORS_PARS	13	32	0.0364312	0.0553338	1	Arrb1;Arrb2;Gna12;Gna13;Gnaq;Gnb1;Gnb2;Gng10;Gng12;Gng2;Gng5;Mapk1;Mapk3
REACTOME_ENERGY_DEPENDENT_REGULATION_OF_MTOR_BY_LKB1_AMPK	9	17	0.00920084	0.0154393	1	Cab39;Cab39l;Ppm1a;Prkaa1;Prkab1;Prkag1;Rheb;Stk11;Stradb
REACTOME_MITOTIC_G2_G2_M_PHASES	55	77	1.71969e-18	2.3807e-17	2.28547e-15	Actr1a;Akap9;Alms1;Ccna2;Ccnb1;Ccnb2;Ccnh;Cdc25a;Cdc25b;Cdk1;Cdk2;Cenpj;Cep135;Cep192;Cep57;Cep70;Cetn2;Ckap5;Clasp1;Cntrl;Csnk1d;Dctn1;Dctn2;Dync1h1;Dync1i2;Dynll1;E2f3;Fgfr1op;Haus2;Hsp90aa1;Mapre1;Nedd1;Numa1;Ofd1;Pafah1b1;Pcm1;Pcnt;Pkmyt1;Plk1;Plk4;Ppp2r1a;Prkaca;Prkar2b;Tuba1a;Tuba4a;Tubb4b;Tubb5;Tubg1;Tubgcp2;Tubgcp3;Tubgcp5;Wee1;Xpo1;Ywhae;Ywhag
REACTOME_ACTIVATED_TAK1_MEDIATES_P38_MAPK_ACTIVATION	12	17	6.28273e-05	0.000153206	0.0834975	Ikbkg;Irak1;Irak2;Map2k3;Map3k7;Mapk14;Mapkapk2;Mapkapk3;Ripk2;Tab2;Tab3;Traf6
REACTOME_DNA_REPAIR	44	101	1.75732e-05	4.8055e-05	0.0233547	Atm;Atr;Brca1;Brca2;Brip1;Ccnh;Ddb1;Ercc3;Ercc6;Fancl;Fen1;Gtf2h1;H2afx;Lig1;Lig3;Mbd4;Mdc1;Nbn;Pcna;Pold3;Pole;Pole2;Polh;Polr2a;Polr2b;Polr2g;Prkdc;Rad23b;Rad50;Rad51;Rev1;Rev3l;Rfc2;Rfc3;Rfc4;Rfc5;Rpa1;Rpa2;Rps27a;Tcea1;Tdp1;Uba52;Usp1;Xab2
REACTOME_RNA_POL_II_PRE_TRANSCRIPTION_EVENTS	26	50	1.76562e-05	4.81829e-05	0.0234651	Ccnh;Ccnt1;Ccnt2;Cdk9;Ell;Ercc3;Gtf2a1;Gtf2a2;Gtf2b;Gtf2e1;Gtf2f1;Gtf2h1;Ncbp1;Ncbp2;Polr2a;Polr2b;Polr2g;Ssrp1;Supt16;Supt5;Taf1;Taf10;Taf12;Taf9;Tbp;Tcea1
REACTOME_POST_TRANSLATIONAL_PROTEIN_MODIFICATION	66	167	6.80799e-06	2.0151e-05	0.00904782	Alg10b;Alg2;Alg6;Alg8;Arsb;B3gnt2;B4galt1;B4galt3;B4galt6;C1galt1;C1galt1c1;Calr;Canx;Dad1;Ddost;Dpagt1;Edem1;Edem2;Edem3;Eif5a;Furin;Fut8;Galnt1;Galnt2;Galnt7;Ganab;Gcnt1;Gmppa;Lman1;Man1a;Man1a2;Man1b1;Man1c1;Man2a1;Manea;Mgat1;Mgat2;Mgat4a;Mgat5;Mlec;Mogs;Pdia3;Piga;Pigm;Pign;Pigq;Pigs;Pigt;Pigx;Plaur;Pmm2;Preb;Prkcsh;Rpn1;Rpn2;Sec13;Sec23a;Sec24b;Sec24c;Sec24d;Sec31a;St3gal1;St3gal2;St6gal1;S…
REACTOME_CHROMOSOME_MAINTENANCE	74	108	1.25211e-22	2.56009e-21	1.66406e-19	Acd;Atr;Brca1;Cenpa;Cenpi;Cenpk;Cenpn;Cenpq;Dido1;Dkc1;Dna2;Fen1;H2afx;H2afz;Hist1h2ab;Hist1h2af;Hist1h2ag;Hist1h2ai;Hist1h2bb;Hist1h2bc;Hist1h2be;Hist1h2bf;Hist1h2bg;Hist1h2bk;Hist1h2bl;Hist1h2bm;Hist1h4a;Hist1h4b;Hist1h4c;Hist1h4d;Hist1h4f;Hist1h4h;Hist1h4j;Hist1h4k;Hist1h4n;Hist2h2ac;Hist2h4;Hist4h4;Lig1;Lmnb1;Mis18a;Mis18bp1;Npm1;Pcna;Pola1;Pola2;Pold3;Pole;Pole2;Pot1a;Prim1;Prim2;Rad21;Rbbp4…
REACTOME_DEPOSITION_OF_NEW_CENPA_CONTAINING_NUCLEOSOMES_AT_THE_CENTROMERE	38	53	2.78019e-13	2.36851e-12	3.69488e-10	Cenpa;Cenpi;Cenpk;Cenpn;Cenpq;H2afx;H2afz;Hist1h2ab;Hist1h2af;Hist1h2ag;Hist1h2ai;Hist1h2bb;Hist1h2bc;Hist1h2be;Hist1h2bf;Hist1h2bg;Hist1h2bk;Hist1h2bl;Hist1h2bm;Hist1h4a;Hist1h4b;Hist1h4c;Hist1h4d;Hist1h4f;Hist1h4h;Hist1h4j;Hist1h4k;Hist1h4n;Hist2h2ac;Hist2h4;Hist4h4;Mis18a;Mis18bp1;Npm1;Rbbp4;Rbbp7;Rsf1;Smarca5
REACTOME_L1CAM_INTERACTIONS	39	80	2.07508e-06	6.64525e-06	0.00275778	Alcam;Ap2a1;Ap2a2;Ap2b1;Ap2m1;Ap2s1;Cd24a;Clta;Cltc;Csnk2a1;Csnk2a2;Csnk2b;Dlg1;Dnm2;Dpysl2;Ezr;Itgav;Itgb1;Itgb3;Kif4;Map2k1;Map2k2;Mapk1;Mapk3;Msn;Ncam1;Nrp1;Numb;Pak1;Rac1;Ranbp9;Rdx;Rps6ka1;Rps6ka3;Rps6ka5;Sdcbp;Sptan1;Sptbn1;Stip1
REACTOME_SIGNALING_BY_ILS	72	105	4.36618e-22	8.40964e-21	5.80265e-19	Blnk;Casp1;Cbl;Cdk1;Chuk;Crk;Crkl;Csf2ra;Csf2rb;Cul1;Fyn;Gab2;Grb2;Hck;Hgf;Ikbkb;Ikbkg;Il1rn;Il2rg;Il6ra;Il6st;Il7r;Irak1;Irak2;Irak3;Irak4;Jak1;Jak2;Kras;Lyn;Map2k1;Map2k2;Map2k4;Map3k3;Map3k7;Mapk1;Mapk3;Myd88;Nras;Peli1;Peli2;Pik3ca;Pik3cb;Pik3cd;Pik3r1;Prkacb;Ptk2b;Ptpn6;Raf1;Rapgef1;Rbx1;Rela;Ripk2;Shc1;Skp1a;Sos1;Sqstm1;Stat1;Stat3;Stat5a;Stat5b;Syk;Tab2;Tab3;Tec;Tollip;Traf6;Tyk2;Ube2n;Vav…
REACTOME_METABOLISM_OF_LIPIDS_AND_LIPOPROTEINS	184	448	7.55158e-16	7.90241e-15	1.00361e-12	Abcb4;Abcd1;Abhd5;Acaca;Acadl;Acadm;Acat1;Acer3;Acly;Acox3;Acsl1;Acsl4;Acsl5;Agpat1;Agpat2;Agpat5;Agps;Alas1;Apoe;Arf1;Arf3;Arsb;Asah1;Ccnc;Cdipt;Cdk19;Cdk8;Cds2;Cept1;Cerk;Cers2;Cers5;Cers6;Chpt1;Col4a3bp;Cpt1a;Cpt2;Crebbp;Crot;Csnk1g2;Ctsa;Degs1;Dgat1;Dgat2;Ebp;Elovl1;Elovl5;Elovl7;Ep300;Etnk1;Far1;Far2;Fdps;Fig4;G0s2;Galc;Gba;Gba2;Gla;Glipr1;Gm2a;Gnpat;Gpcpd1;Gpd1l;Gpd2;Hadha;Hadhb;Hdac3;Hexa;…
REACTOME_SIGNAL_TRANSDUCTION_BY_L1	24	34	1.18464e-08	5.44771e-08	1.57439e-05	Ap2a1;Ap2a2;Ap2b1;Ap2m1;Ap2s1;Clta;Cltc;Csnk2a1;Csnk2a2;Csnk2b;Itgav;Itgb1;Itgb3;Map2k1;Map2k2;Mapk1;Mapk3;Ncam1;Nrp1;Pak1;Rac1;Rps6ka1;Rps6ka3;Rps6ka5
REACTOME_FATTY_ACID_TRIACYLGLYCEROL_AND_KETONE_BODY_METABOLISM	70	164	1.08683e-07	4.31162e-07	0.000144439	Abcb4;Acaca;Acadl;Acadm;Acat1;Acly;Acsl1;Acsl4;Acsl5;Agpat1;Agpat2;Agpat5;Alas1;Ccnc;Cdk19;Cdk8;Cpt1a;Cpt2;Crebbp;Dgat1;Dgat2;Elovl1;Elovl5;Elovl7;Ep300;G0s2;Glipr1;Gpd1l;Gpd2;Hadha;Hadhb;Hdac3;Hmgcr;Hmgcs1;Hsd17b12;Lclat1;Lpcat1;Lpcat4;Lpin2;Med1;Med12;Med13l;Med14;Med15;Med17;Med20;Med21;Med23;Med6;Mut;Ncoa1;Ncoa2;Ncoa3;Ncoa6;Ncor1;Ncor2;Nfya;Nfyb;Nrf1;Oxct1;Plin2;Sin3a;Srebf1;Srebf2;Tbl1x;Tbl1…
REACTOME_RNA_POL_I_PROMOTER_OPENING	41	49	1.70696e-18	2.3807e-17	2.26855e-15	H2afx;H2afz;H3f3a;H3f3b;Hist1h2ab;Hist1h2af;Hist1h2ag;Hist1h2ai;Hist1h2bb;Hist1h2bc;Hist1h2be;Hist1h2bf;Hist1h2bg;Hist1h2bk;Hist1h2bl;Hist1h2bm;Hist1h3a;Hist1h3b;Hist1h3c;Hist1h3d;Hist1h3e;Hist1h3f;Hist1h3g;Hist1h3h;Hist1h3i;Hist1h4a;Hist1h4b;Hist1h4c;Hist1h4d;Hist1h4f;Hist1h4h;Hist1h4j;Hist1h4k;Hist1h4n;Hist2h2ac;Hist2h3b;Hist2h4;Hist4h4;Mapk3;Mbd2;Ubtf
REACTOME_RECYCLING_PATHWAY_OF_L1	18	25	5.24491e-07	1.88391e-06	0.000697048	Ap2a1;Ap2a2;Ap2b1;Ap2m1;Ap2s1;Clta;Cltc;Dnm2;Dpysl2;Ezr;Kif4;Mapk1;Msn;Numb;Rdx;Rps6ka1;Rps6ka3;Rps6ka5
REACTOME_RESPIRATORY_ELECTRON_TRANSPORT	49	61	2.33141e-20	3.64523e-19	3.09845e-17	Cox4i1;Cox5a;Cox5b;Cox6a1;Cox6b1;Cox6c;Cox7a2l;Cox7b;Cox7c;Cox8a;Cyc1;Cycs;Etfa;Etfdh;Ndufa1;Ndufa10;Ndufa12;Ndufa13;Ndufa2;Ndufa3;Ndufa4;Ndufa6;Ndufa8;Ndufa9;Ndufab1;Ndufb10;Ndufb3;Ndufb5;Ndufb7;Ndufc2;Ndufs1;Ndufs2;Ndufs3;Ndufs4;Ndufs7;Ndufs8;Ndufv1;Ndufv2;Ndufv3;Sdha;Sdhb;Sdhc;Sdhd;Uqcrb;Uqcrc1;Uqcrc2;Uqcrfs1;Uqcrh;Uqcrq
REACTOME_ASPARAGINE_N_LINKED_GLYCOSYLATION	46	79	7.26033e-11	4.82449e-10	9.64898e-08	Alg10b;Alg2;Alg6;Alg8;B4galt1;B4galt3;B4galt6;Calr;Canx;Dad1;Ddost;Dpagt1;Edem1;Edem2;Edem3;Fut8;Ganab;Gmppa;Lman1;Man1a;Man1a2;Man1b1;Man1c1;Man2a1;Manea;Mgat1;Mgat2;Mgat4a;Mgat5;Mlec;Mogs;Pdia3;Pmm2;Preb;Prkcsh;Rpn1;Rpn2;Sec13;Sec23a;Sec24b;Sec24c;Sec24d;Sec31a;St6gal1;Stt3a;Uggt1
REACTOME_ASSEMBLY_OF_THE_PRE_REPLICATIVE_COMPLEX	55	63	2.69301e-26	7.95337e-25	3.57902e-23	Cdc6;Cdt1;E2f2;E2f3;Gmnn;Mcm2;Mcm3;Mcm4;Mcm5;Mcm6;Mcm7;Orc2;Orc3;Orc4;Orc5;Orc6;Psma1;Psma2;Psma3;Psma4;Psma5;Psma6;Psma7;Psmb1;Psmb10;Psmb2;Psmb3;Psmb4;Psmb6;Psmb7;Psmb8;Psmb9;Psmc1;Psmc2;Psmc3;Psmc4;Psmc5;Psmc6;Psmd1;Psmd11;Psmd12;Psmd13;Psmd14;Psmd2;Psmd3;Psmd5;Psmd6;Psmd7;Psmd8;Psme1;Psme2;Psme4;Psmf1;Rps27a;Uba52
REACTOME_IL1_SIGNALING	25	38	5.33915e-08	2.22437e-07	7.09573e-05	Chuk;Cul1;Ikbkb;Ikbkg;Il1rn;Irak1;Irak2;Irak3;Irak4;Map2k1;Map2k4;Map3k3;Map3k7;Myd88;Peli1;Peli2;Rbx1;Ripk2;Skp1a;Sqstm1;Tab2;Tab3;Tollip;Traf6;Ube2n
REACTOME_GLOBAL_GENOMIC_NER_GG_NER	16	32	0.00137322	0.00264877	1	Ccnh;Ddb1;Ercc3;Gtf2h1;Lig1;Pcna;Pold3;Pole;Pole2;Rad23b;Rfc2;Rfc3;Rfc4;Rfc5;Rpa1;Rpa2
REACTOME_REGULATION_OF_SIGNALING_BY_CBL	15	18	1.83077e-07	7.01179e-07	0.000243309	Blnk;Cbl;Crk;Crkl;Fyn;Grb2;Hck;Lyn;Pik3ca;Pik3cb;Pik3cd;Pik3r1;Rapgef1;Syk;Vav1
REACTOME_CALNEXIN_CALRETICULIN_CYCLE	10	11	5.29311e-06	1.59876e-05	0.00703454	Calr;Canx;Edem1;Edem2;Edem3;Ganab;Man1b1;Pdia3;Prkcsh;Uggt1
REACTOME_NEPHRIN_INTERACTIONS	12	19	0.000312475	0.00065605	0.415279	Actn1;Actn4;Cd2ap;Fyn;Iqgap1;Nck1;Pik3ca;Pik3cb;Pik3r1;Sptan1;Sptbn1;Wasl
REACTOME_IL_3_5_AND_GM_CSF_SIGNALING	29	43	1.88767e-09	9.76151e-09	2.50871e-06	Blnk;Cbl;Crk;Crkl;Csf2ra;Csf2rb;Fyn;Gab2;Grb2;Hck;Il2rg;Jak1;Jak2;Lyn;Pik3ca;Pik3cb;Pik3cd;Pik3r1;Prkacb;Ptpn6;Rapgef1;Shc1;Sos1;Stat5a;Stat5b;Syk;Tec;Vav1;Ywhaz
REACTOME_PLATELET_HOMEOSTASIS	26	76	0.0427939	0.064409	1	Atp2a2;Atp2a3;Fgr;Gnas;Gnb1;Gnb2;Gng10;Gng12;Gng2;Gng5;Itpr2;Mapk14;Orai1;Pde2a;Pde3b;Pla2g4a;Ppp2ca;Ppp2cb;Ppp2r1a;Ppp2r1b;Ppp2r5a;Ppp2r5c;Ppp2r5d;Ppp2r5e;Ptpn6;Stim1
REACTOME_N_GLYCAN_TRIMMING_IN_THE_ER_AND_CALNEXIN_CALRETICULIN_CYCLE	12	13	3.56026e-07	1.30707e-06	0.000473159	Calr;Canx;Edem1;Edem2;Edem3;Ganab;Man1b1;Mlec;Mogs;Pdia3;Prkcsh;Uggt1
REACTOME_PLATELET_SENSITIZATION_BY_LDL	12	16	2.36633e-05	6.32768e-05	0.0314486	Fgr;Mapk14;Pla2g4a;Ppp2ca;Ppp2cb;Ppp2r1a;Ppp2r1b;Ppp2r5a;Ppp2r5c;Ppp2r5d;Ppp2r5e;Ptpn6
REACTOME_IL_RECEPTOR_SHC_SIGNALING	14	27	0.0021777	0.00406034	1	Csf2ra;Csf2rb;Gab2;Grb2;Il2rg;Jak1;Jak2;Pik3ca;Pik3cb;Pik3cd;Pik3r1;Ptpn6;Shc1;Sos1
REACTOME_RAP1_SIGNALLING	10	15	0.000545749	0.00111072	0.7253	Prkaca;Prkacb;Raf1;Rap1a;Rap1b;Rap1gap2;Rasgrp2;Sipa1;Ywhab;Ywhaz
REACTOME_SIGNAL_REGULATORY_PROTEIN_SIRP_FAMILY_INTERACTIONS	8	11	0.000868492	0.0017176	1	Cd47;Fyb;Grb2;Ptk2b;Ptpn6;Sirpa;Skap2;Tyrobp
REACTOME_DESTABILIZATION_OF_MRNA_BY_BRF1	10	17	0.0021814	0.00406034	1	Akt1;Dcp1a;Dcp2;Dis3;Exosc3;Exosc8;Mapkapk2;Xrn1;Ywhab;Zfp36l1
REACTOME_IRAK1_RECRUITS_IKK_COMPLEX	8	9	7.61938e-05	0.000181472	0.101262	Chuk;Ikbkb;Ikbkg;Irak1;Peli1;Peli2;Traf6;Ube2n
REACTOME_TRAF6_MEDIATED_IRF7_ACTIVATION	12	19	0.000312475	0.00065605	0.415279	Crebbp;Ddx58;Ep300;Ikbke;Irf1;Irf2;Irf3;Sike1;Tank;Tbk1;Traf6;Trim25
REACTOME_CIRCADIAN_CLOCK	29	50	2.62231e-07	9.70767e-07	0.000348505	Atf2;Bhlhe40;Cpt1a;Creb1;Crebbp;Csnk1d;Cul1;Ep300;Fbxl3;Hdac3;Hif1a;Med1;Mef2c;Mef2d;Nampt;Ncoa1;Ncoa2;Ncoa3;Ncoa6;Ncor1;Nr3c1;Per1;Rps27a;Skp1a;Srebf1;Tbl1x;Tbl1xr1;Tgs1;Uba52
REACTOME_TRAF6_MEDIATED_NFKB_ACTIVATION	11	20	0.00272205	0.00501053	1	App;Chuk;Ddx58;Hmgb1;Ikbkb;Ikbkg;Map3k1;Nfkbia;Rela;Traf6;Trim25
REACTOME_FACTORS_INVOLVED_IN_MEGAKARYOCYTE_DEVELOPMENT_AND_PLATELET_PRODUCTION	68	107	3.35e-18	4.54301e-17	4.45215e-15	Abl1;Ak3;Akap10;Cables2;Capza1;Capza2;Cbx5;Cdc42;Cdk2;Crebbp;Dock10;Dock2;Dock5;Dock8;Ehd1;Ep300;Gata1;H3f3a;H3f3b;Hdac1;Hdac2;Hist1h3a;Hist1h3b;Hist1h3c;Hist1h3d;Hist1h3e;Hist1h3f;Hist1h3g;Hist1h3h;Hist1h3i;Hist2h3b;Irf1;Irf2;Irf3;Jak2;Jmjd1c;Kdm1a;Kif11;Kif15;Kif18a;Kif20a;Kif22;Kif23;Kif2a;Kif2c;Kif3b;Kif4;Kif5b;Klc1;Mafg;Mafk;Mfn2;Myb;Nfe2;Prkaca;Prkacb;Prkar1a;Prkar2b;Rab5a;Rac1;Racgap1;Rcor…
REACTOME_REGULATION_OF_IFNG_SIGNALING	10	13	8.44603e-05	0.000199374	0.112248	Ifngr1;Ifngr2;Jak1;Jak2;Pias1;Ptpn1;Ptpn2;Ptpn6;Stat1;Sumo1
REACTOME_REGULATION_OF_MRNA_STABILITY_BY_PROTEINS_THAT_BIND_AU_RICH_ELEMENTS	63	81	2.24323e-24	5.52083e-23	2.98125e-21	Akt1;Anp32a;Dcp1a;Dcp2;Dis3;Eif4g1;Elavl1;Exosc3;Exosc8;Hnrnpd;Hspa8;Khsrp;Mapk14;Mapkapk2;Nup214;Pabpc1;Prkcd;Psma1;Psma2;Psma3;Psma4;Psma5;Psma6;Psma7;Psmb1;Psmb10;Psmb2;Psmb3;Psmb4;Psmb6;Psmb7;Psmb8;Psmb9;Psmc1;Psmc2;Psmc3;Psmc4;Psmc5;Psmc6;Psmd1;Psmd11;Psmd12;Psmd13;Psmd14;Psmd2;Psmd3;Psmd5;Psmd6;Psmd7;Psmd8;Psme1;Psme2;Psme4;Psmf1;Rps27a;Tnpo1;Uba52;Xpo1;Xrn1;Ywhab;Ywhaz;Zfp36;Zfp36l1
REACTOME_IRAK2_MEDIATED_ACTIVATION_OF_TAK1_COMPLEX_UPON_TLR7_8_OR_9_STIMULATION	7	8	0.000284348	0.00060658	0.377899	Irak2;Map3k7;Rps27a;Tab2;Tab3;Traf6;Uba52
REACTOME_TRAF6_MEDIATED_INDUCTION_OF_NFKB_AND_MAP_KINASES_UPON_TLR7_8_OR_9_ACTIVATION	55	73	2.68716e-20	4.1526e-19	3.57123e-17	App;Atf1;Atf2;Cdk1;Chuk;Creb1;Dusp6;Dusp7;Fos;Hmgb1;Ikbkb;Ikbkg;Irak1;Irak2;Irak4;Jun;Map2k1;Map2k2;Map2k3;Map2k4;Map2k7;Map3k1;Map3k7;Mapk1;Mapk14;Mapk3;Mapk7;Mapk8;Mapk9;Mapkapk2;Mapkapk3;Mef2a;Mef2c;Myd88;Nfkbia;Peli1;Peli2;Ppp2ca;Ppp2cb;Ppp2r1a;Ppp2r1b;Ppp2r5d;Rela;Ripk2;Rps27a;Rps6ka1;Rps6ka3;Rps6ka5;Tab2;Tab3;Tlr7;Tlr8;Traf6;Uba52;Ube2n
REACTOME_TRAF3_DEPENDENT_IRF_ACTIVATION_PATHWAY	9	14	0.00154442	0.00292801	1	Crebbp;Ddx58;Ep300;Ikbke;Irf3;Sike1;Tbk1;Traf3;Trim25
REACTOME_NFKB_ACTIVATION_THROUGH_FADD_RIP1_PATHWAY_MEDIATED_BY_CASPASE_8_AND10	7	11	0.00583833	0.0101294	1	Casp8;Chuk;Ddx58;Ikbkb;Ikbkg;Ripk1;Trim25
REACTOME_DESTABILIZATION_OF_MRNA_BY_KSRP	8	17	0.0410465	0.0619192	1	Akt1;Dcp2;Dis3;Exosc3;Exosc8;Khsrp;Mapk14;Ywhaz
REACTOME_TRANSPORT_TO_THE_GOLGI_AND_SUBSEQUENT_MODIFICATION	22	33	2.39908e-07	8.93104e-07	0.000318838	B4galt1;B4galt3;B4galt6;Fut8;Lman1;Man1a;Man1a2;Man1c1;Man2a1;Manea;Mgat1;Mgat2;Mgat4a;Mgat5;Preb;Sec13;Sec23a;Sec24b;Sec24c;Sec24d;Sec31a;St6gal1
REACTOME_IRON_UPTAKE_AND_TRANSPORT	19	36	0.000226904	0.000497616	0.301555	Atp6v0a2;Atp6v0b;Atp6v0d1;Atp6v0e;Atp6v1a;Atp6v1b2;Atp6v1c1;Atp6v1d;Atp6v1e1;Atp6v1f;Atp6v1g1;Atp6v1h;Fth1;Ftl1;Hmox2;Mfsd7b;Slc40a1;Tcirg1;Tfrc
REACTOME_DESTABILIZATION_OF_MRNA_BY_TRISTETRAPROLIN_TTP	10	17	0.0021814	0.00406034	1	Dcp1a;Dcp2;Dis3;Exosc3;Exosc8;Mapkapk2;Tnpo1;Xrn1;Ywhab;Zfp36
REACTOME_INTERFERON_GAMMA_SIGNALING	29	50	2.62231e-07	9.70767e-07	0.000348505	B2m;Camk2d;Cd44;Gbp7;H2-Aa;H2-Eb1;Ifngr1;Ifngr2;Irf1;Irf2;Irf3;Irf4;Irf5;Irf8;Irf9;Jak1;Jak2;Ncam1;Pias1;Pml;Prkcd;Ptafr;Ptpn1;Ptpn2;Ptpn6;Sp100;Stat1;Sumo1;Vcam1
REACTOME_TRAF6_MEDIATED_IRF7_ACTIVATION_IN_TLR7_8_OR_9_SIGNALING	7	9	0.00101289	0.0019796	1	Irak1;Irak4;Myd88;Tlr7;Tlr8;Traf6;Ube2n
REACTOME_ACTIVATION_OF_IRF3_IRF7_MEDIATED_BY_TBK1_IKK_EPSILON	8	13	0.00422825	0.00753264	1	Ikbke;Irf3;Rps27a;Tbk1;Ticam2;Tlr4;Traf3;Uba52
REACTOME_ION_TRANSPORT_BY_P_TYPE_ATPASES	15	33	0.00684104	0.0117162	1	Atp10d;Atp11a;Atp11b;Atp11c;Atp1a1;Atp1a3;Atp1b1;Atp1b2;Atp1b3;Atp2a2;Atp2a3;Atp2c1;Atp7a;Atp8a1;Atp8b4
REACTOME_INTERFERON_ALPHA_BETA_SIGNALING	23	46	0.000163193	0.000365125	0.216884	Adar;Egr1;Ifit2;Ifitm1;Ifitm2;Ifitm3;Ifnar1;Ifnar2;Irf1;Irf2;Irf3;Irf4;Irf5;Irf8;Irf9;Jak1;Psmb8;Ptpn1;Ptpn6;Rnasel;Stat1;Stat2;Tyk2
REACTOME_ADVANCED_GLYCOSYLATION_ENDPRODUCT_RECEPTOR_SIGNALING	9	12	0.000274042	0.000585534	0.364202	App;Capza1;Capza2;Ddost;Hmgb1;Lgals3;Mapk1;Mapk3;Prkcsh
REACTOME_KINESINS	13	23	0.00079729	0.00160302	1	Kif11;Kif15;Kif18a;Kif20a;Kif22;Kif23;Kif2a;Kif2c;Kif3b;Kif4;Kif5b;Klc1;Racgap1
REACTOME_N_GLYCAN_ANTENNAE_ELONGATION_IN_THE_MEDIAL_TRANS_GOLGI	9	18	0.021783	0.0341387	1	B4galt1;B4galt3;B4galt6;Fut8;Man2a1;Mgat2;Mgat4a;Mgat5;St6gal1
REACTOME_REGULATION_OF_IFNA_SIGNALING	8	13	0.00422825	0.00753264	1	Ifnar1;Ifnar2;Jak1;Ptpn1;Ptpn6;Stat1;Stat2;Tyk2
REACTOME_INTERFERON_SIGNALING	86	128	3.84649e-25	1.065e-23	5.11198e-22	Aaas;Adar;Arih1;B2m;Camk2d;Cd44;Ddx58;Egr1;Eif2ak2;Eif4a1;Eif4a2;Eif4a3;Eif4e;Eif4e2;Eif4e3;Eif4g1;Eif4g2;Eif4g3;Gbp7;H2-Aa;H2-Eb1;Ifit2;Ifitm1;Ifitm2;Ifitm3;Ifnar1;Ifnar2;Ifngr1;Ifngr2;Irf1;Irf2;Irf3;Irf4;Irf5;Irf8;Irf9;Jak1;Jak2;Kpna1;Kpna2;Kpna3;Kpna4;Kpnb1;Mapk3;Ncam1;Nedd4;Nup107;Nup153;Nup155;Nup188;Nup205;Nup210;Nup214;Nup50;Nup54;Nup62;Nup85;Nup88;Nup93;Pias1;Pml;Pom121;Ppm1b;Prkcd;Psmb8;…
REACTOME_NEGATIVE_REGULATORS_OF_RIG_I_MDA5_SIGNALING	22	29	5.42471e-09	2.64082e-08	7.20944e-06	Atg12;Atg5;Cyld;Ddx58;Ikbke;Irf3;Nlrx1;Otud5;Pcbp2;Rnf125;Rps27a;Tax1bp1;Tbk1;Tnfaip3;Traf3;Trim25;Uba52;Uba7;Ube2d1;Ube2d2a;Ube2d3;Ube2k
REACTOME_NFKB_AND_MAP_KINASES_ACTIVATION_MEDIATED_BY_TLR4_SIGNALING_REPERTOIRE	50	69	2.30003e-17	2.88371e-16	3.05674e-14	App;Atf1;Atf2;Cdk1;Chuk;Creb1;Dusp6;Dusp7;Fos;Hmgb1;Ikbkb;Ikbkg;Irak1;Irak2;Jun;Map2k1;Map2k2;Map2k3;Map2k4;Map2k7;Map3k7;Mapk1;Mapk14;Mapk3;Mapk7;Mapk8;Mapk9;Mapkapk2;Mapkapk3;Mef2a;Mef2c;Nfkbia;Ppp2ca;Ppp2cb;Ppp2r1a;Ppp2r1b;Ppp2r5d;Rela;Ripk1;Ripk2;Rps27a;Rps6ka1;Rps6ka3;Rps6ka5;Tab2;Tab3;Ticam2;Tlr4;Traf6;Uba52
REACTOME_TRANSFERRIN_ENDOCYTOSIS_AND_RECYCLING	14	25	0.000569574	0.00115744	0.756963	Atp6v0a2;Atp6v0b;Atp6v0d1;Atp6v0e;Atp6v1a;Atp6v1b2;Atp6v1c1;Atp6v1d;Atp6v1e1;Atp6v1f;Atp6v1g1;Atp6v1h;Tcirg1;Tfrc
REACTOME_DESTABILIZATION_OF_MRNA_BY_AUF1_HNRNP_D0	43	50	2.78546e-20	4.25503e-19	3.70188e-17	Eif4g1;Hnrnpd;Hspa8;Pabpc1;Psma1;Psma2;Psma3;Psma4;Psma5;Psma6;Psma7;Psmb1;Psmb10;Psmb2;Psmb3;Psmb4;Psmb6;Psmb7;Psmb8;Psmb9;Psmc1;Psmc2;Psmc3;Psmc4;Psmc5;Psmc6;Psmd1;Psmd11;Psmd12;Psmd13;Psmd14;Psmd2;Psmd3;Psmd5;Psmd6;Psmd7;Psmd8;Psme1;Psme2;Psme4;Psmf1;Rps27a;Uba52
REACTOME_TRAF6_MEDIATED_INDUCTION_OF_TAK1_COMPLEX	8	13	0.00422825	0.00753264	1	Map3k7;Rps27a;Tab2;Tab3;Ticam2;Tlr4;Traf6;Uba52
REACTOME_RIG_I_MDA5_MEDIATED_INDUCTION_OF_IFN_ALPHA_BETA_PATHWAYS	39	57	1.48781e-12	1.17e-11	1.9773e-09	App;Atg12;Atg5;Casp8;Chuk;Crebbp;Cyld;Ddx58;Ep300;Hmgb1;Ikbkb;Ikbke;Ikbkg;Irf1;Irf2;Irf3;Map3k1;Nfkbia;Nlrx1;Otud5;Pcbp2;Rela;Ripk1;Rnf125;Rps27a;Sike1;Tank;Tax1bp1;Tbk1;Tnfaip3;Traf3;Traf6;Trim25;Uba52;Uba7;Ube2d1;Ube2d2a;Ube2d3;Ube2k
REACTOME_IKK_COMPLEX_RECRUITMENT_MEDIATED_BY_RIP1	6	10	0.0158944	0.0254808	1	Chuk;Ikbkb;Ikbkg;Ripk1;Ticam2;Tlr4
REACTOME_TRANSCRIPTIONAL_REGULATION_OF_WHITE_ADIPOCYTE_DIFFERENTIATION	35	71	3.97544e-06	1.22584e-05	0.00528336	Ccnc;Ccnd3;Cdk19;Cdk4;Cdk8;Cebpb;Cebpd;Crebbp;Ep300;Hdac3;Klf4;Klf5;Med1;Med12;Med13l;Med14;Med15;Med17;Med20;Med21;Med23;Med6;Ncoa1;Ncoa2;Ncoa3;Ncoa6;Ncor1;Ncor2;Rela;Srebf1;Tbl1x;Tbl1xr1;Tgfb1;Tgs1;Tnf
REACTOME_ENDOSOMAL_SORTING_COMPLEX_REQUIRED_FOR_TRANSPORT_ESCRT	20	25	5.46508e-09	2.65076e-08	7.26309e-06	Chmp2a;Chmp2b;Chmp3;Chmp4b;Chmp5;Hgs;Rps27a;Snf8;Stam2;Tsg101;Uba52;Vps25;Vps28;Vps36;Vps37a;Vps37b;Vps37c;Vps4a;Vps4b;Vta1
REACTOME_MEIOTIC_RECOMBINATION	51	70	7.49419e-18	9.76449e-17	9.95978e-15	Atm;Blm;Brca1;Brca2;Cdk2;Cdk4;H2afx;H2afz;H3f3a;H3f3b;Hist1h2ab;Hist1h2af;Hist1h2ag;Hist1h2ai;Hist1h2bb;Hist1h2bc;Hist1h2be;Hist1h2bf;Hist1h2bg;Hist1h2bk;Hist1h2bl;Hist1h2bm;Hist1h3a;Hist1h3b;Hist1h3c;Hist1h3d;Hist1h3e;Hist1h3f;Hist1h3g;Hist1h3h;Hist1h3i;Hist1h4a;Hist1h4b;Hist1h4c;Hist1h4d;Hist1h4f;Hist1h4h;Hist1h4j;Hist1h4k;Hist1h4n;Hist2h2ac;Hist2h3b;Hist2h4;Hist4h4;Nbn;Rad50;Rad51;Rbbp8;Rpa1;R…
REACTOME_IL_2_SIGNALING	27	41	1.50776e-08	6.83897e-08	2.00382e-05	Cdk1;Csf2ra;Csf2rb;Gab2;Grb2;Il2rg;Jak1;Jak2;Kras;Map2k1;Map2k2;Mapk1;Mapk3;Nras;Pik3ca;Pik3cb;Pik3cd;Pik3r1;Ptk2b;Ptpn6;Raf1;Shc1;Sos1;Stat5a;Stat5b;Syk;Ywhab
REACTOME_IL_6_SIGNALING	8	10	0.000300254	0.000633392	0.399037	Cbl;Il6ra;Il6st;Jak1;Jak2;Stat1;Stat3;Tyk2
REACTOME_PLATELET_AGGREGATION_PLUG_FORMATION	16	36	0.00939553	0.0157461	1	Akt1;Apbb1ip;Crk;Csk;Fn1;Grb2;Itgb3;Pdpk1;Ptpn1;Rap1a;Rap1b;Rasgrp2;Shc1;Sos1;Syk;Tln1
REACTOME_SIGNALING_BY_NOTCH	55	95	1.42722e-12	1.13579e-11	1.89677e-09	Adam10;Adam17;Aph1b;Arrb1;Arrb2;Atp2a2;Atp2a3;B4galt1;Ccnc;Cdk8;Crebbp;Cul1;Dtx4;E2f3;Ep300;Fbxw7;Furin;Hdac1;Hdac2;Hdac3;Hdac4;Hdac7;Hif1a;Jun;Kat2b;Maml1;Mib1;Myc;Ncor1;Ncor2;Ncstn;Notch2;Numb;Pofut1;Poglut1;Psen1;Psenen;Rab6a;Rbpj;Rbx1;Rps27a;Sel1l;Skp1a;Snw1;Tbl1x;Tbl1xr1;Tfdp1;Tle3;Tle4;Tmed2;Tnrc6a;Tnrc6b;Tnrc6c;Trp53;Uba52
REACTOME_LAGGING_STRAND_SYNTHESIS	15	19	6.75487e-07	2.33175e-06	0.000897722	Dna2;Fen1;Lig1;Pcna;Pola1;Pola2;Pold3;Prim1;Prim2;Rfc2;Rfc3;Rfc4;Rfc5;Rpa1;Rpa2
REACTOME_INHIBITION_OF_REPLICATION_INITIATION_OF_DAMAGED_DNA_BY_RB1_E2F1	10	11	5.29311e-06	1.59876e-05	0.00703454	Pola1;Pola2;Ppp2ca;Ppp2cb;Ppp2r1a;Ppp2r1b;Prim1;Prim2;Rb1;Tfdp1
REACTOME_SYNTHESIS_OF_VERY_LONG_CHAIN_FATTY_ACYL_COAS	8	14	0.0078067	0.0132674	1	Acsl1;Acsl4;Acsl5;Elovl1;Elovl5;Elovl7;Hsd17b12;Tecr
REACTOME_DNA_REPLICATION	146	180	3.71986e-59	7.06242e-57	4.94369e-56	Ahctf1;Aurkb;Birc5;Bub1;Bub1b;Bub3;Ccna2;Cdc20;Cdc45;Cdc6;Cdc7;Cdca8;Cdk2;Cdkn1b;Cdt1;Cenpa;Cenpi;Cenpk;Cenpl;Cenpn;Cenpq;Ckap5;Clasp1;Clip1;Dbf4;Dna2;Dsn1;E2f2;E2f3;Ercc6l;Fbxo5;Fen1;Gins1;Gmnn;Incenp;Kif18a;Kif20a;Kif23;Kif2a;Kif2c;Kntc1;Lig1;Mad2l1;Mapre1;Mcm10;Mcm2;Mcm3;Mcm4;Mcm5;Mcm6;Mcm7;Mis12;Ndc80;Ndel1;Nudc;Nuf2;Nup107;Nup85;Orc2;Orc3;Orc4;Orc5;Orc6;Pafah1b1;Pcna;Plk1;Pmf1;Pola1;Pola2;Po…
REACTOME_CLEAVAGE_OF_GROWING_TRANSCRIPT_IN_THE_TERMINATION_REGION_	35	42	7.33473e-16	7.74737e-15	9.74786e-13	Cdc40;Cpsf1;Cpsf2;Cpsf3;Cpsf7;Cstf2;Cstf3;Dhx38;Magoh;Ncbp1;Ncbp2;Nfx1;Nudt21;Pabpn1;Papola;Pcf11;Rbm8a;Slbp;Snrpb;Snrpd3;Snrpe;Snrpg;Srrm1;Srsf1;Srsf11;Srsf2;Srsf3;Srsf4;Srsf5;Srsf6;Srsf7;Srsf9;U2af1;U2af2;Upf3b
REACTOME_PKB_MEDIATED_EVENTS	19	28	1.0731e-06	3.59233e-06	0.00142616	Akt2;Cab39;Cab39l;Eef2k;Eif4b;Eif4e;Eif4ebp1;Eif4g1;Mtor;Pde3b;Ppm1a;Prkaa1;Prkab1;Prkag1;Rheb;Rps6;Rps6kb1;Stk11;Stradb
REACTOME_E2F_MEDIATED_REGULATION_OF_DNA_REPLICATION	26	32	1.30725e-11	9.44202e-11	1.73733e-08	Ccnb1;Ccne1;Cdc25a;Cdc45;Cdc6;Cdk1;Cdt1;Fbxo5;Orc2;Orc3;Orc4;Orc5;Orc6;Pcna;Pola1;Pola2;Ppp2ca;Ppp2cb;Ppp2r1a;Ppp2r1b;Prim1;Prim2;Rb1;Rrm2;Tfdp1;Tyms
REACTOME_METABOLISM_OF_CARBOHYDRATES	99	225	3.1986e-11	2.19121e-10	4.25094e-08	Aaas;Abcc5;Agl;Aldoa;Arsb;B3gnt2;B4galt1;B4galt3;B4galt6;Calm1;Calm2;Calm3;Cd44;Chpf2;Chst11;Chst12;Chst15;Chsy1;Csgalnact2;Ext2;G6pc3;G6pdx;Gapdh;Gbe1;Glce;Gns;Got2;Gpc1;Gpi1;Gusb;Gxylt1;Gyg;Gys1;Hexa;Hexb;Hk1;Hk2;Hk3;Hmmr;Hpse;Hs6st1;Ids;Mdh1;Mdh2;Mgam;Ndst1;Ndst2;Nup107;Nup153;Nup155;Nup188;Nup205;Nup210;Nup214;Nup50;Nup54;Nup62;Nup85;Nup88;Nup93;Pfkfb3;Pfkfb4;Pfkp;Pgam1;Pgd;Pgk1;Pgls;Pgm1;Pgm…
REACTOME_HORMONE_SENSITIVE_LIPASE_HSL_MEDIATED_TRIACYLGLYCEROL_HYDROLYSIS	7	11	0.00583833	0.0101294	1	Abhd5;Mgll;Ppp1ca;Ppp1cb;Ppp1cc;Prkaca;Prkacb
REACTOME_SIGNALING_BY_INSULIN_RECEPTOR	52	105	1.29124e-08	5.8971e-08	1.71606e-05	Akt2;Atp6v0a2;Atp6v0b;Atp6v0d1;Atp6v0e;Atp6v1a;Atp6v1b2;Atp6v1c1;Atp6v1d;Atp6v1e1;Atp6v1f;Atp6v1g1;Atp6v1h;Cab39;Cab39l;Cdk1;Crk;Eef2k;Eif4b;Eif4e;Eif4ebp1;Eif4g1;Frs2;Grb2;Insr;Irs2;Kras;Map2k1;Map2k2;Mapk1;Mapk3;Mtor;Nras;Pde3b;Pdpk1;Pik3ca;Pik3cb;Pik3r1;Ppm1a;Prkaa1;Prkab1;Prkag1;Raf1;Rheb;Rps6;Rps6kb1;Shc1;Sos1;Stk11;Stradb;Tcirg1;Ywhab
REACTOME_SIGNAL_ATTENUATION	7	13	0.0191856	0.0302105	1	Crk;Grb2;Insr;Irs2;Mapk3;Shc1;Sos1
REACTOME_PURINE_METABOLISM	19	33	3.55997e-05	9.13359e-05	0.047312	Adss;Adssl1;Ampd2;Ampd3;Aprt;Atic;Cat;Dck;Gart;Gda;Gmps;Gpx1;Hprt;Impdh2;Nt5c2;Paics;Pfas;Ppat;Xdh
REACTOME_SOS_MEDIATED_SIGNALLING	12	14	1.94323e-06	6.23804e-06	0.00258255	Cdk1;Grb2;Irs2;Kras;Map2k1;Map2k2;Mapk1;Mapk3;Nras;Raf1;Sos1;Ywhab
REACTOME_APOPTOSIS	93	140	1.66889e-26	5.0408e-25	2.21795e-23	Acin1;Add1;Akt1;Apaf1;Apc;Appl1;Bak1;Bax;Bcap31;Bcl2l11;Bid;Birc2;Bmx;Casp3;Casp7;Casp8;Cflar;Ctnnb1;Cycs;Dbnl;Diablo;Dnm1l;Dynll1;Dynll2;Fnta;Gsn;Hist1h1a;Hist1h1b;Hist1h1c;Hist1h1d;Hist1h1e;Hmgb1;Hmgb2;Kpna1;Kpnb1;Lmnb1;Mapk8;Nmt1;Pak2;Plec;Ppp3r1;Prkcd;Psma1;Psma2;Psma3;Psma4;Psma5;Psma6;Psma7;Psmb1;Psmb10;Psmb2;Psmb3;Psmb4;Psmb6;Psmb7;Psmb8;Psmb9;Psmc1;Psmc2;Psmc3;Psmc4;Psmc5;Psmc6;Psmd1;Psmd…
REACTOME_HEMOSTASIS	206	425	1.6627e-28	5.52431e-27	2.20972e-25	Abcc4;Abl1;Actn1;Actn4;Ak3;Akap10;Akt1;Akt2;Akt3;Aldoa;Apbb1ip;App;Arrb1;Arrb2;Atp1b1;Atp1b2;Atp1b3;Atp2a2;Atp2a3;Bsg;C1qbp;Cables2;Calm1;Calm2;Calm3;Calu;Cap1;Capza1;Capza2;Cbx5;Cd47;Cd48;Cd63;Cd9;Cdc42;Cdk2;Cfl1;Crebbp;Crk;Csk;Daglb;Dgka;Dgkd;Dgkg;Dock10;Dock2;Dock5;Dock8;Ehd1;Ep300;F13a1;F5;Fcer1g;Fgr;Fn1;Fyn;Gata1;Gna12;Gna13;Gnai2;Gnai3;Gnaq;Gnas;Gnb1;Gnb2;Gng10;Gng12;Gng2;Gng5;Grb2;H3f3a;H3…
REACTOME_INFLUENZA_LIFE_CYCLE	108	130	5.00908e-46	5.12082e-44	6.65707e-43	Aaas;Calr;Canx;Clta;Cltc;Dnajc3;Fau;Grsf1;Gtf2f1;Hsp90aa1;Ipo5;Kpna1;Kpnb1;Nup107;Nup153;Nup155;Nup188;Nup205;Nup210;Nup214;Nup50;Nup54;Nup62;Nup85;Nup88;Nup93;Polr2a;Polr2b;Polr2g;Pom121;Rae1;Ran;Ranbp2;Rpl10;Rpl10a;Rpl11;Rpl12;Rpl13;Rpl13a;Rpl14;Rpl15;Rpl17;Rpl18;Rpl18a;Rpl19;Rpl21;Rpl22;Rpl23;Rpl23a;Rpl24;Rpl27;Rpl27a;Rpl28;Rpl29;Rpl3;Rpl31;Rpl32;Rpl35;Rpl35a;Rpl36;Rpl36a;Rpl37;Rpl37a;Rpl38;Rp…
REACTOME_INFLUENZA_VIRAL_RNA_TRANSCRIPTION_AND_REPLICATION	81	97	3.69386e-35	1.63638e-33	4.90914e-32	Dnajc3;Fau;Grsf1;Gtf2f1;Hsp90aa1;Ipo5;Polr2a;Polr2b;Polr2g;Rpl10;Rpl10a;Rpl11;Rpl12;Rpl13;Rpl13a;Rpl14;Rpl15;Rpl17;Rpl18;Rpl18a;Rpl19;Rpl21;Rpl22;Rpl23;Rpl23a;Rpl24;Rpl27;Rpl27a;Rpl28;Rpl29;Rpl3;Rpl31;Rpl32;Rpl35;Rpl35a;Rpl36;Rpl36a;Rpl37;Rpl37a;Rpl38;Rpl39;Rpl4;Rpl5;Rpl6;Rpl7;Rpl7a;Rpl8;Rpl9;Rplp0;Rplp1;Rplp2;Rps10;Rps11;Rps12;Rps13;Rps14;Rps15;Rps15a;Rps16;Rps17;Rps18;Rps19;Rps20;Rps21;Rps23;Rp…
REACTOME_NEP_NS2_INTERACTS_WITH_THE_CELLULAR_EXPORT_MACHINERY	21	26	1.61018e-09	8.4918e-09	2.13993e-06	Aaas;Nup107;Nup153;Nup155;Nup188;Nup205;Nup210;Nup214;Nup50;Nup54;Nup62;Nup85;Nup88;Nup93;Pom121;Rae1;Ran;Ranbp2;Seh1l;Tpr;Xpo1
REACTOME_HIV_INFECTION	131	180	1.24694e-43	9.20658e-42	1.65718e-40	Aaas;Ap1b1;Ap1g1;Ap1m1;Ap1s2;Ap2a1;Ap2a2;Ap2b1;Ap2m1;Ap2s1;Arf1;Atp6v1h;B2m;Banf1;Ccnh;Ccnt1;Ccnt2;Ccr5;Cdk9;Cul5;Cxcr4;Dock2;Ell;Elmo1;Ercc3;Fen1;Fyn;Gtf2a1;Gtf2a2;Gtf2b;Gtf2e1;Gtf2f1;Gtf2h1;Hck;Kpna1;Kpnb1;Lig1;Ncbp1;Ncbp2;Nmt1;Nmt2;Npm1;Nup107;Nup153;Nup155;Nup188;Nup205;Nup210;Nup214;Nup50;Nup54;Nup62;Nup85;Nup88;Nup93;Pacs1;Pak2;Polr2a;Polr2b;Polr2g;Pom121;Ppia;Psip1;Psma1;Psma2;Psma3;Psma4;…
REACTOME_TRANSPORT_OF_RIBONUCLEOPROTEINS_INTO_THE_HOST_NUCLEUS	21	26	1.61018e-09	8.4918e-09	2.13993e-06	Aaas;Kpna1;Kpnb1;Nup107;Nup153;Nup155;Nup188;Nup205;Nup210;Nup214;Nup50;Nup54;Nup62;Nup85;Nup88;Nup93;Pom121;Rae1;Ranbp2;Seh1l;Tpr
REACTOME_HIV_LIFE_CYCLE	68	104	3.42483e-19	5.05733e-18	4.55159e-16	Aaas;Banf1;Ccnh;Ccnt1;Ccnt2;Ccr5;Cdk9;Cxcr4;Ell;Ercc3;Fen1;Gtf2a1;Gtf2a2;Gtf2b;Gtf2e1;Gtf2f1;Gtf2h1;Lig1;Ncbp1;Ncbp2;Nmt1;Nmt2;Nup107;Nup153;Nup155;Nup188;Nup205;Nup210;Nup214;Nup50;Nup54;Nup62;Nup85;Nup88;Nup93;Polr2a;Polr2b;Polr2g;Pom121;Ppia;Psip1;Rae1;Ran;Ranbp1;Ranbp2;Rangap1;Rcc1;Rngtt;Rnmt;Rps27a;Seh1l;Ssrp1;Supt16;Supt5;Taf1;Taf10;Taf12;Taf9;Tbp;Tcea1;Tpr;Tsg101;Uba52;Vps28;Vps37a;Vps37b;…
REACTOME_EARLY_PHASE_OF_HIV_LIFE_CYCLE	7	13	0.0191856	0.0302105	1	Banf1;Ccr5;Cxcr4;Fen1;Lig1;Ppia;Psip1
REACTOME_HOST_INTERACTIONS_OF_HIV_FACTORS	94	114	1.12265e-39	6.48695e-38	1.492e-36	Aaas;Ap1b1;Ap1g1;Ap1m1;Ap1s2;Ap2a1;Ap2a2;Ap2b1;Ap2m1;Ap2s1;Arf1;Atp6v1h;B2m;Banf1;Ccnt1;Cdk9;Cul5;Dock2;Elmo1;Fyn;Hck;Kpna1;Kpnb1;Npm1;Nup107;Nup153;Nup155;Nup188;Nup205;Nup210;Nup214;Nup50;Nup54;Nup62;Nup85;Nup88;Nup93;Pacs1;Pak2;Pom121;Ppia;Psip1;Psma1;Psma2;Psma3;Psma4;Psma5;Psma6;Psma7;Psmb1;Psmb10;Psmb2;Psmb3;Psmb4;Psmb6;Psmb7;Psmb8;Psmb9;Psmc1;Psmc2;Psmc3;Psmc4;Psmc5;Psmc6;Psmd1;Psmd11;Psmd…
REACTOME_RESPIRATORY_ELECTRON_TRANSPORT_ATP_SYNTHESIS_BY_CHEMIOSMOTIC_COUPLING_AND_HEAT_PRODUCTION_BY_UNCOUPLING_PROTEINS_	61	77	2.03039e-24	5.1892e-23	2.69838e-21	Atp5a1;Atp5b;Atp5c1;Atp5d;Atp5f1;Atp5g1;Atp5h;Atp5j;Atp5j2;Atp5l;Atp5o;Cox4i1;Cox5a;Cox5b;Cox6a1;Cox6b1;Cox6c;Cox7a2l;Cox7b;Cox7c;Cox8a;Cyc1;Cycs;Etfa;Etfdh;Ndufa1;Ndufa10;Ndufa12;Ndufa13;Ndufa2;Ndufa3;Ndufa4;Ndufa6;Ndufa8;Ndufa9;Ndufab1;Ndufb10;Ndufb3;Ndufb5;Ndufb7;Ndufc2;Ndufs1;Ndufs2;Ndufs3;Ndufs4;Ndufs7;Ndufs8;Ndufv1;Ndufv2;Ndufv3;Sdha;Sdhb;Sdhc;Sdhd;Ucp2;Uqcrb;Uqcrc1;Uqcrc2;Uqcrfs1;Uqcrh;Uqc…
REACTOME_RAF_MAP_KINASE_CASCADE	9	10	2.01788e-05	5.47298e-05	0.0268176	Cdk1;Kras;Map2k1;Map2k2;Mapk1;Mapk3;Nras;Raf1;Ywhab
REACTOME_LATE_PHASE_OF_HIV_LIFE_CYCLE	61	91	3.61321e-18	4.80196e-17	4.80196e-15	Aaas;Ccnh;Ccnt1;Ccnt2;Cdk9;Ell;Ercc3;Gtf2a1;Gtf2a2;Gtf2b;Gtf2e1;Gtf2f1;Gtf2h1;Ncbp1;Ncbp2;Nmt1;Nmt2;Nup107;Nup153;Nup155;Nup188;Nup205;Nup210;Nup214;Nup50;Nup54;Nup62;Nup85;Nup88;Nup93;Polr2a;Polr2b;Polr2g;Pom121;Rae1;Ran;Ranbp1;Ranbp2;Rangap1;Rcc1;Rngtt;Rnmt;Rps27a;Seh1l;Ssrp1;Supt16;Supt5;Taf1;Taf10;Taf12;Taf9;Tbp;Tcea1;Tpr;Tsg101;Uba52;Vps28;Vps37a;Vps37b;Vps37c;Xpo1
REACTOME_SHC_MEDIATED_SIGNALLING	12	15	7.57961e-06	2.17566e-05	0.0100733	Cdk1;Grb2;Kras;Map2k1;Map2k2;Mapk1;Mapk3;Nras;Raf1;Shc1;Sos1;Ywhab
REACTOME_INTERACTIONS_OF_VPR_WITH_HOST_CELLULAR_PROTEINS	23	30	1.68233e-09	8.80244e-09	2.23582e-06	Aaas;Banf1;Kpna1;Nup107;Nup153;Nup155;Nup188;Nup205;Nup210;Nup214;Nup50;Nup54;Nup62;Nup85;Nup88;Nup93;Pom121;Psip1;Rae1;Ranbp2;Seh1l;Slc25a5;Tpr
REACTOME_FORMATION_OF_ATP_BY_CHEMIOSMOTIC_COUPLING	11	13	6.995e-06	2.04316e-05	0.00929636	Atp5a1;Atp5b;Atp5c1;Atp5d;Atp5f1;Atp5g1;Atp5h;Atp5j;Atp5j2;Atp5l;Atp5o
REACTOME_APC_C_CDH1_MEDIATED_DEGRADATION_OF_CDC20_AND_OTHER_APC_C_CDH1_TARGETED_PROTEINS_IN_LATE_MITOSIS_EARLY_G1	54	64	2.60702e-24	6.29952e-23	3.46473e-21	Anapc1;Anapc2;Anapc4;Anapc5;Aurka;Aurkb;Cdc16;Cdc20;Cdc23;Cdc26;Cdc27;Plk1;Psma1;Psma2;Psma3;Psma4;Psma5;Psma6;Psma7;Psmb1;Psmb10;Psmb2;Psmb3;Psmb4;Psmb6;Psmb7;Psmb8;Psmb9;Psmc1;Psmc2;Psmc3;Psmc4;Psmc5;Psmc6;Psmd1;Psmd11;Psmd12;Psmd13;Psmd14;Psmd2;Psmd3;Psmd5;Psmd6;Psmd7;Psmd8;Psme1;Psme2;Psme4;Psmf1;Rps27a;Uba52;Ube2c;Ube2d1;Ube2e1
REACTOME_ACTIVATION_OF_ATR_IN_RESPONSE_TO_REPLICATION_STRESS	26	35	4.66646e-10	2.76863e-09	6.20172e-07	Atr;Cdc25a;Cdc45;Cdc6;Cdc7;Cdk2;Chek1;Dbf4;Mcm10;Mcm2;Mcm3;Mcm4;Mcm5;Mcm6;Mcm7;Orc2;Orc3;Orc4;Orc5;Orc6;Rfc2;Rfc3;Rfc4;Rfc5;Rpa1;Rpa2
REACTOME_UNWINDING_OF_DNA	8	11	0.000868492	0.0017176	1	Cdc45;Gins1;Mcm2;Mcm3;Mcm4;Mcm5;Mcm6;Mcm7
REACTOME_APC_C_CDC20_MEDIATED_DEGRADATION_OF_MITOTIC_PROTEINS	56	65	4.04769e-26	1.14455e-24	5.37938e-23	Anapc1;Anapc2;Anapc4;Anapc5;Bub1b;Bub3;Ccnb1;Cdc16;Cdc20;Cdc23;Cdc26;Cdc27;Cdk1;Mad2l1;Psma1;Psma2;Psma3;Psma4;Psma5;Psma6;Psma7;Psmb1;Psmb10;Psmb2;Psmb3;Psmb4;Psmb6;Psmb7;Psmb8;Psmb9;Psmc1;Psmc2;Psmc3;Psmc4;Psmc5;Psmc6;Psmd1;Psmd11;Psmd12;Psmd13;Psmd14;Psmd2;Psmd3;Psmd5;Psmd6;Psmd7;Psmd8;Psme1;Psme2;Psme4;Psmf1;Rps27a;Uba52;Ube2c;Ube2d1;Ube2e1
REACTOME_AUTODEGRADATION_OF_CDH1_BY_CDH1_APC_C	49	56	1.1684e-23	2.61412e-22	1.5528e-20	Anapc1;Anapc2;Anapc4;Anapc5;Cdc16;Cdc23;Cdc26;Cdc27;Psma1;Psma2;Psma3;Psma4;Psma5;Psma6;Psma7;Psmb1;Psmb10;Psmb2;Psmb3;Psmb4;Psmb6;Psmb7;Psmb8;Psmb9;Psmc1;Psmc2;Psmc3;Psmc4;Psmc5;Psmc6;Psmd1;Psmd11;Psmd12;Psmd13;Psmd14;Psmd2;Psmd3;Psmd5;Psmd6;Psmd7;Psmd8;Psme1;Psme2;Psmf1;Rps27a;Uba52;Ube2c;Ube2d1;Ube2e1
REACTOME_MYD88_MAL_CASCADE_INITIATED_ON_PLASMA_MEMBRANE	58	79	2.19353e-20	3.47048e-19	2.9152e-17	App;Atf1;Atf2;Btk;Cdk1;Chuk;Creb1;Dusp6;Dusp7;Fos;Hmgb1;Ikbkb;Ikbkg;Irak1;Irak2;Irak3;Irak4;Jun;Map2k1;Map2k2;Map2k3;Map2k4;Map2k7;Map3k1;Map3k7;Mapk1;Mapk14;Mapk3;Mapk7;Mapk8;Mapk9;Mapkapk2;Mapkapk3;Mef2a;Mef2c;Myd88;Nfkbia;Peli1;Peli2;Ppp2ca;Ppp2cb;Ppp2r1a;Ppp2r1b;Ppp2r5d;Rela;Ripk2;Rps27a;Rps6ka1;Rps6ka3;Rps6ka5;Tab2;Tab3;Tirap;Tlr2;Tlr4;Traf6;Uba52;Ube2n
REACTOME_INNATE_IMMUNE_SYSTEM	124	224	4.11904e-24	9.60386e-23	5.4742e-21	Aim2;App;Atf1;Atf2;Atg12;Atg5;Birc2;Birc3;Btk;C3;Capza1;Capza2;Card9;Casp1;Casp2;Casp4;Casp8;Ccr2;Cd180;Cd55;Cdk1;Cfh;Chuk;Cnpy3;Creb1;Crebbp;Ctsb;Ctss;Cyld;Ddost;Ddx58;Dnm2;Dusp6;Dusp7;Eea1;Ep300;Fos;Hmgb1;Hsp90ab1;Hsp90b1;Ikbkb;Ikbke;Ikbkg;Irak1;Irak2;Irak3;Irak4;Irf1;Irf2;Irf3;Jun;Lbp;Lgals3;Ly86;Map2k1;Map2k2;Map2k3;Map2k4;Map2k7;Map3k1;Map3k7;Mapk1;Mapk13;Mapk14;Mapk3;Mapk7;Mapk8;Mapk9;Mapka…
REACTOME_REGULATION_OF_GLUCOKINASE_BY_GLUCOKINASE_REGULATORY_PROTEIN	19	26	1.70404e-07	6.60253e-07	0.000226467	Aaas;Nup107;Nup153;Nup155;Nup188;Nup205;Nup210;Nup214;Nup50;Nup54;Nup62;Nup85;Nup88;Nup93;Pom121;Rae1;Ranbp2;Seh1l;Tpr
REACTOME_MITOTIC_PROMETAPHASE	62	79	2.15885e-24	5.41343e-23	2.86912e-21	Ahctf1;Aurkb;Birc5;Bub1;Bub1b;Bub3;Cdc20;Cdca8;Cenpa;Cenpi;Cenpk;Cenpl;Cenpn;Cenpq;Ckap5;Clasp1;Clip1;Dsn1;Ercc6l;Incenp;Kif18a;Kif2a;Kif2c;Kntc1;Mad2l1;Mapre1;Mis12;Ndc80;Ndel1;Nudc;Nuf2;Nup107;Nup85;Pafah1b1;Plk1;Pmf1;Ppp1cc;Ppp2ca;Ppp2cb;Ppp2r1a;Ppp2r1b;Ppp2r5a;Ppp2r5c;Ppp2r5d;Ppp2r5e;Rad21;Ranbp2;Rangap1;Rcc2;Sec13;Seh1l;Ska2;Smc1a;Smc3;Spc24;Spc25;Stag1;Stag2;Taok1;Xpo1;Zw10;Zwilch
REACTOME_APC_C_CDC20_MEDIATED_DEGRADATION_OF_CYCLIN_B	16	19	5.17673e-08	2.17031e-07	6.87988e-05	Anapc1;Anapc2;Anapc4;Anapc5;Ccnb1;Cdc16;Cdc20;Cdc23;Cdc26;Cdc27;Cdk1;Rps27a;Uba52;Ube2c;Ube2d1;Ube2e1
REACTOME_SCF_BETA_TRCP_MEDIATED_DEGRADATION_OF_EMI1	43	49	5.08058e-21	8.65653e-20	6.75209e-18	Cdc20;Cul1;Fbxo5;Psma1;Psma2;Psma3;Psma4;Psma5;Psma6;Psma7;Psmb1;Psmb10;Psmb2;Psmb3;Psmb4;Psmb6;Psmb7;Psmb8;Psmb9;Psmc1;Psmc2;Psmc3;Psmc4;Psmc5;Psmc6;Psmd1;Psmd11;Psmd12;Psmd13;Psmd14;Psmd2;Psmd3;Psmd5;Psmd6;Psmd7;Psmd8;Psme1;Psme2;Psme4;Psmf1;Rps27a;Skp1a;Uba52
REACTOME_G1_S_SPECIFIC_TRANSCRIPTION	12	17	6.28273e-05	0.000153206	0.0834975	Ccne1;Cdc25a;Cdc45;Cdc6;Cdk1;Cdt1;Fbxo5;Pcna;Pola1;Rrm2;Tfdp1;Tyms
REACTOME_THE_ROLE_OF_NEF_IN_HIV1_REPLICATION_AND_DISEASE_PATHOGENESIS	19	26	1.70404e-07	6.60253e-07	0.000226467	Ap1b1;Ap1g1;Ap1m1;Ap1s2;Ap2a1;Ap2a2;Ap2b1;Ap2m1;Ap2s1;Arf1;Atp6v1h;B2m;Dock2;Elmo1;Fyn;Hck;Pacs1;Pak2;Rac1
REACTOME_SIGNALING_BY_TGF_BETA_RECEPTOR_COMPLEX	44	60	9.1802e-16	9.38499e-15	1.22005e-12	Arhgef18;Ccnc;Ccnt1;Ccnt2;Cdk8;Cdk9;E2f4;Fkbp1a;Furin;Hdac1;Junb;Mtmr4;Myc;Ncor1;Ncor2;Parp1;Ppm1a;Ppp1ca;Ppp1cb;Ppp1cc;Ppp1r15a;Rbl1;Rhoa;Rps27a;Ski;Skil;Smad2;Smad3;Smad4;Smurf2;Sp1;Strap;Stub1;Tfdp1;Tgfb1;Tgfbr1;Tgfbr2;Trim33;Uba52;Ube2d1;Ube2d3;Uchl5;Usp9x;Xpo1
REACTOME_CONVERSION_FROM_APC_C_CDC20_TO_APC_C_CDH1_IN_LATE_ANAPHASE	13	16	2.21836e-06	7.08702e-06	0.0029482	Anapc1;Anapc2;Anapc4;Anapc5;Cdc14a;Cdc16;Cdc20;Cdc23;Cdc26;Cdc27;Ube2c;Ube2d1;Ube2e1
REACTOME_ACTIVATED_TLR4_SIGNALLING	64	89	1.51905e-21	2.69175e-20	2.01881e-18	App;Atf1;Atf2;Btk;Cdk1;Chuk;Creb1;Dusp6;Dusp7;Fos;Hmgb1;Ikbkb;Ikbke;Ikbkg;Irak1;Irak2;Irak3;Irak4;Irf3;Jun;Map2k1;Map2k2;Map2k3;Map2k4;Map2k7;Map3k1;Map3k7;Mapk1;Mapk14;Mapk3;Mapk7;Mapk8;Mapk9;Mapkapk2;Mapkapk3;Mef2a;Mef2c;Myd88;Nfkbia;Peli1;Peli2;Ppp2ca;Ppp2cb;Ppp2r1a;Ppp2r1b;Ppp2r5d;Rela;Ripk1;Ripk2;Rps27a;Rps6ka1;Rps6ka3;Rps6ka5;Tab2;Tab3;Tbk1;Ticam2;Tirap;Tlr2;Tlr4;Traf3;Traf6;Uba52;Ube2n
REACTOME_IMMUNE_SYSTEM	493	812	1.29724e-114	1.72404e-111	1.72404e-111	Aaas;Actr1a;Actr1b;Adam17;Adar;Aim2;Akt1;Akt2;Akt3;Anapc1;Anapc13;Anapc2;Anapc4;Anapc5;Ap1b1;Ap1g1;Ap1m1;Ap1s2;Ap2a1;Ap2a2;Ap2b1;Ap2m1;Ap2s1;App;Arf1;Arih1;Arih2;Asb3;Asb7;Asb8;Atf1;Atf2;Atg12;Atg5;Atg7;B2m;Bcl10;Birc2;Birc3;Blmh;Blnk;Btk;Btla;C3;Calm1;Calm2;Calm3;Calr;Camk2d;Canx;Capza1;Capza2;Card9;Casp1;Casp2;Casp4;Casp8;Cbl;Cblb;Ccr2;Cd180;Cd200r1;Cd34;Cd44;Cd55;Cd74;Cd79a;Cd80;Cd81;Cdc16;Cdc…
REACTOME_BINDING_AND_ENTRY_OF_HIV_VIRION	3	4	0.0450181	0.0672237	1	Ccr5;Cxcr4;Ppia
REACTOME_PHOSPHORYLATION_OF_THE_APC_C	14	17	6.40926e-07	2.24156e-06	0.000851791	Anapc1;Anapc2;Anapc4;Anapc5;Ccnb1;Cdc16;Cdc23;Cdc26;Cdc27;Cdk1;Plk1;Ube2c;Ube2d1;Ube2e1
REACTOME_MTORC1_MEDIATED_SIGNALLING	9	11	8.71643e-05	0.000202166	0.115841	Eef2k;Eif4b;Eif4e;Eif4ebp1;Eif4g1;Mtor;Rheb;Rps6;Rps6kb1
REACTOME_TOLL_RECEPTOR_CASCADES	77	109	7.89356e-25	2.09811e-23	1.04905e-21	App;Atf1;Atf2;Btk;Cd180;Cdk1;Chuk;Cnpy3;Creb1;Ctsb;Ctss;Dnm2;Dusp6;Dusp7;Eea1;Fos;Hmgb1;Hsp90b1;Ikbkb;Ikbke;Ikbkg;Irak1;Irak2;Irak3;Irak4;Irf3;Jun;Lbp;Ly86;Map2k1;Map2k2;Map2k3;Map2k4;Map2k7;Map3k1;Map3k7;Mapk1;Mapk14;Mapk3;Mapk7;Mapk8;Mapk9;Mapkapk2;Mapkapk3;Mef2a;Mef2c;Myd88;Nfkbia;Peli1;Peli2;Plcg2;Ppp2ca;Ppp2cb;Ppp2r1a;Ppp2r1b;Ppp2r5d;Rela;Ripk1;Ripk2;Rps27a;Rps6ka1;Rps6ka3;Rps6ka5;Tab2;Tab3;…
REACTOME_ACTIVATION_OF_BH3_ONLY_PROTEINS	10	16	0.0011429	0.00221416	1	Akt1;Bcl2l11;Bid;Dynll1;Dynll2;Mapk8;Ppp3r1;Tfdp1;Trp53;Ywhab
REACTOME_GLUCOSE_METABOLISM	35	61	2.26242e-08	9.79401e-08	3.00676e-05	Agl;Aldoa;Calm1;Calm2;Calm3;Gapdh;Gbe1;Got2;Gpi1;Gyg;Gys1;Mdh1;Mdh2;Pfkfb3;Pfkfb4;Pfkp;Pgam1;Pgk1;Pgm1;Pgm2;Phka2;Phkb;Phkg2;Ppp2ca;Ppp2cb;Ppp2r1a;Ppp2r1b;Ppp2r5d;Prkaca;Prkacb;Pygl;Slc25a11;Slc25a12;Tpi1;Ugp2
REACTOME_ADAPTIVE_IMMUNE_SYSTEM	307	478	1.53004e-79	5.08355e-77	2.03342e-76	Actr1a;Actr1b;Akt1;Akt2;Akt3;Anapc1;Anapc13;Anapc2;Anapc4;Anapc5;Ap1b1;Ap1g1;Ap1m1;Ap1s2;Ap2a1;Ap2a2;Ap2b1;Ap2m1;Ap2s1;Arf1;Arih2;Asb3;Asb7;Asb8;Atg7;B2m;Bcl10;Blmh;Blnk;Btk;Btla;C3;Calm1;Calm2;Calm3;Calr;Canx;Cbl;Cblb;Cd200r1;Cd34;Cd74;Cd79a;Cd80;Cd81;Cdc16;Cdc20;Cdc23;Cdc26;Cdc27;Cdc34;Cdc42;Cdkn1b;Chuk;Clta;Cltc;Creb1;Csk;Ctsa;Ctsb;Ctsc;Ctsd;Ctsh;Ctss;Cul1;Cul2;Cul3;Cul5;Cyba;Cybb;Dctn1;Dctn2;…
REACTOME_NOD1_2_SIGNALING_PATHWAY	22	29	5.42471e-09	2.64082e-08	7.20944e-06	Birc2;Birc3;Card9;Casp1;Casp2;Casp4;Casp8;Chuk;Cyld;Ikbkb;Ikbkg;Irak1;Irak2;Map3k7;Mapk13;Mapk14;Ripk2;Tab2;Tab3;Tnfaip3;Traf6;Ube2n
REACTOME_CYTOKINE_SIGNALING_IN_IMMUNE_SYSTEM	154	235	6.67806e-42	4.43757e-40	8.87514e-39	Aaas;Adam17;Adar;Arih1;B2m;Blnk;Camk2d;Casp1;Cbl;Cd44;Cdk1;Chuk;Crk;Crkl;Csf2ra;Csf2rb;Cul1;Ddx58;Egr1;Eif2ak2;Eif4a1;Eif4a2;Eif4a3;Eif4e;Eif4e2;Eif4e3;Eif4g1;Eif4g2;Eif4g3;Fyn;Gab2;Gbp7;Grb2;H2-Aa;H2-Eb1;Hck;Hgf;Ifit2;Ifitm1;Ifitm2;Ifitm3;Ifnar1;Ifnar2;Ifngr1;Ifngr2;Ikbkb;Ikbkg;Il1rn;Il2rg;Il6ra;Il6st;Il7r;Irak1;Irak2;Irak3;Irak4;Irf1;Irf2;Irf3;Irf4;Irf5;Irf8;Irf9;Irs2;Jak1;Jak2;Kpna1;Kpna2;Kpna…
REACTOME_MEIOTIC_SYNAPSIS	44	63	1.70287e-14	1.56077e-13	2.26311e-11	Acd;Atr;Brca1;Dido1;H2afx;H2afz;Hist1h2ab;Hist1h2af;Hist1h2ag;Hist1h2ai;Hist1h2bb;Hist1h2bc;Hist1h2be;Hist1h2bf;Hist1h2bg;Hist1h2bk;Hist1h2bl;Hist1h2bm;Hist1h4a;Hist1h4b;Hist1h4c;Hist1h4d;Hist1h4f;Hist1h4h;Hist1h4j;Hist1h4k;Hist1h4n;Hist2h2ac;Hist2h4;Hist4h4;Lmnb1;Pot1a;Rad21;Smc1a;Smc3;Stag1;Stag2;Sun2;Syne1;Syne2;Terf1;Terf2;Tinf2;Ube2i
REACTOME_ANTIGEN_PRESENTATION_FOLDING_ASSEMBLY_AND_PEPTIDE_LOADING_OF_CLASS_I_MHC	14	17	6.40926e-07	2.24156e-06	0.000851791	B2m;Calr;Canx;Erap1;Hspa5;Pdia3;Sec13;Sec23a;Sec24b;Sec24c;Sec24d;Sec31a;Tap1;Tap2
REACTOME_THE_NLRP3_INFLAMMASOME	9	11	8.71643e-05	0.000202166	0.115841	App;Casp1;Hsp90ab1;Mefv;Nlrp3;Pstpip1;Pycard;Txn1;Txnip
REACTOME_CLASS_I_MHC_MEDIATED_ANTIGEN_PROCESSING_PRESENTATION	154	226	3.69315e-45	3.50585e-43	4.90819e-42	Anapc1;Anapc13;Anapc2;Anapc4;Anapc5;Arih2;Asb3;Asb7;Asb8;Atg7;B2m;Blmh;Calr;Canx;Cblb;Cdc16;Cdc20;Cdc23;Cdc26;Cdc27;Cdc34;Ctss;Cul1;Cul2;Cul3;Cul5;Cyba;Cybb;Dtx3l;Dzip3;Erap1;Fbxo3;Fbxw11;Fbxw7;Herc2;Hspa5;Huwe1;Itgav;Keap1;Klhl20;Klhl9;Lnpep;Lrrc41;Mkrn1;Ncf2;Ncf4;Nedd4;Npepps;Pdia3;Pja2;Psma1;Psma2;Psma3;Psma4;Psma5;Psma6;Psma7;Psmb1;Psmb10;Psmb2;Psmb3;Psmb4;Psmb6;Psmb7;Psmb8;Psmb9;Psmc1;Psmc2;…
REACTOME_NONSENSE_MEDIATED_DECAY_ENHANCED_BY_THE_EXON_JUNCTION_COMPLEX	91	102	1.73116e-44	1.43795e-42	2.30072e-41	Casc3;Eif4a3;Eif4g1;Etf1;Fau;Magoh;Ncbp1;Ncbp2;Pabpc1;Ppp2ca;Ppp2r1a;Ppp2r2a;Rbm8a;Rpl10;Rpl10a;Rpl11;Rpl12;Rpl13;Rpl13a;Rpl14;Rpl15;Rpl17;Rpl18;Rpl18a;Rpl19;Rpl21;Rpl22;Rpl23;Rpl23a;Rpl24;Rpl27;Rpl27a;Rpl28;Rpl29;Rpl3;Rpl31;Rpl32;Rpl35;Rpl35a;Rpl36;Rpl36a;Rpl37;Rpl37a;Rpl38;Rpl39;Rpl4;Rpl5;Rpl6;Rpl7;Rpl7a;Rpl8;Rpl9;Rplp0;Rplp1;Rplp2;Rps10;Rps11;Rps12;Rps13;Rps14;Rps15;Rps15a;Rps16;Rps17;Rps18;Rp…
REACTOME_PIP3_ACTIVATES_AKT_SIGNALING	16	27	9.22656e-05	0.000213254	0.122621	Akt1;Akt2;Akt3;Cdkn1b;Chuk;Creb1;Foxo1;Foxo3;Foxo4;Gsk3a;Mapkap1;Mdm2;Mtor;Pdpk1;Pten;Rictor
REACTOME_ANTIGEN_PROCESSING_UBIQUITINATION_PROTEASOME_DEGRADATION	131	193	2.58418e-38	1.32091e-36	3.43437e-35	Anapc1;Anapc13;Anapc2;Anapc4;Anapc5;Arih2;Asb3;Asb7;Asb8;Atg7;Blmh;Cblb;Cdc16;Cdc20;Cdc23;Cdc26;Cdc27;Cdc34;Cul1;Cul2;Cul3;Cul5;Dtx3l;Dzip3;Fbxo3;Fbxw11;Fbxw7;Herc2;Huwe1;Keap1;Klhl20;Klhl9;Lnpep;Lrrc41;Mkrn1;Nedd4;Npepps;Pja2;Psma1;Psma2;Psma3;Psma4;Psma5;Psma6;Psma7;Psmb1;Psmb10;Psmb2;Psmb3;Psmb4;Psmb6;Psmb7;Psmb8;Psmb9;Psmc1;Psmc2;Psmc3;Psmc4;Psmc5;Psmc6;Psmd1;Psmd11;Psmd12;Psmd13;Psmd14;Psmd2…
REACTOME_INFLAMMASOMES	10	16	0.0011429	0.00221416	1	Aim2;App;Casp1;Hsp90ab1;Mefv;Nlrp3;Pstpip1;Pycard;Txn1;Txnip
REACTOME_NUCLEOTIDE_BINDING_DOMAIN_LEUCINE_RICH_REPEAT_CONTAINING_RECEPTOR_NLR_SIGNALING_PATHWAYS	31	44	9.15071e-11	5.97406e-10	1.21613e-07	Aim2;App;Birc2;Birc3;Card9;Casp1;Casp2;Casp4;Casp8;Chuk;Cyld;Hsp90ab1;Ikbkb;Ikbkg;Irak1;Irak2;Map3k7;Mapk13;Mapk14;Mefv;Nlrp3;Pstpip1;Pycard;Ripk2;Tab2;Tab3;Tnfaip3;Traf6;Txn1;Txnip;Ube2n
REACTOME_AMYLOIDS	45	68	1.83773e-13	1.6068e-12	2.44234e-10	App;B2m;Cst3;Gsn;H2afx;H2afz;H3f3a;H3f3b;Hist1h2ab;Hist1h2af;Hist1h2ag;Hist1h2ai;Hist1h2bb;Hist1h2bc;Hist1h2be;Hist1h2bf;Hist1h2bg;Hist1h2bk;Hist1h2bl;Hist1h2bm;Hist1h3a;Hist1h3b;Hist1h3c;Hist1h3d;Hist1h3e;Hist1h3f;Hist1h3g;Hist1h3h;Hist1h3i;Hist1h4a;Hist1h4b;Hist1h4c;Hist1h4d;Hist1h4f;Hist1h4h;Hist1h4j;Hist1h4k;Hist1h4n;Hist2h2ac;Hist2h3b;Hist2h4;Hist4h4;Itm2b;Ltf;Tgfbi
REACTOME_PACKAGING_OF_TELOMERE_ENDS	31	40	1.37305e-12	1.09927e-11	1.82479e-09	Acd;H2afx;H2afz;Hist1h2ab;Hist1h2af;Hist1h2ag;Hist1h2ai;Hist1h2bb;Hist1h2bc;Hist1h2be;Hist1h2bf;Hist1h2bg;Hist1h2bk;Hist1h2bl;Hist1h2bm;Hist1h4a;Hist1h4b;Hist1h4c;Hist1h4d;Hist1h4f;Hist1h4h;Hist1h4j;Hist1h4k;Hist1h4n;Hist2h2ac;Hist2h4;Hist4h4;Pot1a;Terf1;Terf2;Tinf2
REACTOME_TELOMERE_MAINTENANCE	49	67	2.55648e-17	3.14589e-16	3.39756e-14	Acd;Dkc1;Dna2;Fen1;H2afx;H2afz;Hist1h2ab;Hist1h2af;Hist1h2ag;Hist1h2ai;Hist1h2bb;Hist1h2bc;Hist1h2be;Hist1h2bf;Hist1h2bg;Hist1h2bk;Hist1h2bl;Hist1h2bm;Hist1h4a;Hist1h4b;Hist1h4c;Hist1h4d;Hist1h4f;Hist1h4h;Hist1h4j;Hist1h4k;Hist1h4n;Hist2h2ac;Hist2h4;Hist4h4;Lig1;Pcna;Pola1;Pola2;Pold3;Pole;Pole2;Pot1a;Prim1;Prim2;Rfc2;Rfc3;Rfc4;Rfc5;Rpa1;Rpa2;Terf1;Terf2;Tinf2
REACTOME_PLATELET_ACTIVATION_SIGNALING_AND_AGGREGATION	98	196	2.29406e-15	2.22541e-14	3.04881e-12	Abcc4;Actn1;Actn4;Akt1;Akt2;Akt3;Aldoa;Apbb1ip;App;Arrb1;Arrb2;Calm1;Calm2;Calm3;Calu;Cap1;Cd63;Cd9;Cdc42;Cfl1;Crk;Csk;Daglb;Dgka;Dgkd;Dgkg;F13a1;F5;Fcer1g;Fn1;Fyn;Gna12;Gna13;Gnai2;Gnai3;Gnaq;Gnb1;Gnb2;Gng10;Gng12;Gng2;Gng5;Grb2;Hgf;Hspa5;Itgb3;Itpr2;Lamp2;Lcp2;Lyn;Mapk1;Mapk14;Mapk3;Mgll;P2ry1;Pdpk1;Pf4;Pfn1;Pik3ca;Pik3cb;Pik3cg;Pik3r1;Pik3r5;Pla2g4a;Plcg2;Plek;Ppbp;Ppia;Prkcb;Prkcd;Psap;Ptpn1;…
REACTOME_REMOVAL_OF_THE_FLAP_INTERMEDIATE_FROM_THE_C_STRAND	6	10	0.0158944	0.0254808	1	Dna2;Fen1;Pcna;Pold3;Rpa1;Rpa2
REACTOME_APC_CDC20_MEDIATED_DEGRADATION_OF_NEK2A	17	21	5.90207e-08	2.42844e-07	7.84385e-05	Anapc1;Anapc2;Anapc4;Anapc5;Bub1b;Bub3;Cdc16;Cdc20;Cdc23;Cdc26;Cdc27;Mad2l1;Rps27a;Uba52;Ube2c;Ube2d1;Ube2e1
REACTOME_EXTENSION_OF_TELOMERES	18	27	3.07289e-06	9.58654e-06	0.00408387	Dkc1;Dna2;Fen1;Lig1;Pcna;Pola1;Pola2;Pold3;Pole;Pole2;Prim1;Prim2;Rfc2;Rfc3;Rfc4;Rfc5;Rpa1;Rpa2
REACTOME_G2_M_CHECKPOINTS	31	41	4.33255e-12	3.25309e-11	5.75796e-09	Atm;Atr;Ccnb1;Ccnb2;Cdc25a;Cdc45;Cdc6;Cdc7;Cdk1;Cdk2;Chek1;Dbf4;Mcm10;Mcm2;Mcm3;Mcm4;Mcm5;Mcm6;Mcm7;Orc2;Orc3;Orc4;Orc5;Orc6;Rfc2;Rfc3;Rfc4;Rfc5;Rpa1;Rpa2;Wee1
REACTOME_G2_M_DNA_DAMAGE_CHECKPOINT	6	9	0.00796317	0.0134816	1	Atm;Atr;Ccnb1;Cdk1;Chek1;Wee1
REACTOME_S_PHASE	86	106	2.31861e-35	1.06256e-33	3.08143e-32	Ccna2;Ccne1;Ccnh;Cdc25a;Cdc25b;Cdc45;Cdc6;Cdk2;Cdk4;Cdkn1b;Cdt1;Cks1b;Cul1;Dna2;Fen1;Gins1;Lig1;Max;Mcm2;Mcm3;Mcm4;Mcm5;Mcm6;Mcm7;Myc;Orc2;Orc3;Orc4;Orc5;Orc6;Pcna;Pola1;Pola2;Pold3;Pole;Pole2;Prim1;Prim2;Psma1;Psma2;Psma3;Psma4;Psma5;Psma6;Psma7;Psmb1;Psmb10;Psmb2;Psmb3;Psmb4;Psmb6;Psmb7;Psmb8;Psmb9;Psmc1;Psmc2;Psmc3;Psmc4;Psmc5;Psmc6;Psmd1;Psmd11;Psmd12;Psmd13;Psmd14;Psmd2;Psmd3;Psmd5;Psmd6;Psm…
REACTOME_SCFSKP2_MEDIATED_DEGRADATION_OF_P27_P21	45	53	1.07264e-20	1.78192e-19	1.42554e-17	Ccna2;Ccne1;Cdk2;Cdkn1b;Cks1b;Cul1;Psma1;Psma2;Psma3;Psma4;Psma5;Psma6;Psma7;Psmb1;Psmb10;Psmb2;Psmb3;Psmb4;Psmb6;Psmb7;Psmb8;Psmb9;Psmc1;Psmc2;Psmc3;Psmc4;Psmc5;Psmc6;Psmd1;Psmd11;Psmd12;Psmd13;Psmd14;Psmd2;Psmd3;Psmd5;Psmd6;Psmd7;Psmd8;Psme1;Psme2;Psmf1;Rps27a;Skp1a;Uba52
REACTOME_DNA_STRAND_ELONGATION	23	30	1.68233e-09	8.80244e-09	2.23582e-06	Cdc45;Dna2;Fen1;Gins1;Lig1;Mcm2;Mcm3;Mcm4;Mcm5;Mcm6;Mcm7;Pcna;Pola1;Pola2;Pold3;Prim1;Prim2;Rfc2;Rfc3;Rfc4;Rfc5;Rpa1;Rpa2
REACTOME_APOBEC3G_MEDIATED_RESISTANCE_TO_HIV1_INFECTION	3	4	0.0450181	0.0672237	1	Banf1;Ppia;Psip1
REACTOME_VIF_MEDIATED_DEGRADATION_OF_APOBEC3G	41	46	1.14637e-20	1.85795e-19	1.52352e-17	Cul5;Psma1;Psma2;Psma3;Psma4;Psma5;Psma6;Psma7;Psmb1;Psmb10;Psmb2;Psmb3;Psmb4;Psmb6;Psmb7;Psmb8;Psmb9;Psmc1;Psmc2;Psmc3;Psmc4;Psmc5;Psmc6;Psmd1;Psmd11;Psmd12;Psmd13;Psmd14;Psmd2;Psmd3;Psmd5;Psmd6;Psmd7;Psmd8;Psme1;Psme2;Psme4;Psmf1;Rbx1;Rps27a;Uba52
REACTOME_SIGNALING_BY_FGFR	49	106	5.164e-07	1.85988e-06	0.000686295	Adcy7;Akt1;Akt2;Akt3;Braf;Calm1;Calm2;Calm3;Cbl;Cdk1;Cdkn1b;Chuk;Creb1;Foxo1;Foxo3;Foxo4;Frs2;Grb2;Gsk3a;Itpr2;Kras;Map2k1;Map2k2;Mapk1;Mapk3;Mapkap1;Mdm2;Mknk1;Mtor;Nras;Pdpk1;Pik3ca;Pik3r1;Ppp2ca;Ppp2cb;Ppp2r1a;Prkaca;Prkacb;Prkar1a;Prkar2b;Prkcd;Pten;Raf1;Rictor;Rps27a;Shc1;Sos1;Uba52;Ywhab
REACTOME_RNA_POL_I_TRANSCRIPTION_INITIATION	10	23	0.0459619	0.068556	1	Ccnh;Ehmt2;Ercc3;Ercc6;Gtf2h1;Kat2b;Polr1a;Polr1d;Rrn3;Ubtf
REACTOME_INTRINSIC_PATHWAY_FOR_APOPTOSIS	20	29	3.68972e-07	1.33979e-06	0.000490363	Akt1;Apaf1;Bak1;Bax;Bcl2l11;Bid;Casp3;Casp7;Casp8;Cycs;Diablo;Dynll1;Dynll2;Mapk8;Nmt1;Ppp3r1;Tfdp1;Trp53;Xiap;Ywhab
REACTOME_PI3K_CASCADE	27	68	0.00399777	0.0071895	1	Akt2;Cab39;Cab39l;Eef2k;Eif4b;Eif4e;Eif4ebp1;Eif4g1;Frs2;Grb2;Insr;Irs2;Mtor;Pde3b;Pdpk1;Pik3ca;Pik3cb;Pik3r1;Ppm1a;Prkaa1;Prkab1;Prkag1;Rheb;Rps6;Rps6kb1;Stk11;Stradb
REACTOME_APOPTOTIC_EXECUTION_PHASE	32	50	2.04309e-09	1.05243e-08	2.71527e-06	Acin1;Add1;Apc;Bcap31;Birc2;Bmx;Casp3;Casp7;Casp8;Ctnnb1;Dbnl;Dnm1l;Fnta;Gsn;Hist1h1a;Hist1h1b;Hist1h1c;Hist1h1d;Hist1h1e;Hmgb1;Hmgb2;Kpna1;Kpnb1;Lmnb1;Pak2;Plec;Prkcd;Rock1;Satb1;Sptan1;Stk24;Vim
REACTOME_SHC_RELATED_EVENTS	13	17	7.34502e-06	2.136e-05	0.00976154	Cdk1;Grb2;Insr;Kras;Map2k1;Map2k2;Mapk1;Mapk3;Nras;Raf1;Shc1;Sos1;Ywhab

## Sheet: PE_group4vsgroup1_up
Pathway	hits	pathway_size	p.value	p.adj.fdr	p.adj.bonforroni	Genes_in_pathway
KEGG_GLYCINE_SERINE_AND_THREONINE_METABOLISM	9	31	0.0426826	0.426505	1	Amt;Aoc3;Cbs;Dao;Gcat;Gldc;Gnmt;Pipox;Sardh
KEGG_TAURINE_AND_HYPOTAURINE_METABOLISM	5	10	0.0104407	0.14606	1	Baat;Gad1;Gad2;Ggt1;Ggt7
KEGG_PPAR_SIGNALING_PATHWAY	18	67	0.0153239	0.18857	1	Acox2;Acsl6;Apoa1;Apoc3;Aqp7;Cpt1c;Gk2;Hmgcs2;Mmp1a;Nr1h3;Pck1;Plin1;Ppara;Pparg;Rxrg;Slc27a2;Slc27a5;Slc27a6
KEGG_CALCIUM_SIGNALING_PATHWAY	49	173	9.45549e-06	0.000392698	0.0125663	Adcy1;Adcy2;Adcy4;Adcy8;Adra1b;Atp2a1;Atp2b2;Atp2b3;Cacna1a;Cacna1b;Cacna1c;Cacna1d;Cacna1f;Cacna1g;Cacna1s;Calm4;Camk2b;Egfr;Erbb2;Erbb3;Erbb4;Gnal;Grin1;Grin2a;Grin2d;Grm1;Grm5;Hrh1;Itpka;Lhcgr;Nos1;Nos2;Ntsr1;P2rx5;Pde1c;Pdgfra;Phkg1;Plcd1;Plcd3;Plce1;Ptgfr;Ryr1;Ryr2;Ryr3;Slc8a2;Slc8a3;Tacr1;Tnnc1;Trpc1
KEGG_NEUROACTIVE_LIGAND_RECEPTOR_INTERACTION	73	263	1.47421e-07	8.67993e-06	0.000195922	Adcyap1r1;Adora1;Adra1b;Calcr;Chrm4;Chrna1;Chrna10;Chrna4;Chrnb2;Chrnb3;Chrnb4;Chrnd;Crhr2;Drd3;F2;F2rl1;Gabbr2;Gabra4;Gabra6;Gabrb3;Gabrg2;Gabrr1;Gabrr2;Galr2;Gcgr;Gh;Ghrhr;Ghsr;Glp1r;Gpr50;Gpr83;Gria1;Gria2;Grid1;Grid2;Grik2;Grik3;Grik5;Grin1;Grin2a;Grin2d;Grin3a;Grm1;Grm2;Grm4;Grm5;Grm6;Grm7;Hcrtr1;Hcrtr2;Hrh1;Lhcgr;Lpar1;Mc4r;Npbwr1;Npy5r;Ntsr1;Oprd1;Oprk1;Oprl1;Oprm1;P2rx5;P2ry4;Pard3;Plg;Pt…
KEGG_CARDIAC_MUSCLE_CONTRACTION	18	72	0.0306488	0.323272	1	Atp1a2;Atp1a4;Cacna1c;Cacna1d;Cacna1f;Cacna1s;Cacna2d2;Cacna2d3;Cacna2d4;Cacnb3;Cacnb4;Fxyd2;Myh6;Myh7;Myl2;Ryr2;Tnnc1;Tnnt2
KEGG_HEDGEHOG_SIGNALING_PATHWAY	20	54	6.98979e-05	0.00221177	0.0928944	Bmp4;Bmp7;Bmp8a;Bmp8b;Dhh;Gli1;Gli2;Gli3;Ihh;Lrp2;Stk36;Wnt1;Wnt10a;Wnt10b;Wnt11;Wnt3;Wnt5a;Wnt5b;Wnt9a;Zic2
KEGG_AXON_GUIDANCE	43	127	1.50217e-07	8.67993e-06	0.000199638	Ablim2;Ablim3;Dcc;Dpysl5;Efna1;Efna2;Efnb2;Efnb3;Epha1;Epha6;Ephb1;Ephb2;Ephb4;Ephb6;Gnai1;Lrrc4c;Nfatc4;Ngef;Ntn1;Ntn3;Plxna2;Plxnb1;Plxnb3;Rac3;Robo2;Robo3;Sema3a;Sema3b;Sema3d;Sema3f;Sema3g;Sema4c;Sema4g;Sema5b;Sema6a;Sema6c;Sema6d;Slit1;Slit2;Slit3;Srgap1;Unc5a;Unc5b
KEGG_FOCAL_ADHESION	57	194	5.16634e-07	2.64079e-05	0.000686606	Actn2;Actn3;Col11a2;Col2a1;Col3a1;Col4a1;Col4a2;Col4a4;Col4a6;Col5a1;Col5a2;Col5a3;Col6a1;Col6a2;Col6a3;Col6a6;Comp;Egfr;Erbb2;Flnc;Flt1;Flt4;Itga10;Itga11;Itga3;Itga7;Itga9;Itgb4;Itgb5;Itgb6;Lama1;Lama2;Lama3;Lama4;Lama5;Lamb1;Lamb2;Lamb3;Mapk10;Myl10;Myl2;Parva;Pdgfa;Pdgfra;Pgf;Rac3;Rasgrf1;Shc2;Shc3;Shc4;Src;Thbs2;Thbs4;Tln2;Tnc;Tnr;Vtn
KEGG_ECM_RECEPTOR_INTERACTION	39	83	7.0679e-12	7.22557e-10	9.39324e-09	Col11a2;Col2a1;Col3a1;Col4a1;Col4a2;Col4a4;Col4a6;Col5a1;Col5a2;Col5a3;Col6a1;Col6a2;Col6a3;Col6a6;Comp;Hspg2;Itga10;Itga11;Itga3;Itga7;Itga9;Itgb4;Itgb5;Itgb6;Lama1;Lama2;Lama3;Lama4;Lama5;Lamb1;Lamb2;Lamb3;Sv2b;Sv2c;Thbs2;Thbs4;Tnc;Tnr;Vtn
KEGG_CELL_ADHESION_MOLECULES_CAMS	28	116	0.0129016	0.164867	1	Cd276;Cdh15;Cdh2;Cdh4;Cldn11;Cldn14;Cldn18;Cldn19;Cldn5;Cntn1;Cntn2;Cntnap1;Cntnap2;Itga9;Jam2;Jam3;Mag;Mpz;Ncam2;Nfasc;Nlgn3;Nrcam;Nrxn2;Nrxn3;Ocln;Pdcd1;Sele;Siglec1
KEGG_TIGHT_JUNCTION	36	123	6.91e-05	0.00221177	0.0918339	Actn2;Actn3;Amotl1;Cgn;Cldn11;Cldn14;Cldn18;Cldn19;Cldn5;Crb3;Gnai1;Jam2;Jam3;Llgl2;Magi1;Magi2;Mpdz;Mras;Myh1;Myh11;Myh13;Myh14;Myh15;Myh2;Myh6;Myh7;Myh7b;Myl10;Myl2;Ocln;Pard3;Pard6b;Ppp2r2b;Ppp2r2c;Rab13;Src
KEGG_COMPLEMENT_AND_COAGULATION_CASCADES	17	65	0.0225725	0.254227	1	C2;C4a;C7;C8g;Cfb;Cfd;F12;F13b;F2;F7;Fgg;Hc;Kng1;Masp2;Plg;Serpine1;Serpinf2
KEGG_TASTE_TRANSDUCTION	12	39	0.012274	0.160019	1	Adcy4;Adcy8;Cacna1a;Cacna1b;Gng3;Grm4;Kcnb1;Scnn1b;Tas1r2;Tas2r108;Tas2r138;Trpm5
KEGG_GNRH_SIGNALING_PATHWAY	22	97	0.0466572	0.459315	1	Adcy1;Adcy2;Adcy4;Adcy5;Adcy8;Cacna1c;Cacna1d;Cacna1f;Cacna1s;Calm4;Camk2b;Egfr;Hbegf;Mapk10;Mmp2;Pla2g2c;Pla2g2d;Pla2g3;Pla2g4e;Pla2g5;Pld2;Src
KEGG_MELANOGENESIS	23	99	0.034162	0.351948	1	Adcy1;Adcy2;Adcy4;Adcy5;Adcy8;Calm4;Camk2b;Creb3l3;Creb3l4;Fzd2;Fzd3;Fzd9;Gnai1;Gnao1;Tcf7l1;Wnt1;Wnt10a;Wnt10b;Wnt11;Wnt3;Wnt5a;Wnt5b;Wnt9a
KEGG_PATHWAYS_IN_CANCER	65	320	0.0147666	0.185988	1	Apc2;Arnt2;Bmp4;Cdkn2b;Col4a1;Col4a2;Col4a4;Col4a6;Dcc;Egfr;Erbb2;Fgf1;Fgf10;Fgf12;Fgf14;Fgf17;Fgf20;Fgf4;Fgf8;Fgf9;Fgfr2;Fgfr3;Fzd2;Fzd3;Fzd9;Gli1;Gli2;Gli3;Itga3;Lama1;Lama2;Lama3;Lama4;Lama5;Lamb1;Lamb2;Lamb3;Mapk10;Mecom;Mmp1a;Mmp2;Nos2;Ntrk1;Pax8;Pdgfa;Pdgfra;Pgf;Pparg;Rac3;Rarb;Ret;Runx1t1;Rxrg;Stk36;Tcf7l1;Tgfa;Tgfb3;Wnt1;Wnt10a;Wnt10b;Wnt11;Wnt3;Wnt5a;Wnt5b;Wnt9a
KEGG_BASAL_CELL_CARCINOMA	18	55	0.00101519	0.0217611	1	Apc2;Bmp4;Fzd2;Fzd3;Fzd9;Gli1;Gli2;Gli3;Stk36;Tcf7l1;Wnt1;Wnt10a;Wnt10b;Wnt11;Wnt3;Wnt5a;Wnt5b;Wnt9a
KEGG_HYPERTROPHIC_CARDIOMYOPATHY_HCM	29	83	8.02121e-06	0.000343877	0.0106602	Cacna1c;Cacna1d;Cacna1f;Cacna1s;Cacna2d2;Cacna2d3;Cacna2d4;Cacnb3;Cacnb4;Itga10;Itga11;Itga3;Itga7;Itga9;Itgb4;Itgb5;Itgb6;Lama2;Mybpc3;Myh6;Myh7;Myl2;Prkaa2;Ryr2;Sgcd;Tgfb3;Tnnc1;Tnnt2;Ttn
KEGG_ARRHYTHMOGENIC_RIGHT_VENTRICULAR_CARDIOMYOPATHY_ARVC	26	74	2.304e-05	0.000900593	0.0306202	Actn2;Actn3;Cacna1c;Cacna1d;Cacna1f;Cacna1s;Cacna2d2;Cacna2d3;Cacna2d4;Cacnb3;Cacnb4;Cdh2;Dsg2;Itga10;Itga11;Itga3;Itga7;Itga9;Itgb4;Itgb5;Itgb6;Lama2;Pkp2;Ryr2;Sgcd;Tcf7l1
KEGG_DILATED_CARDIOMYOPATHY	33	89	3.47523e-07	1.84743e-05	0.000461858	Adcy1;Adcy2;Adcy4;Adcy5;Adcy8;Cacna1c;Cacna1d;Cacna1f;Cacna1s;Cacna2d2;Cacna2d3;Cacna2d4;Cacnb3;Cacnb4;Itga10;Itga11;Itga3;Itga7;Itga9;Itgb4;Itgb5;Itgb6;Lama2;Mybpc3;Myh6;Myh7;Myl2;Ryr2;Sgcd;Tgfb3;Tnnc1;Tnnt2;Ttn
BIOCARTA_AMI_PATHWAY	9	19	0.000925804	0.0201704	1	Col4a1;Col4a2;Col4a4;Col4a5;Col4a6;F2;F7;Fgg;Plg
BIOCARTA_ACE2_PATHWAY	8	12	7.86981e-05	0.00237704	0.10459	Ace2;Agt;Cma1;Col4a1;Col4a2;Col4a4;Col4a5;Col4a6
BIOCARTA_COMP_PATHWAY	7	18	0.0126663	0.163432	1	C2;C4a;C7;Cfb;Cfd;Hc;Masp2
BIOCARTA_INTRINSIC_PATHWAY	9	23	0.0046118	0.0729652	1	Col4a1;Col4a2;Col4a4;Col4a5;Col4a6;F12;F2;Fgg;Kng1
BIOCARTA_LECTIN_PATHWAY	5	11	0.0167719	0.202635	1	C2;C4a;C7;Hc;Masp2
BIOCARTA_NUCLEARRS_PATHWAY	8	14	0.000358341	0.00881917	0.476235	Abcb1a;Abcc3;Cyp1a2;Nr0b2;Nr1h3;Nr1i3;Ppara;Pparg
BIOCARTA_PLATELETAPP_PATHWAY	8	14	0.000358341	0.00881917	0.476235	Col4a1;Col4a2;Col4a4;Col4a5;Col4a6;F2;Plg;Serpine1
BIOCARTA_VITCB_PATHWAY	6	11	0.00284327	0.0497199	1	Col4a1;Col4a2;Col4a4;Col4a5;Col4a6;Slc23a1
WNT_SIGNALING	21	89	0.0368713	0.374061	1	Dixdc1;Fgf4;Foxn1;Fzd2;Fzd3;Nkd1;Porcn;Pygo1;Sfrp1;Sfrp4;Tcf7l1;Tle2;Wif1;Wisp1;Wnt1;Wnt10a;Wnt11;Wnt3;Wnt5a;Wnt5b;Wnt9a
PID_INTEGRIN1_PATHWAY	35	66	9.56259e-13	1.05906e-10	1.27087e-09	Col11a2;Col18a1;Col2a1;Col3a1;Col4a1;Col4a4;Col4a5;Col4a6;Col5a1;Col5a2;Col6a1;Col6a2;Col6a3;Col7a1;Cspg4;Fbn1;Fgg;Itga10;Itga11;Itga3;Itga7;Itga9;Jam2;Lama1;Lama2;Lama3;Lama4;Lama5;Lamb1;Lamb2;Lamb3;Npnt;Thbs2;Tnc;Vtn
PID_INTEGRIN_CS_PATHWAY	10	26	0.00331658	0.0565093	1	Itga10;Itga11;Itga3;Itga7;Itga9;Itgad;Itgae;Itgb4;Itgb5;Itgb6
PID_LPA4_PATHWAY	6	15	0.0178667	0.212007	1	Adcy1;Adcy2;Adcy4;Adcy5;Adcy8;Gnal
PID_RHOA_REG_PATHWAY	14	45	0.00602602	0.0920526	1	Arhgap8;Arhgdig;Arhgef10;Arhgef10l;Arhgef15;Arhgef17;Arhgef25;Arhgef5;Dlc1;Farp1;Ngef;Obscn;Plekhg6;Srgap1
PID_HNF3B_PATHWAY	13	45	0.0194285	0.223368	1	Abcc8;Aldob;Apoa1;Cpt1c;F2;Foxa2;Foxa3;Gck;Hnf1b;Hnf4a;Kcnj11;Pck1;Ttr
PID_CONE_PATHWAY	10	21	0.000455292	0.0110015	0.605083	Cnga3;Cngb3;Gnat2;Gnb5;Grk1;Guca1b;Gucy2e;Gucy2f;Rgs9;Slc24a2
PID_INTEGRIN4_PATHWAY	8	11	3.02944e-05	0.00115032	0.0402613	Itgb4;Lama1;Lama2;Lama3;Lama5;Lamb1;Lamb2;Lamb3
PID_AVB3_INTEGRIN_PATHWAY	24	74	0.000229937	0.00636639	0.305587	Col11a2;Col12a1;Col13a1;Col14a1;Col15a1;Col16a1;Col17a1;Col2a1;Col3a1;Col4a1;Col4a4;Col4a5;Col4a6;Col5a1;Col5a2;Col6a1;Col6a2;Col6a3;Col7a1;Col9a1;Col9a3;Irs1;Src;Vtn
PID_SYNDECAN_1_PATHWAY	23	46	3.27001e-08	2.06945e-06	4.34584e-05	Col11a2;Col12a1;Col13a1;Col14a1;Col15a1;Col16a1;Col17a1;Col2a1;Col3a1;Col4a1;Col4a4;Col4a5;Col4a6;Col5a1;Col5a2;Col6a1;Col6a2;Col6a3;Col7a1;Col9a1;Col9a3;Lama5;Mmp1a
PID_ERBB_NETWORK_PATHWAY	7	15	0.00388422	0.0645266	1	Btc;Egfr;Erbb2;Erbb3;Erbb4;Hbegf;Tgfa
PID_RHODOPSIN_PATHWAY	11	23	0.000224736	0.00635478	0.298675	Cnga1;Cngb1;Gnb5;Grk1;Guca1b;Gucy2e;Gucy2f;Pde6a;Rgs9;Rho;Slc24a1
PID_HEDGEHOG_2PATHWAY	7	21	0.0306466	0.323272	1	Boc;Cdon;Dhh;Gli2;Ihh;Lrp2;Pthlh
PID_A6B1_A6B4_INTEGRIN_PATHWAY	17	46	0.000247787	0.00645704	0.329309	Col17a1;Egfr;Erbb2;Erbb3;Itgb4;Lama1;Lama2;Lama3;Lama4;Lama5;Lamb1;Lamb2;Lamb3;Mst1;Mst1r;Pmp22;Rxrg
REACTOME_DEVELOPMENTAL_BIOLOGY	94	377	6.98884e-07	3.44006e-05	0.000928817	Ablim3;Acvr1c;Ank3;Artn;Boc;Cacna1g;Cacna1s;Cacnb3;Cacnb4;Cap2;Cdh15;Cdh2;Cdh4;Cdon;Cntn1;Cntn2;Cntnap1;Col2a1;Col3a1;Col4a1;Col4a2;Col4a4;Col4a5;Col5a1;Col5a2;Col6a1;Col6a2;Col6a3;Col9a1;Col9a3;Crmp1;Dcc;Dnm1;Dpysl3;Dpysl5;Egfr;Erbb2;Fgf10;Foxa2;Foxa3;Gck;Gfra2;Gfra4;Hfe2;Hnf1b;Hnf4a;Itga9;Kcnq3;Lama1;Lamb1;Lefty2;Myf5;Myh11;Myh14;Myo10;Ncan;Nr2f2;Nrcam;Ntn1;Ntn3;Onecut1;Pax6;Pck1;Pcsk6;Plin1;Pl…
REACTOME_CELL_CELL_COMMUNICATION	32	110	0.000245499	0.00645704	0.326269	Actn2;Cadm2;Cdh10;Cdh13;Cdh15;Cdh2;Cdh4;Cdh6;Cdh8;Cldn11;Cldn14;Cldn18;Cldn19;Cldn5;Col17a1;Crb3;Dcc;Dscam;Dscaml1;Fblim1;Fermt2;Flnc;Itgb4;Lama3;Lamb3;Magi2;Nphs1;Ntn1;Pard3;Pard6b;Parva;Src
REACTOME_NEGATIVE_REGULATION_OF_FGFR_SIGNALING	12	36	0.0079193	0.116942	1	Fgf1;Fgf10;Fgf17;Fgf20;Fgf4;Fgf8;Fgf9;Fgfr2;Fgfr3;Fgfr4;Kl;Src
REACTOME_EXTRACELLULAR_MATRIX_ORGANIZATION	42	80	8.26525e-15	1.2205e-12	1.09845e-11	Adamts14;Adamts2;Bmp1;Cma1;Col11a2;Col12a1;Col13a1;Col14a1;Col15a1;Col16a1;Col17a1;Col19a1;Col22a1;Col23a1;Col24a1;Col25a1;Col27a1;Col2a1;Col3a1;Col4a1;Col4a2;Col4a4;Col4a5;Col4a6;Col5a1;Col5a2;Col5a3;Col6a1;Col6a2;Col6a3;Col7a1;Col9a1;Col9a3;Mmp11;Mmp15;Mmp17;Mmp1a;Mmp2;Mmp24;Pcolce;Pcolce2;Plg
REACTOME_COLLAGEN_FORMATION	34	53	7.86548e-16	1.30665e-13	1.04532e-12	Adamts14;Adamts2;Bmp1;Col11a2;Col12a1;Col13a1;Col14a1;Col15a1;Col16a1;Col17a1;Col19a1;Col22a1;Col23a1;Col24a1;Col25a1;Col27a1;Col2a1;Col3a1;Col4a1;Col4a2;Col4a4;Col4a5;Col4a6;Col5a1;Col5a2;Col5a3;Col6a1;Col6a2;Col6a3;Col7a1;Col9a1;Col9a3;Pcolce;Pcolce2
REACTOME_ACTIVATED_POINT_MUTANTS_OF_FGFR2	8	16	0.00115421	0.0243484	1	Fgf1;Fgf10;Fgf17;Fgf20;Fgf4;Fgf8;Fgf9;Fgfr2
REACTOME_SIGNALING_BY_ACTIVATED_POINT_MUTANTS_OF_FGFR1	6	11	0.00284327	0.0497199	1	Fgf1;Fgf17;Fgf20;Fgf4;Fgf8;Fgf9
REACTOME_SIGNALING_BY_FGFR3_MUTANTS	7	11	0.000349185	0.00881917	0.464066	Fgf1;Fgf17;Fgf20;Fgf4;Fgf8;Fgf9;Fgfr3
REACTOME_GLUTAMATE_NEUROTRANSMITTER_RELEASE_CYCLE	6	15	0.0178667	0.212007	1	Rims1;Slc1a1;Slc1a6;Slc1a7;Stx1a;Unc13b
REACTOME_BIOLOGICAL_OXIDATIONS	27	116	0.0193382	0.223368	1	Acsm2;Cyp1a1;Cyp1a2;Cyp24a1;Cyp27b1;Cyp2a4;Cyp2b10;Cyp2s1;Cyp2u1;Cyp2w1;Cyp46a1;Cyp4b1;Cyp4f14;Cyp4f15;Cyp4f40;Fmo2;Ggt1;Ggt7;Gstm2;Nat1;Oplah;Ptgis;Sult1c1;Sult2b1;Sult4a1;Ugt1a10;Ugt2b34
REACTOME_TRANSMISSION_ACROSS_CHEMICAL_SYNAPSES	61	182	5.96985e-10	4.95871e-08	7.93393e-07	Abat;Actn2;Adcy1;Adcy2;Adcy4;Adcy5;Adcy8;Arhgef9;Cacna1a;Cacna1b;Cacna2d3;Cacnb3;Cacnb4;Camk2b;Chrna1;Chrna4;Chrnb2;Chrnb3;Chrnb4;Chrnd;Gabbr2;Gabra4;Gabra6;Gabrb3;Gabrg2;Gabrr1;Gabrr2;Gad1;Gad2;Gnai1;Gnal;Gnb5;Gng3;Gng7;Gria1;Gria2;Grik2;Grik3;Grik5;Grin1;Grin2a;Grin2d;Grip2;Kcnj12;Kcnj16;Kcnj3;Kcnj4;Kcnj9;Rasgrf1;Rims1;Slc1a1;Slc1a2;Slc1a3;Slc1a6;Slc1a7;Slc22a2;Slc32a1;Slc6a11;Slc6a3;Stx1a;Unc1…
REACTOME_INTEGRIN_CELL_SURFACE_INTERACTIONS	27	77	1.61321e-05	0.000649684	0.0214396	Col2a1;Col4a1;Col4a2;Col4a4;Col4a5;Fbn1;Fgg;Itga10;Itga11;Itga3;Itga9;Itgae;Itgb4;Itgb5;Itgb6;Jam2;Jam3;Lama1;Lama2;Lama5;Lamb1;Lamb2;Rapgef3;Rapgef4;Src;Tnc;Vtn
REACTOME_CYTOCHROME_P450_ARRANGED_BY_SUBSTRATE_TYPE	15	44	0.0021845	0.0408901	1	Cyp1a1;Cyp1a2;Cyp24a1;Cyp27b1;Cyp2a4;Cyp2b10;Cyp2s1;Cyp2u1;Cyp2w1;Cyp46a1;Cyp4b1;Cyp4f14;Cyp4f15;Cyp4f40;Ptgis
REACTOME_HDL_MEDIATED_LIPID_TRANSPORT	5	14	0.0490952	0.476259	1	Apoa1;Apoc3;Bmp1;Cubn;Lcat
REACTOME_NEURONAL_SYSTEM	101	272	4.62368e-19	1.02414e-16	6.14487e-16	Abat;Abcc8;Abcc9;Actn2;Adcy1;Adcy2;Adcy4;Adcy5;Adcy8;Arhgef9;Cacna1a;Cacna1b;Cacna2d3;Cacnb3;Cacnb4;Camk2b;Chrna1;Chrna4;Chrnb2;Chrnb3;Chrnb4;Chrnd;Gabbr2;Gabra4;Gabra6;Gabrb3;Gabrg2;Gabrr1;Gabrr2;Gad1;Gad2;Gnai1;Gnal;Gnb5;Gng3;Gng7;Gria1;Gria2;Grik2;Grik3;Grik5;Grin1;Grin2a;Grin2d;Grip2;Hcn2;Hcn3;Kcna1;Kcna10;Kcna2;Kcna4;Kcna7;Kcnab1;Kcnb1;Kcnb2;Kcnc1;Kcnc2;Kcnc3;Kcnd3;Kcnf1;Kcng2;Kcng3;Kcnh1;Kc…
REACTOME_PHASE1_FUNCTIONALIZATION_OF_COMPOUNDS	16	60	0.0186594	0.219454	1	Cyp1a1;Cyp1a2;Cyp24a1;Cyp27b1;Cyp2a4;Cyp2b10;Cyp2s1;Cyp2u1;Cyp2w1;Cyp46a1;Cyp4b1;Cyp4f14;Cyp4f15;Cyp4f40;Fmo2;Ptgis
REACTOME_NEUROTRANSMITTER_RELEASE_CYCLE	12	34	0.00310636	0.053615	1	Abat;Gad1;Gad2;Rims1;Slc1a1;Slc1a6;Slc1a7;Slc22a2;Slc32a1;Slc6a11;Stx1a;Unc13b
REACTOME_SIGNALING_BY_GPCR	138	756	0.0203499	0.231154	1	Adcy1;Adcy2;Adcy4;Adcy5;Adcy8;Adcyap1;Adcyap1r1;Adora1;Adra1b;Agt;Arhgef17;Arhgef25;Arhgef9;Avp;Casr;Ccl17;Ccl22;Ccl7;Ccr10;Ccr4;Crhr2;Cxcl1;Cxcl16;Dgki;Dgkk;Dhh;Drd3;Egfr;F2;F2rl1;Ffar3;Fgd1;Fzd2;Fzd3;Fzd9;Gabbr2;Gal;Galr2;Gast;Gcgr;Ghrhr;Ghrl;Ghsr;Glp1r;Gm4461;Gnai1;Gnal;Gnao1;Gnat2;Gnb5;Gng3;Gng7;Gpr39;Gpr68;Gprc6a;Grm1;Grm2;Grm4;Grm6;Grm7;Hbegf;Hc;Hcrtr1;Hcrtr2;Hrh1;Ihh;Kng1;Lhcgr;Lpar1;Mc4r;…
REACTOME_PEPTIDE_LIGAND_BINDING_RECEPTORS	37	163	0.0113019	0.156252	1	Agt;Avp;Ccl17;Ccl22;Ccl7;Ccr10;Ccr4;Cxcl1;Cxcl16;F2;F2rl1;Gal;Galr2;Gast;Ghrl;Ghsr;Hc;Hcrtr1;Hcrtr2;Kng1;Mc4r;Nmu;Npbwr1;Nps;Npy5r;Ntsr1;Oprd1;Oprk1;Oprl1;Oprm1;Pdyn;Penk;Pnoc;Prokr1;Sstr2;Sstr3;Tacr1
REACTOME_INTEGRATION_OF_ENERGY_METABOLISM	31	114	0.000923175	0.0201704	1	Abcc8;Acacb;Adcy1;Adcy2;Adcy4;Adcy5;Adcy8;Cacna1a;Cacnb3;Gata4;Gcgr;Glp1r;Gnai1;Gnao1;Gnb5;Gng3;Gng7;Isl1;Kcnb1;Kcnc2;Kcng2;Kcnj11;Kcns3;Mlxipl;Pax6;Pcsk1;Prkaa2;Prkar1b;Rapgef3;Rapgef4;Stx1a
REACTOME_ADENYLATE_CYCLASE_ACTIVATING_PATHWAY	6	10	0.00148286	0.0291091	1	Adcy1;Adcy2;Adcy4;Adcy5;Adcy8;Gnal
REACTOME_ADENYLATE_CYCLASE_INHIBITORY_PATHWAY	7	13	0.00137026	0.0280166	1	Adcy1;Adcy2;Adcy4;Adcy5;Adcy8;Gnai1;Gnal
REACTOME_NEUROTRANSMITTER_RECEPTOR_BINDING_AND_DOWNSTREAM_TRANSMISSION_IN_THE_POSTSYNAPTIC_CELL	41	133	4.71632e-06	0.000208933	0.00626799	Actn2;Adcy1;Adcy2;Adcy4;Adcy5;Adcy8;Arhgef9;Camk2b;Chrna1;Chrna4;Chrnb2;Chrnb3;Chrnb4;Chrnd;Gabbr2;Gabra4;Gabra6;Gabrb3;Gabrg2;Gabrr1;Gabrr2;Gnai1;Gnal;Gnb5;Gng3;Gng7;Gria1;Gria2;Grik2;Grik3;Grik5;Grin1;Grin2a;Grin2d;Grip2;Kcnj12;Kcnj16;Kcnj3;Kcnj4;Kcnj9;Rasgrf1
REACTOME_REGULATION_OF_INSULIN_LIKE_GROWTH_FACTOR_IGF_ACTIVITY_BY_INSULIN_LIKE_GROWTH_FACTOR_BINDING_PROTEINS_IGFBPS	7	16	0.00600756	0.0920526	1	F2;Igf2;Mmp1a;Mmp2;Pappa;Pappa2;Plg
REACTOME_ACETYLCHOLINE_BINDING_AND_DOWNSTREAM_EVENTS	6	14	0.0122737	0.160019	1	Chrna1;Chrna4;Chrnb2;Chrnb3;Chrnb4;Chrnd
REACTOME_ABC_FAMILY_PROTEINS_MEDIATED_TRANSPORT	10	31	0.0194964	0.223368	1	Abca4;Abca8a;Abcb1a;Abcc3;Abcc6;Abcc8;Abcc9;Abcg5;Apoa1;Cftr
REACTOME_PKA_MEDIATED_PHOSPHORYLATION_OF_CREB	6	16	0.0249821	0.27439	1	Adcy1;Adcy2;Adcy4;Adcy5;Adcy8;Prkar1b
REACTOME_TRANSMEMBRANE_TRANSPORT_OF_SMALL_MOLECULES	118	396	1.16113e-13	1.54314e-11	1.54314e-10	Abca4;Abca8a;Abcb1a;Abcc3;Abcc6;Abcc8;Abcc9;Abcg5;Adcy1;Adcy2;Adcy4;Adcy5;Adcy8;Apoa1;Aqp3;Aqp5;Aqp7;Arhgef9;Atp1a2;Atp1a4;Atp2a1;Atp2b2;Atp2b3;Atp2c2;Atp4a;Atp6v1b1;Atp8b1;Atp8b3;Atp9a;Avp;Cftr;Cybrd1;Fxyd2;Gabra4;Gabra6;Gabrb3;Gabrg2;Gabrr1;Gabrr2;Gck;Gckr;Gnb5;Gng3;Gng7;Mip;Myo5b;Prkar1b;Rhcg;Slc10a6;Slc12a1;Slc12a4;Slc12a5;Slc13a2;Slc13a3;Slc13a5;Slc14a2;Slc15a1;Slc16a8;Slc17a8;Slc18a1;Slc1a1…
REACTOME_NUCLEAR_RECEPTOR_TRANSCRIPTION_PATHWAY	16	47	0.0014894	0.0291091	1	Esr2;Esrrb;Esrrg;Hnf4a;Nr0b1;Nr0b2;Nr1d1;Nr1h3;Nr1i3;Nr5a1;Ppara;Pparg;Rora;Rorc;Rxrg;Vdr
REACTOME_GLUCAGON_SIGNALING_IN_METABOLIC_REGULATION	9	32	0.0494641	0.476361	1	Adcy1;Adcy2;Adcy4;Adcy5;Adcy8;Gcgr;Gng3;Gng7;Prkar1b
REACTOME_SIGNALING_BY_PDGF	26	116	0.0372488	0.375028	1	Adcy1;Adcy2;Adcy4;Adcy5;Adcy8;Col2a1;Col3a1;Col4a1;Col4a2;Col4a4;Col4a5;Col5a1;Col5a2;Col6a1;Col6a2;Col6a3;Col9a1;Col9a3;Grb7;Pdgfa;Pdgfra;Plg;Prkar1b;Src;Thbs2;Thbs4
REACTOME_STRIATED_MUSCLE_CONTRACTION	9	27	0.0149742	0.185988	1	Actn2;Mybpc1;Mybpc2;Myh6;Myl2;Neb;Tnnc1;Tnnt1;Tnnt2
REACTOME_MUSCLE_CONTRACTION	14	46	0.0114044	0.156252	1	Actn2;Itgb5;Lmod1;Mybpc1;Mybpc2;Myh11;Myh6;Myl2;Myl6b;Neb;Sorbs3;Tnnc1;Tnnt1;Tnnt2
REACTOME_AXON_GUIDANCE	67	236	2.09718e-07	1.16131e-05	0.000278716	Ablim3;Ank3;Artn;Cacna1g;Cacna1s;Cacnb3;Cacnb4;Cap2;Cntn1;Cntn2;Cntnap1;Col2a1;Col3a1;Col4a1;Col4a2;Col4a4;Col4a5;Col5a1;Col5a2;Col6a1;Col6a2;Col6a3;Col9a1;Col9a3;Crmp1;Dcc;Dnm1;Dpysl3;Dpysl5;Egfr;Erbb2;Gfra2;Gfra4;Hfe2;Itga9;Kcnq3;Lama1;Lamb1;Myh11;Myh14;Myo10;Ncan;Nrcam;Ntn1;Plxna2;Plxnb1;Plxnb3;Rgma;Robo2;Robo3;Scn5a;Scn7a;Scn8a;Sema3a;Sema6a;Sema6d;Slit1;Slit2;Slit3;Sptbn2;Sptbn4;Src;Srgap1;T…
REACTOME_REGULATION_OF_INSULIN_SECRETION_BY_GLUCAGON_LIKE_PEPTIDE1	13	41	0.00723312	0.109236	1	Adcy5;Adcy8;Glp1r;Gnb5;Gng3;Gng7;Kcnb1;Kcnc2;Kcng2;Kcns3;Prkar1b;Rapgef3;Rapgef4
REACTOME_NCAM1_INTERACTIONS	22	39	3.42597e-09	2.52951e-07	4.55311e-06	Artn;Cacna1g;Cacna1s;Cacnb3;Cacnb4;Cntn2;Col2a1;Col3a1;Col4a1;Col4a2;Col4a4;Col4a5;Col5a1;Col5a2;Col6a1;Col6a2;Col6a3;Col9a1;Col9a3;Gfra2;Gfra4;Ncan
REACTOME_CLASS_C_3_METABOTROPIC_GLUTAMATE_PHEROMONE_RECEPTORS	9	14	4.14112e-05	0.00152876	0.0550355	Casr;Gabbr2;Gprc6a;Grm1;Grm2;Grm4;Grm6;Grm7;Tas1r2
REACTOME_REGULATION_OF_INSULIN_SECRETION	24	87	0.00255672	0.0459172	1	Abcc8;Adcy5;Adcy8;Cacna1a;Cacnb3;Gata4;Glp1r;Gnai1;Gnao1;Gnb5;Gng3;Gng7;Isl1;Kcnb1;Kcnc2;Kcng2;Kcnj11;Kcns3;Pax6;Pcsk1;Prkar1b;Rapgef3;Rapgef4;Stx1a
REACTOME_NCAM_SIGNALING_FOR_NEURITE_OUT_GROWTH	25	63	2.11916e-06	0.000100584	0.00281636	Artn;Cacna1g;Cacna1s;Cacnb3;Cacnb4;Cntn2;Col2a1;Col3a1;Col4a1;Col4a2;Col4a4;Col4a5;Col5a1;Col5a2;Col6a1;Col6a2;Col6a3;Col9a1;Col9a3;Gfra2;Gfra4;Ncan;Sptbn2;Sptbn4;Src
REACTOME_CLASS_B_2_SECRETIN_FAMILY_RECEPTORS	27	83	7.79092e-05	0.00237704	0.103541	Adcyap1;Adcyap1r1;Crhr2;Dhh;Fzd2;Fzd3;Fzd9;Gcgr;Ghrhr;Glp1r;Gnb5;Gng3;Gng7;Ihh;Pth1r;Pthlh;Ramp2;Vip;Vipr1;Vipr2;Wnt1;Wnt10a;Wnt10b;Wnt11;Wnt3;Wnt5a;Wnt9a
REACTOME_GLUCAGON_TYPE_LIGAND_RECEPTORS	11	33	0.0117728	0.158041	1	Adcyap1;Adcyap1r1;Gcgr;Ghrhr;Glp1r;Gnb5;Gng3;Gng7;Vip;Vipr1;Vipr2
REACTOME_SLC_MEDIATED_TRANSMEMBRANE_TRANSPORT	74	233	1.67065e-10	1.4802e-08	2.2203e-07	Avp;Gck;Gckr;Rhcg;Slc10a6;Slc12a1;Slc12a4;Slc12a5;Slc13a2;Slc13a3;Slc13a5;Slc14a2;Slc15a1;Slc16a8;Slc17a8;Slc18a1;Slc1a1;Slc1a2;Slc1a3;Slc1a4;Slc1a6;Slc1a7;Slc22a1;Slc22a18;Slc22a2;Slc22a8;Slc24a1;Slc24a2;Slc24a3;Slc24a4;Slc26a3;Slc26a4;Slc26a6;Slc26a7;Slc26a9;Slc27a6;Slc28a1;Slc28a3;Slc29a4;Slc2a10;Slc2a13;Slc2a5;Slc2a7;Slc2a8;Slc30a2;Slc30a3;Slc32a1;Slc34a1;Slc34a3;Slc36a2;Slc39a2;Slc39a5;Slc3a…
REACTOME_ADHERENS_JUNCTIONS_INTERACTIONS	8	22	0.0122814	0.160019	1	Cadm2;Cdh10;Cdh13;Cdh15;Cdh2;Cdh4;Cdh6;Cdh8
REACTOME_CRMPS_IN_SEMA3A_SIGNALING	5	14	0.0490952	0.476259	1	Crmp1;Dpysl3;Dpysl5;Plxna2;Sema3a
REACTOME_G_ALPHA_I_SIGNALLING_EVENTS	43	176	0.00141914	0.0285763	1	Adcy1;Adcy2;Adcy4;Adcy5;Adcy8;Adora1;Agt;Casr;Ccr10;Ccr4;Cxcl1;Cxcl16;Drd3;Gabbr2;Gal;Galr2;Gnai1;Gnat2;Gnb5;Gng3;Gng7;Hc;Kng1;Lpar1;Nmu;Npbwr1;Npy5r;Oprd1;Oprk1;Oprl1;Oprm1;P2ry4;Pdyn;Penk;Pnoc;Rgs11;Rgs20;Rgs6;Rgs8;Rgs9;Rho;Sstr2;Sstr3
REACTOME_TRANSPORT_OF_GLUCOSE_AND_OTHER_SUGARS_BILE_SALTS_AND_ORGANIC_ACIDS_METAL_IONS_AND_AMINE_COMPOUNDS	28	86	5.47025e-05	0.00191315	0.0726996	Rhcg;Slc10a6;Slc13a2;Slc13a3;Slc13a5;Slc14a2;Slc16a8;Slc18a1;Slc22a1;Slc22a18;Slc22a2;Slc22a8;Slc2a10;Slc2a13;Slc2a5;Slc2a7;Slc2a8;Slc30a2;Slc30a3;Slc39a2;Slc39a5;Slc44a4;Slc5a11;Slc5a2;Slc6a11;Slc6a19;Slc6a2;Slc6a3
REACTOME_G_ALPHA_S_SIGNALLING_EVENTS	27	119	0.0288253	0.308942	1	Adcy1;Adcy2;Adcy4;Adcy5;Adcy8;Adcyap1;Adcyap1r1;Avp;Crhr2;Gcgr;Ghrhr;Glp1r;Gnai1;Gnb5;Gng3;Gng7;Lhcgr;Mc4r;Nps;Pde11a;Pde8b;Pth1r;Pthlh;Ramp2;Vip;Vipr1;Vipr2
REACTOME_CELL_CELL_JUNCTION_ORGANIZATION	16	50	0.00247922	0.0451354	1	Cadm2;Cdh10;Cdh13;Cdh15;Cdh2;Cdh4;Cdh6;Cdh8;Cldn11;Cldn14;Cldn18;Cldn19;Cldn5;Crb3;Pard3;Pard6b
REACTOME_TRANSPORT_OF_INORGANIC_CATIONS_ANIONS_AND_AMINO_ACIDS_OLIGOPEPTIDES	38	92	1.37568e-09	1.07546e-07	1.82828e-06	Slc12a1;Slc12a4;Slc12a5;Slc15a1;Slc17a8;Slc1a1;Slc1a2;Slc1a3;Slc1a4;Slc1a6;Slc1a7;Slc24a1;Slc24a2;Slc24a3;Slc24a4;Slc26a3;Slc26a4;Slc26a6;Slc26a7;Slc26a9;Slc32a1;Slc34a1;Slc34a3;Slc36a2;Slc3a1;Slc4a3;Slc4a4;Slc4a5;Slc4a8;Slc5a5;Slc6a19;Slc7a10;Slc7a2;Slc7a3;Slc8a2;Slc8a3;Slc9a2;Slc9a5
REACTOME_AMINO_ACID_AND_OLIGOPEPTIDE_SLC_TRANSPORTERS	16	49	0.00205967	0.0391043	1	Slc15a1;Slc17a8;Slc1a1;Slc1a2;Slc1a3;Slc1a4;Slc1a6;Slc1a7;Slc32a1;Slc36a2;Slc3a1;Slc5a5;Slc6a19;Slc7a10;Slc7a2;Slc7a3
REACTOME_NA_CL_DEPENDENT_NEUROTRANSMITTER_TRANSPORTERS	6	17	0.0337601	0.350525	1	Slc18a1;Slc22a2;Slc6a11;Slc6a19;Slc6a2;Slc6a3
REACTOME_RAS_ACTIVATION_UOPN_CA2_INFUX_THROUGH_NMDA_RECEPTOR	6	17	0.0337601	0.350525	1	Actn2;Camk2b;Grin1;Grin2a;Grin2d;Rasgrf1
REACTOME_UNBLOCKING_OF_NMDA_RECEPTOR_GLUTAMATE_BINDING_AND_ACTIVATION	7	15	0.00388422	0.0645266	1	Actn2;Camk2b;Gria1;Gria2;Grin1;Grin2a;Grin2d
REACTOME_BILE_SALT_AND_ORGANIC_ANION_SLC_TRANSPORTERS	5	10	0.0104407	0.14606	1	Slc10a6;Slc13a2;Slc13a3;Slc13a5;Slc16a8
REACTOME_CELL_JUNCTION_ORGANIZATION	24	70	6.86852e-05	0.00221177	0.0912826	Cadm2;Cdh10;Cdh13;Cdh15;Cdh2;Cdh4;Cdh6;Cdh8;Cldn11;Cldn14;Cldn18;Cldn19;Cldn5;Col17a1;Crb3;Fblim1;Fermt2;Flnc;Itgb4;Lama3;Lamb3;Pard3;Pard6b;Parva
REACTOME_AMINE_COMPOUND_SLC_TRANSPORTERS	9	27	0.0149742	0.185988	1	Rhcg;Slc14a2;Slc18a1;Slc22a2;Slc44a4;Slc6a11;Slc6a19;Slc6a2;Slc6a3
REACTOME_FRS2_MEDIATED_CASCADE	12	36	0.0079193	0.116942	1	Fgf1;Fgf10;Fgf17;Fgf20;Fgf4;Fgf8;Fgf9;Fgfr2;Fgfr3;Fgfr4;Frs3;Kl
REACTOME_PHOSPHOLIPASE_C_MEDIATED_CASCADE	17	51	0.00120339	0.0249891	1	Adcy1;Adcy2;Adcy4;Adcy5;Adcy8;Fgf1;Fgf10;Fgf17;Fgf20;Fgf4;Fgf8;Fgf9;Fgfr2;Fgfr3;Fgfr4;Kl;Prkar1b
REACTOME_GPCR_LIGAND_BINDING	85	365	4.71863e-05	0.00169488	0.0627105	Adcyap1;Adcyap1r1;Adora1;Adra1b;Agt;Avp;Casr;Ccl17;Ccl22;Ccl7;Ccr10;Ccr4;Crhr2;Cxcl1;Cxcl16;Dhh;Drd3;F2;F2rl1;Ffar3;Fzd2;Fzd3;Fzd9;Gabbr2;Gal;Galr2;Gast;Gcgr;Ghrhr;Ghrl;Ghsr;Glp1r;Gnb5;Gng3;Gng7;Gpr39;Gpr68;Gprc6a;Grm1;Grm2;Grm4;Grm6;Grm7;Hc;Hcrtr1;Hcrtr2;Hrh1;Ihh;Kng1;Lhcgr;Lpar1;Mc4r;Nmu;Npbwr1;Nps;Npy5r;Ntsr1;Oprd1;Oprk1;Oprl1;Oprm1;P2ry4;Pdyn;Penk;Pnoc;Prokr1;Ptgfr;Pth1r;Pthlh;Ramp2;Rho;Sstr2…
REACTOME_SHC_MEDIATED_CASCADE	11	28	0.00171329	0.0329995	1	Fgf1;Fgf10;Fgf17;Fgf20;Fgf4;Fgf8;Fgf9;Fgfr2;Fgfr3;Fgfr4;Kl
REACTOME_ROLE_OF_SECOND_MESSENGERS_IN_NETRIN1_SIGNALING	4	9	0.0354469	0.362377	1	Dcc;Ntn1;Trpc3;Trpc5
REACTOME_NETRIN1_SIGNALING	14	38	0.000889631	0.0200393	1	Ablim3;Dcc;Hfe2;Myo10;Ntn1;Rgma;Slit1;Slit2;Slit3;Src;Trpc3;Trpc5;Unc5a;Unc5b
REACTOME_INTERACTION_BETWEEN_L1_AND_ANKYRINS	8	19	0.00442828	0.0709058	1	Ank3;Kcnq3;Nrcam;Scn5a;Scn7a;Scn8a;Sptbn2;Sptbn4
REACTOME_HIGHLY_CALCIUM_PERMEABLE_POSTSYNAPTIC_NICOTINIC_ACETYLCHOLINE_RECEPTORS	5	11	0.0167719	0.202635	1	Chrna1;Chrna4;Chrnb2;Chrnb3;Chrnb4
REACTOME_PRESYNAPTIC_NICOTINIC_ACETYLCHOLINE_RECEPTORS	6	12	0.00495868	0.0775305	1	Chrna1;Chrna4;Chrnb2;Chrnb3;Chrnb4;Chrnd
REACTOME_AQUAPORIN_MEDIATED_TRANSPORT	15	48	0.00424781	0.0688456	1	Adcy1;Adcy2;Adcy4;Adcy5;Adcy8;Aqp3;Aqp5;Aqp7;Avp;Gnb5;Gng3;Gng7;Mip;Myo5b;Prkar1b
REACTOME_PLATELET_CALCIUM_HOMEOSTASIS	6	16	0.0249821	0.27439	1	Atp2a1;Atp2b2;Atp2b3;Slc8a2;Slc8a3;Trpc3
REACTOME_GABA_SYNTHESIS_RELEASE_REUPTAKE_AND_DEGRADATION	7	17	0.00888912	0.127028	1	Abat;Gad1;Gad2;Rims1;Slc32a1;Slc6a11;Stx1a
REACTOME_REGULATION_OF_WATER_BALANCE_BY_RENAL_AQUAPORINS	12	42	0.0278673	0.301103	1	Adcy1;Adcy2;Adcy4;Adcy5;Adcy8;Aqp3;Avp;Gnb5;Gng3;Gng7;Myo5b;Prkar1b
REACTOME_GABA_A_RECEPTOR_ACTIVATION	5	12	0.02521	0.274623	1	Arhgef9;Gabra4;Gabra6;Gabrb3;Gabrg2
REACTOME_INHIBITION_OF_VOLTAGE_GATED_CA2_CHANNELS_VIA_GBETA_GAMMA_SUBUNITS	8	25	0.0434986	0.431415	1	Gabbr2;Gng3;Gng7;Kcnj12;Kcnj16;Kcnj3;Kcnj4;Kcnj9
REACTOME_GABA_B_RECEPTOR_ACTIVATION	15	38	0.000245358	0.00645704	0.32608	Adcy1;Adcy2;Adcy4;Adcy5;Adcy8;Gabbr2;Gnai1;Gnal;Gng3;Gng7;Kcnj12;Kcnj16;Kcnj3;Kcnj4;Kcnj9
REACTOME_ION_TRANSPORT_BY_P_TYPE_ATPASES	11	33	0.0117728	0.158041	1	Atp1a2;Atp1a4;Atp2a1;Atp2b2;Atp2b3;Atp2c2;Atp4a;Atp8b1;Atp8b3;Atp9a;Fxyd2
REACTOME_GABA_RECEPTOR_ACTIVATION	22	52	2.42397e-06	0.000111085	0.00322146	Adcy1;Adcy2;Adcy4;Adcy5;Adcy8;Arhgef9;Gabbr2;Gabra4;Gabra6;Gabrb3;Gabrg2;Gabrr1;Gabrr2;Gnai1;Gnal;Gng3;Gng7;Kcnj12;Kcnj16;Kcnj3;Kcnj4;Kcnj9
REACTOME_ION_CHANNEL_TRANSPORT	18	53	0.000705571	0.0166782	0.937704	Arhgef9;Atp1a2;Atp1a4;Atp2a1;Atp2b2;Atp2b3;Atp2c2;Atp4a;Atp8b1;Atp8b3;Atp9a;Fxyd2;Gabra4;Gabra6;Gabrb3;Gabrg2;Gabrr1;Gabrr2
REACTOME_LIGAND_GATED_ION_CHANNEL_TRANSPORT	7	20	0.0234288	0.261654	1	Arhgef9;Gabra4;Gabra6;Gabrb3;Gabrg2;Gabrr1;Gabrr2
REACTOME_COMPLEMENT_CASCADE	9	25	0.00866892	0.125228	1	C2;C4a;C7;C8g;Cfb;Cfd;Crp;Hc;Masp2
REACTOME_VOLTAGE_GATED_POTASSIUM_CHANNELS	25	43	1.18951e-10	1.12918e-08	1.58085e-07	Kcna1;Kcna10;Kcna2;Kcna4;Kcna7;Kcnab1;Kcnb1;Kcnb2;Kcnc1;Kcnc2;Kcnc3;Kcnd3;Kcnf1;Kcng2;Kcng3;Kcnh1;Kcnh2;Kcnh4;Kcnh5;Kcnh6;Kcnq1;Kcnq3;Kcnq4;Kcns2;Kcns3
REACTOME_POTASSIUM_CHANNELS	45	97	3.10165e-13	3.74736e-11	4.1221e-10	Abcc8;Abcc9;Gabbr2;Gng3;Gng7;Hcn2;Hcn3;Kcna1;Kcna10;Kcna2;Kcna4;Kcna7;Kcnab1;Kcnb1;Kcnb2;Kcnc1;Kcnc2;Kcnc3;Kcnd3;Kcnf1;Kcng2;Kcng3;Kcnh1;Kcnh2;Kcnh4;Kcnh5;Kcnh6;Kcnj1;Kcnj11;Kcnj12;Kcnj14;Kcnj16;Kcnj3;Kcnj4;Kcnj8;Kcnj9;Kcnk3;Kcnmb4;Kcnn1;Kcnn3;Kcnq1;Kcnq3;Kcnq4;Kcns2;Kcns3
REACTOME_INWARDLY_RECTIFYING_K_CHANNELS	14	31	6.95682e-05	0.00221177	0.0924562	Abcc8;Abcc9;Gabbr2;Gng3;Gng7;Kcnj1;Kcnj11;Kcnj12;Kcnj14;Kcnj16;Kcnj3;Kcnj4;Kcnj8;Kcnj9
REACTOME_INITIAL_TRIGGERING_OF_COMPLEMENT	6	13	0.00803447	0.117339	1	C2;C4a;Cfb;Cfd;Crp;Masp2
REACTOME_FGFR_LIGAND_BINDING_AND_ACTIVATION	11	22	0.000135887	0.00392594	0.180593	Fgf1;Fgf10;Fgf17;Fgf20;Fgf4;Fgf8;Fgf9;Fgfr2;Fgfr3;Fgfr4;Kl
REACTOME_FGFR2C_LIGAND_BINDING_AND_ACTIVATION	7	12	0.000727866	0.0166782	0.967333	Fgf1;Fgf17;Fgf20;Fgf4;Fgf8;Fgf9;Fgfr2
REACTOME_FGFR4_LIGAND_BINDING_AND_ACTIVATION	7	12	0.000727866	0.0166782	0.967333	Fgf1;Fgf17;Fgf20;Fgf4;Fgf8;Fgf9;Fgfr4
REACTOME_FGFR1_LIGAND_BINDING_AND_ACTIVATION	7	14	0.00238219	0.0439712	1	Fgf1;Fgf10;Fgf17;Fgf20;Fgf4;Fgf8;Fgf9
NABA_COLLAGENS	34	43	1.81121e-20	6.01776e-18	2.4071e-17	Col11a2;Col12a1;Col13a1;Col14a1;Col15a1;Col16a1;Col17a1;Col18a1;Col19a1;Col20a1;Col22a1;Col23a1;Col24a1;Col25a1;Col26a1;Col27a1;Col2a1;Col3a1;Col4a1;Col4a2;Col4a4;Col4a5;Col4a6;Col5a1;Col5a2;Col5a3;Col6a1;Col6a2;Col6a3;Col6a5;Col6a6;Col7a1;Col9a1;Col9a3
NABA_ECM_GLYCOPROTEINS	92	182	4.19861e-29	1.85999e-26	5.57996e-26	Abi3bp;Aebp1;Cilp;Cilp2;Colq;Comp;Ctgf;Cyr61;Dmp1;Efemp1;Efemp2;Egflam;Eln;Emilin3;Fbln1;Fbln2;Fbln5;Fbln7;Fbn1;Fbn2;Fgg;Fndc1;Fndc7;Fras1;Gas6;Hmcn1;Kcp;Lama1;Lama2;Lama3;Lama4;Lama5;Lamb1;Lamb2;Lamb3;Lgi1;Lgi3;Lgi4;Ltbp2;Ltbp3;Ltbp4;Matn2;Matn3;Matn4;Mgp;Mmrn2;Ndnf;Nell1;Nid2;Npnt;Ntn1;Ntn3;Oit3;Otog;Papln;Pcolce;Pcolce2;Postn;Pxdn;Rspo2;Rspo4;Slit1;Slit2;Slit3;Smoc1;Smoc2;Sparcl1;Spon2;Srpx;Sr…
NABA_ECM_REGULATORS	67	219	6.96134e-09	4.86927e-07	9.25162e-06	Adam11;Adam12;Adam22;Adam23;Adam28;Adam33;Adamts1;Adamts13;Adamts14;Adamts15;Adamts17;Adamts2;Adamts5;Adamts7;Adamts9;Adamtsl1;Adamtsl2;Adamtsl3;Adamtsl5;Agt;Ambp;Bmp1;Cd109;Cst10;F12;F13b;F2;F7;Habp2;Htra1;Htra3;Hyal1;Hyal2;Itih2;Itih4;Kng1;Loxl1;Loxl3;Masp2;Mep1a;Mmp11;Mmp15;Mmp17;Mmp1a;Mmp2;Mmp23;Mmp24;P3h2;P4ha2;P4ha3;P4htm;Pappa;Pappa2;Pcsk6;Plg;Prss12;Serpina11;Serpinb13;Serpine1;Serpinf2;S…
NABA_ECM_AFFILIATED	39	139	0.000114585	0.00338408	0.152284	Anxa13;Anxa8;C1ql4;C1qtnf1;C1qtnf2;C1qtnf3;Clec18a;Clec3b;Clec4g;Colec10;Cspg4;Elfn2;Frem2;Gpc2;Gpc6;Grem1;Lman1l;Muc2;Muc20;Muc4;Muc5ac;Muc5b;Muc6;Plxna2;Plxnb1;Plxnb3;Reg3g;Sema3a;Sema3b;Sema3d;Sema3f;Sema3g;Sema4c;Sema4g;Sema5b;Sema6a;Sema6c;Sema6d;Sftpc
NABA_PROTEOGLYCANS	12	35	0.00408264	0.0669855	1	Acan;Chadl;Epyc;Hapln4;Hspg2;Impg1;Ncan;Omd;Optc;Podn;Prg4;Spock2
NABA_SECRETED_FACTORS	83	293	9.07218e-09	6.02846e-07	1.20569e-05	Angpt4;Angptl1;Angptl2;Angptl7;Artn;Bdnf;Bmp3;Bmp4;Bmp7;Bmp8a;Bmp8b;Brinp2;Btc;Cbln2;Cbln3;Ccbe1;Ccl17;Ccl22;Ccl7;Crhbp;Crlf1;Csf2;Cxcl1;Dhh;Eda;Egfl7;Epgn;Fgf1;Fgf10;Fgf12;Fgf14;Fgf17;Fgf20;Fgf4;Fgf8;Fgf9;Fst;Gdf10;Gdf5;Gdf6;Gdf9;Gh;Hbegf;Igf2;Ihh;Il11;Il12b;Il17f;Il23a;Il34;Il5;Inha;Ism1;Lefty2;Lif;Megf10;Megf11;Megf8;Mst1;Ngf;Pdgfa;Pgf;Rptn;S100a3;S100b;Scube1;Scube2;Scube3;Sfrp1;Sfrp2;Sfrp4;T…
NABA_CORE_MATRISOME	138	260	2.96566e-46	1.97068e-43	3.94136e-43	Abi3bp;Acan;Aebp1;Chadl;Cilp;Cilp2;Col11a2;Col12a1;Col13a1;Col14a1;Col15a1;Col16a1;Col17a1;Col18a1;Col19a1;Col20a1;Col22a1;Col23a1;Col24a1;Col25a1;Col26a1;Col27a1;Col2a1;Col3a1;Col4a1;Col4a2;Col4a4;Col4a5;Col4a6;Col5a1;Col5a2;Col5a3;Col6a1;Col6a2;Col6a3;Col6a5;Col6a6;Col7a1;Col9a1;Col9a3;Colq;Comp;Ctgf;Cyr61;Dmp1;Efemp1;Efemp2;Egflam;Eln;Emilin3;Epyc;Fbln1;Fbln2;Fbln5;Fbln7;Fbn1;Fbn2;Fgg;Fndc1;Fn…
NABA_MATRISOME_ASSOCIATED	189	650	6.30607e-20	1.67615e-17	8.38077e-17	Adam11;Adam12;Adam22;Adam23;Adam28;Adam33;Adamts1;Adamts13;Adamts14;Adamts15;Adamts17;Adamts2;Adamts5;Adamts7;Adamts9;Adamtsl1;Adamtsl2;Adamtsl3;Adamtsl5;Agt;Ambp;Angpt4;Angptl1;Angptl2;Angptl7;Anxa13;Anxa8;Artn;Bdnf;Bmp1;Bmp3;Bmp4;Bmp7;Bmp8a;Bmp8b;Brinp2;Btc;C1ql4;C1qtnf1;C1qtnf2;C1qtnf3;Cbln2;Cbln3;Ccbe1;Ccl17;Ccl22;Ccl7;Cd109;Clec18a;Clec3b;Clec4g;Colec10;Crhbp;Crlf1;Csf2;Cspg4;Cst10;Cxcl1;Dhh…
NABA_BASEMENT_MEMBRANES	29	39	2.24436e-16	4.26108e-14	2.98276e-13	Col15a1;Col18a1;Col4a1;Col4a2;Col4a4;Col4a5;Col4a6;Col6a1;Col6a2;Col6a3;Col6a5;Col6a6;Colq;Hmcn1;Hspg2;Lama1;Lama2;Lama3;Lama4;Lama5;Lamb1;Lamb2;Lamb3;Nid2;Npnt;Ntn1;Ntn3;Papln;Ush2a
NABA_MATRISOME	327	910	5.71386e-56	7.59372e-53	7.59372e-53	Abi3bp;Acan;Adam11;Adam12;Adam22;Adam23;Adam28;Adam33;Adamts1;Adamts13;Adamts14;Adamts15;Adamts17;Adamts2;Adamts5;Adamts7;Adamts9;Adamtsl1;Adamtsl2;Adamtsl3;Adamtsl5;Aebp1;Agt;Ambp;Angpt4;Angptl1;Angptl2;Angptl7;Anxa13;Anxa8;Artn;Bdnf;Bmp1;Bmp3;Bmp4;Bmp7;Bmp8a;Bmp8b;Brinp2;Btc;C1ql4;C1qtnf1;C1qtnf2;C1qtnf3;Cbln2;Cbln3;Ccbe1;Ccl17;Ccl22;Ccl7;Cd109;Chadl;Cilp;Cilp2;Clec18a;Clec3b;Clec4g;Col11a2;Col…

## Sheet: PE_group4vsgroup1_down
	hits	pathway_size	p.value	p.adj.fdr	p.adj.bonforroni	Genes_in_pathway
KEGG_SPHINGOLIPID_METABOLISM	1	36	0.0261646	1	1	Ugt8a
KEGG_MAPK_SIGNALING_PATHWAY	2	262	0.0155669	1	1	Cacna1e;Cd14
KEGG_CYTOKINE_CYTOKINE_RECEPTOR_INTERACTION	3	222	0.000538444	0.357796	0.715593	Il5ra;Pf4;Ppbp
KEGG_CHEMOKINE_SIGNALING_PATHWAY	2	167	0.00657443	0.972946	1	Pf4;Ppbp
KEGG_HEMATOPOIETIC_CELL_LINEAGE	2	78	0.00148015	0.504335	1	Cd14;Il5ra
KEGG_TYPE_II_DIABETES_MELLITUS	1	46	0.0333174	1	1	Cacna1e
KEGG_PATHOGENIC_ESCHERICHIA_COLI_INFECTION	1	52	0.0375853	1	1	Cd14
BIOCARTA_BCR_PATHWAY	1	34	0.0247281	1	1	Nfatc1
BIOCARTA_HDAC_PATHWAY	1	28	0.0204066	1	1	Nfatc1
BIOCARTA_CALCINEURIN_PATHWAY	1	18	0.0131639	1	1	Nfatc1
BIOCARTA_FCER1_PATHWAY	1	38	0.0275992	1	1	Nfatc1
BIOCARTA_FMLP_PATHWAY	1	35	0.0254466	1	1	Nfatc1
BIOCARTA_GATA3_PATHWAY	1	15	0.0109813	0.972946	1	Nfatc1
BIOCARTA_IL5_PATHWAY	1	9	0.00660249	0.972946	1	Il5ra
BIOCARTA_GSK3_PATHWAY	1	27	0.0196846	1	1	Cd14
BIOCARTA_VIP_PATHWAY	1	25	0.0182391	1	1	Nfatc1
BIOCARTA_NFAT_PATHWAY	1	51	0.0368753	1	1	Nfatc1
BIOCARTA_MEF2D_PATHWAY	1	18	0.0131639	1	1	Nfatc1
BIOCARTA_GPCR_PATHWAY	1	33	0.0240091	1	1	Nfatc1
BIOCARTA_TCR_PATHWAY	1	44	0.0318908	1	1	Nfatc1
BIOCARTA_TOLL_PATHWAY	1	36	0.0261646	1	1	Cd14
SIG_BCR_SIGNALING_PATHWAY	1	46	0.0333174	1	1	Nfatc1
PID_BCR_5PATHWAY	1	65	0.0467717	1	1	Nfatc1
PID_INTEGRIN1_PATHWAY	1	66	0.0474749	1	1	Cd14
PID_NFAT_TFPATHWAY	1	46	0.0333174	1	1	Nfatc1
PID_FRA_PATHWAY	1	36	0.0261646	1	1	Nfatc1
PID_NFAT_3PATHWAY	1	53	0.0382949	1	1	Nfatc1
PID_IL5_PATHWAY	1	14	0.0102528	0.972946	1	Il5ra
PID_AP1_PATHWAY	1	68	0.0488799	1	1	Nfatc1
PID_CXCR3_PATHWAY	1	43	0.0311768	1	1	Pf4
PID_TCR_CALCIUM_PATHWAY	1	28	0.0204066	1	1	Nfatc1
PID_TOLL_ENDOGENOUS_PATHWAY	1	25	0.0182391	1	1	Cd14
PID_CD8_TCR_DOWNSTREAM_PATHWAY	1	53	0.0382949	1	1	Nfatc1
PID_INTEGRIN_A4B1_PATHWAY	1	32	0.0232896	1	1	Cd14
REACTOME_RESPONSE_TO_ELEVATED_PLATELET_CYTOSOLIC_CA2_	2	79	0.00151794	0.504335	1	Pf4;Ppbp
REACTOME_COMMON_PATHWAY	1	13	0.00952374	0.972946	1	Pf4
REACTOME_PEPTIDE_LIGAND_BINDING_RECEPTORS	2	163	0.00627315	0.972946	1	Pf4;Ppbp
REACTOME_CLASS_A1_RHODOPSIN_LIKE_RECEPTORS	2	268	0.0162475	1	1	Pf4;Ppbp
REACTOME_CHEMOKINE_RECEPTORS_BIND_CHEMOKINES	2	43	0.000451865	0.357796	0.600529	Pf4;Ppbp
REACTOME_G_ALPHA_I_SIGNALLING_EVENTS	2	176	0.0072761	0.972946	1	Pf4;Ppbp
REACTOME_FORMATION_OF_FIBRIN_CLOT_CLOTTING_CASCADE	1	31	0.0225696	1	1	Pf4
REACTOME_GPCR_LIGAND_BINDING	2	365	0.0289357	1	1	Pf4;Ppbp
REACTOME_IL_3_5_AND_GM_CSF_SIGNALING	1	43	0.0311768	1	1	Il5ra
REACTOME_IL_RECEPTOR_SHC_SIGNALING	1	27	0.0196846	1	1	Il5ra
REACTOME_ACTIVATION_OF_IRF3_IRF7_MEDIATED_BY_TBK1_IKK_EPSILON	1	13	0.00952374	0.972946	1	Cd14
REACTOME_NFKB_AND_MAP_KINASES_ACTIVATION_MEDIATED_BY_TLR4_SIGNALING_REPERTOIRE	1	69	0.0495816	1	1	Cd14
REACTOME_TRAF6_MEDIATED_INDUCTION_OF_TAK1_COMPLEX	1	13	0.00952374	0.972946	1	Cd14
REACTOME_IKK_COMPLEX_RECRUITMENT_MEDIATED_BY_RIP1	1	10	0.00733356	0.972946	1	Cd14
REACTOME_IL_2_SIGNALING	1	41	0.0297472	1	1	Il5ra
REACTOME_HEMOSTASIS	2	425	0.038249	1	1	Pf4;Ppbp
REACTOME_PLATELET_ACTIVATION_SIGNALING_AND_AGGREGATION	2	196	0.00895148	0.972946	1	Pf4;Ppbp
NABA_SECRETED_FACTORS	2	293	0.0192186	1	1	Pf4;Ppbp

## Sheet: PE_group5vsgroup1_up
	hits	pathway_size	p.value	p.adj.fdr	p.adj.bonforroni	Genes_in_pathway
KEGG_ABC_TRANSPORTERS	4	42	0.0051719	0.311685	1	Abcb9;Abcc3;Abcc9;Abcg4
KEGG_AXON_GUIDANCE	7	127	0.0054985	0.311685	1	Chp2;Efnb2;Plxnb3;Sema3a;Sema3d;Sema6a;Sema6d
KEGG_FOCAL_ADHESION	12	194	0.000107846	0.0408271	0.143328	Col11a2;Col5a1;Ibsp;Igf1;Itga9;Itgb5;Lama5;Mylk3;Parva;Pdgfc;Pik3r2;Shc2
KEGG_ECM_RECEPTOR_INTERACTION	7	83	0.000475479	0.0789889	0.631911	Col11a2;Col5a1;Ibsp;Itga9;Itgb5;Lama5;Sdc3
KEGG_CELL_ADHESION_MOLECULES_CAMS	7	116	0.00334888	0.278166	1	Cdh1;Cdh5;Itga9;Nlgn2;Nrxn2;Sdc3;Siglec1
KEGG_GAP_JUNCTION	6	85	0.00299223	0.265111	1	Adcy6;Adrb1;Lpar1;Pdgfc;Tubal3;Tubb2a
KEGG_REGULATION_OF_ACTIN_CYTOSKELETON	12	206	0.000189327	0.050323	0.251615	Chrm3;Fgf10;Itga9;Itgad;Itgae;Itgax;Itgb5;Mras;Myh10;Mylk3;Pdgfc;Pik3r2
KEGG_THYROID_CANCER	3	29	0.0121974	0.522913	1	Cdh1;Pparg;Tcf7l1
KEGG_MELANOMA	5	71	0.00665549	0.327598	1	Cdh1;Fgf10;Igf1;Pdgfc;Pik3r2
KEGG_ACUTE_MYELOID_LEUKEMIA	4	57	0.0150281	0.587421	1	Flt3;Pik3r2;Tcf7l1;Zbtb16
KEGG_HYPERTROPHIC_CARDIOMYOPATHY_HCM	5	83	0.012635	0.524748	1	Ace;Igf1;Itga9;Itgb5;Ttn
KEGG_DILATED_CARDIOMYOPATHY	6	89	0.00376166	0.286918	1	Adcy6;Adrb1;Igf1;Itga9;Itgb5;Ttn
BIOCARTA_ERYTH_PATHWAY	3	15	0.0018042	0.191236	1	Flt3;Igf1;Il11
BIOCARTA_NUCLEARRS_PATHWAY	2	14	0.022114	0.816375	1	Abcc3;Pparg
BIOCARTA_SPRY_PATHWAY	2	17	0.0319841	1	1	Ptprb;Spry4
PID_LYSOPHOSPHOLIPID_PATHWAY	5	65	0.00457768	0.289702	1	Adcy6;Gab1;Hbegf;Lpar1;Prkd1
PID_INTEGRIN1_PATHWAY	6	66	0.000809383	0.119519	1	Col11a2;Col5a1;Itga9;Lama5;Npnt;Tgm2
PID_INTEGRIN_CS_PATHWAY	5	26	6.19646e-05	0.0408271	0.0823509	Itga9;Itgad;Itgae;Itgax;Itgb5
PID_ARF6_TRAFFICKING_PATHWAY	3	49	0.0482695	1	1	Cdh1;Cpe;Itga9
PID_AVB3_INTEGRIN_PATHWAY	5	74	0.00790898	0.375394	1	Col10a1;Col11a2;Col14a1;Col5a1;Igf1
PID_ECADHERIN_KERATINOCYTE_PATHWAY	2	20	0.0432495	1	1	Cdh1;Fmn1
PID_SYNDECAN_1_PATHWAY	5	46	0.000982644	0.130593	1	Col10a1;Col11a2;Col14a1;Col5a1;Lama5
PID_DELTA_NP63_PATHWAY	4	45	0.00662111	0.327598	1	Axl;Col5a1;Sec14l2;Tcf7l1
REACTOME_DEVELOPMENTAL_BIOLOGY	14	377	0.00631158	0.327598	1	Col5a1;Fgf10;Gfra2;Gfra4;Itga9;Myh10;Myo10;Pklr;Plxnb3;Pparg;Scn1b;Sema3a;Sema6a;Sema6d
REACTOME_CELL_CELL_COMMUNICATION	6	110	0.0103817	0.45991	1	Cdh1;Cdh5;Dscam;Pard6b;Parva;Pik3r2
REACTOME_PI3K_EVENTS_IN_ERBB2_SIGNALING	3	42	0.0327214	1	1	Gab1;Hbegf;Nr4a1
REACTOME_EXTRACELLULAR_MATRIX_ORGANIZATION	7	80	0.000379636	0.0720766	0.504536	Bmp1;Col10a1;Col11a2;Col14a1;Col5a1;Mmp14;Mmp17
REACTOME_COLLAGEN_FORMATION	5	53	0.00187063	0.191236	1	Bmp1;Col10a1;Col11a2;Col14a1;Col5a1
REACTOME_INTEGRIN_CELL_SURFACE_INTERACTIONS	7	77	0.000299909	0.0664298	0.398579	Cdh1;Ibsp;Itga9;Itgae;Itgax;Itgb5;Lama5
REACTOME_ABC_FAMILY_PROTEINS_MEDIATED_TRANSPORT	3	31	0.0146426	0.587421	1	Abcc3;Abcc9;Abcg4
REACTOME_SIGNALING_BY_PDGF	5	116	0.0450501	1	1	Adcy6;Col5a1;Nr4a1;Pdgfc;Pik3r2
REACTOME_AMINE_LIGAND_BINDING_RECEPTORS	3	36	0.0218853	0.816375	1	Adrb1;Chrm3;Hrh4
REACTOME_AXON_GUIDANCE	11	236	0.00214518	0.203639	1	Col5a1;Gfra2;Gfra4;Itga9;Myh10;Myo10;Plxnb3;Scn1b;Sema3a;Sema6a;Sema6d
REACTOME_NCAM1_INTERACTIONS	3	39	0.0270115	0.944693	1	Col5a1;Gfra2;Gfra4
REACTOME_OTHER_SEMAPHORIN_INTERACTIONS	3	15	0.0018042	0.191236	1	Plxnb3;Sema6a;Sema6d
REACTOME_SEMAPHORIN_INTERACTIONS	5	64	0.00428295	0.289702	1	Myh10;Plxnb3;Sema3a;Sema6a;Sema6d
REACTOME_CELL_JUNCTION_ORGANIZATION	4	70	0.0295195	1	1	Cdh1;Cdh5;Pard6b;Parva
REACTOME_POTASSIUM_CHANNELS	5	97	0.0232705	0.835851	1	Abcc9;Hcn2;Kcna2;Kcnh5;Kcnj10
NABA_COLLAGENS	4	43	0.00562862	0.311685	1	Col10a1;Col11a2;Col14a1;Col5a1
NABA_ECM_REGULATORS	10	219	0.00388603	0.286918	1	Adam11;Adam22;Adam33;Bmp1;Htra4;Mmp14;Mmp17;Serpinf1;Sulf2;Tgm2
NABA_ECM_AFFILIATED	7	139	0.0088743	0.406688	1	Ovgp1;Plxnb3;Sdc3;Sema3a;Sema3d;Sema6a;Sema6d
NABA_CORE_MATRISOME	11	260	0.00448093	0.289702	1	Chadl;Col10a1;Col11a2;Col14a1;Col5a1;Dmp1;Hapln4;Ibsp;Lama5;Npnt;Rspo4
NABA_MATRISOME_ASSOCIATED	25	651	0.000122881	0.0408271	0.163308	Adam11;Adam22;Adam33;Bmp1;Cbln1;Fgf10;Hbegf;Htra4;Igf1;Il11;Il17f;Inhbb;Mmp14;Mmp17;Ovgp1;Pdgfc;Plxnb3;Sdc3;Sema3a;Sema3d;Sema6a;Sema6d;Serpinf1;Sulf2;Tgm2
NABA_MATRISOME	36	911	1.88093e-06	0.00249976	0.00249976	Adam11;Adam22;Adam33;Bmp1;Cbln1;Chadl;Col10a1;Col11a2;Col14a1;Col5a1;Dmp1;Fgf10;Hapln4;Hbegf;Htra4;Ibsp;Igf1;Il11;Il17f;Inhbb;Lama5;Mmp14;Mmp17;Npnt;Ovgp1;Pdgfc;Plxnb3;Rspo4;Sdc3;Sema3a;Sema3d;Sema6a;Sema6d;Serpinf1;Sulf2;Tgm2

## Sheet: PE_group5vsgroup1_down
	hits	pathway_size	p.value	p.adj.fdr	p.adj.bonforroni	Genes_in_pathway
KEGG_NICOTINATE_AND_NICOTINAMIDE_METABOLISM	2	22	0.0021539	0.130115	1	Cd38;Nt5e
KEGG_TERPENOID_BACKBONE_BIOSYNTHESIS	1	15	0.0460601	0.827706	1	Hmgcs1
KEGG_CELL_ADHESION_MOLECULES_CAMS	5	116	3.23852e-05	0.00860798	0.0430399	Cd2;Cd80;H2-Aa;H2-Eb1;Ncam1
KEGG_ANTIGEN_PROCESSING_AND_PRESENTATION	3	53	0.000620351	0.0549631	0.824446	H2-Aa;H2-Eb1;Ifi30
KEGG_TOLL_LIKE_RECEPTOR_SIGNALING_PATHWAY	2	89	0.0319084	0.827706	1	Cd80;Tlr4
KEGG_HEMATOPOIETIC_CELL_LINEAGE	5	78	4.67527e-06	0.00207114	0.00621343	Cd2;Cd38;H2-Eb1;Il5ra;Ms4a1
KEGG_T_CELL_RECEPTOR_SIGNALING_PATHWAY	3	106	0.00453717	0.22333	1	Nfatc1;Rasgrp1;Tec
KEGG_B_CELL_RECEPTOR_SIGNALING_PATHWAY	2	74	0.0226786	0.772815	1	Cd79b;Nfatc1
KEGG_INTESTINAL_IMMUNE_NETWORK_FOR_IGA_PRODUCTION	3	42	0.000311615	0.0376488	0.414137	Cd80;H2-Aa;H2-Eb1
KEGG_CIRCADIAN_RHYTHM_MAMMAL	1	13	0.0400418	0.827706	1	Bhlhe41
KEGG_TYPE_I_DIABETES_MELLITUS	3	34	0.000165381	0.0219792	0.219792	Cd80;H2-Aa;H2-Eb1
KEGG_LEISHMANIA_INFECTION	3	63	0.00102826	0.0719238	1	H2-Aa;H2-Eb1;Tlr4
KEGG_ASTHMA	2	23	0.00235426	0.130367	1	H2-Aa;H2-Eb1
KEGG_AUTOIMMUNE_THYROID_DISEASE	3	31	0.000125071	0.0184689	0.16622	Cd80;H2-Aa;H2-Eb1
KEGG_SYSTEMIC_LUPUS_ERYTHEMATOSUS	4	111	0.000414614	0.0423863	0.551022	Cd80;Elane;H2-Aa;H2-Eb1
KEGG_ALLOGRAFT_REJECTION	3	28	9.17714e-05	0.0152455	0.121964	Cd80;H2-Aa;H2-Eb1
KEGG_GRAFT_VERSUS_HOST_DISEASE	3	27	8.21236e-05	0.0152455	0.109142	Cd80;H2-Aa;H2-Eb1
KEGG_VIRAL_MYOCARDITIS	3	61	0.000936097	0.0691152	1	Cd80;H2-Aa;H2-Eb1
BIOCARTA_ASBCELL_PATHWAY	1	11	0.0339861	0.827706	1	Cd80
BIOCARTA_BLYMPHOCYTE_PATHWAY	1	9	0.0278927	0.827706	1	Cd80
BIOCARTA_BCR_PATHWAY	2	34	0.00510532	0.242321	1	Cd79b;Nfatc1
BIOCARTA_DC_PATHWAY	2	21	0.00196207	0.130115	1	Cd2;Tlr4
BIOCARTA_GATA3_PATHWAY	1	15	0.0460601	0.827706	1	Nfatc1
BIOCARTA_AHSP_PATHWAY	1	9	0.0278927	0.827706	1	Alas1
BIOCARTA_IL17_PATHWAY	1	13	0.0400418	0.827706	1	Cd2
BIOCARTA_IL5_PATHWAY	1	9	0.0278927	0.827706	1	Il5ra
BIOCARTA_TCYTOTOXIC_PATHWAY	1	12	0.0370187	0.827706	1	Cd2
BIOCARTA_THELPER_PATHWAY	1	12	0.0370187	0.827706	1	Cd2
PID_BCR_5PATHWAY	2	65	0.0177825	0.63873	1	Cd79b;Nfatc1
PID_TCR_PATHWAY	2	65	0.0177825	0.63873	1	Cd80;Rasgrp1
PID_CD8_TCR_PATHWAY	2	52	0.0116366	0.483284	1	Cd80;Rasgrp1
PID_HNF3B_PATHWAY	2	45	0.00881143	0.390346	1	Alas1;Hmgcs1
PID_IL5_PATHWAY	1	14	0.0430556	0.827706	1	Il5ra
PID_AP1_PATHWAY	2	68	0.0193584	0.677034	1	Atf3;Nfatc1
PID_CMYB_PATHWAY	2	84	0.0286898	0.827706	1	Elane;Prtn3
PID_SYNDECAN_3_PATHWAY	1	16	0.0490553	0.869259	1	Aph1b
PID_HIF1_TFPATHWAY	2	65	0.0177825	0.63873	1	Bhlhe41;Nt5e
REACTOME_PYRIMIDINE_CATABOLISM	1	11	0.0339861	0.827706	1	Nt5e
REACTOME_PPARA_ACTIVATES_GENE_EXPRESSION	2	102	0.0408977	0.827706	1	Alas1;Hmgcs1
REACTOME_SIGNALING_BY_NOTCH4	1	12	0.0370187	0.827706	1	Aph1b
REACTOME_SIGNALING_BY_NOTCH2	1	12	0.0370187	0.827706	1	Aph1b
REACTOME_SIGNALING_BY_NOTCH3	1	12	0.0370187	0.827706	1	Aph1b
REACTOME_SYNTHESIS_OF_PIPS_AT_THE_EARLY_ENDOSOME_MEMBRANE	1	12	0.0370187	0.827706	1	Inpp4b
REACTOME_APOPTOSIS_INDUCED_DNA_FRAGMENTATION	1	13	0.0400418	0.827706	1	Hist1h1d
REACTOME_MHC_CLASS_II_ANTIGEN_PRESENTATION	3	83	0.00227486	0.130367	1	Ctsc;H2-Aa;H2-Eb1
REACTOME_TCR_SIGNALING	2	46	0.00919339	0.39413	1	H2-Aa;H2-Eb1
REACTOME_DOWNSTREAM_TCR_SIGNALING	2	29	0.00373233	0.198411	1	H2-Aa;H2-Eb1
REACTOME_PHOSPHORYLATION_OF_CD3_AND_TCR_ZETA_CHAINS	2	11	0.000524417	0.0497821	0.69695	H2-Aa;H2-Eb1
REACTOME_TRANSLOCATION_OF_ZAP_70_TO_IMMUNOLOGICAL_SYNAPSE	2	9	0.000344653	0.0381704	0.458044	H2-Aa;H2-Eb1
REACTOME_GENERATION_OF_SECOND_MESSENGER_MOLECULES	2	22	0.0021539	0.130115	1	H2-Aa;H2-Eb1
REACTOME_REGULATED_PROTEOLYSIS_OF_P75NTR	1	10	0.0309441	0.827706	1	Aph1b
REACTOME_NRIF_SIGNALS_CELL_DEATH_FROM_THE_NUCLEUS	1	14	0.0430556	0.827706	1	Aph1b
REACTOME_SYNTHESIS_SECRETION_AND_DEACYLATION_OF_GHRELIN	1	15	0.0460601	0.827706	1	Spcs3
REACTOME_CD28_DEPENDENT_VAV1_PATHWAY	1	11	0.0339861	0.827706	1	Cd80
REACTOME_PD1_SIGNALING	2	13	0.000740701	0.0600328	0.984392	H2-Aa;H2-Eb1
REACTOME_COSTIMULATION_BY_THE_CD28_FAMILY	3	57	0.000767914	0.0600328	1	Cd80;H2-Aa;H2-Eb1
REACTOME_PURINE_CATABOLISM	1	10	0.0309441	0.827706	1	Nt5e
REACTOME_SIGNALING_BY_ILS	2	105	0.0430931	0.827706	1	Il5ra;Tec
REACTOME_METABOLISM_OF_LIPIDS_AND_LIPOPROTEINS	5	447	0.0132144	0.53218	1	Alas1;Elovl7;Far2;Hmgcs1;Inpp4b
REACTOME_FATTY_ACID_TRIACYLGLYCEROL_AND_KETONE_BODY_METABOLISM	3	163	0.014681	0.573855	1	Alas1;Elovl7;Hmgcs1
REACTOME_SYNTHESIS_SECRETION_AND_INACTIVATION_OF_GIP	1	13	0.0400418	0.827706	1	Spcs3
REACTOME_IL_3_5_AND_GM_CSF_SIGNALING	2	43	0.00806959	0.36981	1	Il5ra;Tec
REACTOME_RAP1_SIGNALLING	1	15	0.0460601	0.827706	1	Rasgrp1
REACTOME_INTERFERON_GAMMA_SIGNALING	5	50	5.02319e-07	0.000667582	0.000667582	Gbp2;Gbp7;H2-Aa;H2-Eb1;Ncam1
REACTOME_N_GLYCAN_ANTENNAE_ELONGATION	1	14	0.0430556	0.827706	1	B4galt6
REACTOME_ACTIVATION_OF_IRF3_IRF7_MEDIATED_BY_TBK1_IKK_EPSILON	1	13	0.0400418	0.827706	1	Tlr4
REACTOME_INTERFERON_SIGNALING	5	128	5.18855e-05	0.0114926	0.0689558	Gbp2;Gbp7;H2-Aa;H2-Eb1;Ncam1
REACTOME_TRAF6_MEDIATED_INDUCTION_OF_TAK1_COMPLEX	1	13	0.0400418	0.827706	1	Tlr4
REACTOME_IKK_COMPLEX_RECRUITMENT_MEDIATED_BY_RIP1	1	10	0.0309441	0.827706	1	Tlr4
REACTOME_SYNTHESIS_OF_VERY_LONG_CHAIN_FATTY_ACYL_COAS	1	14	0.0430556	0.827706	1	Elovl7
REACTOME_IMMUNE_SYSTEM	13	811	1.27393e-06	0.000846529	0.00169306	Cd180;Cd79b;Cd80;Ctsc;Gbp2;Gbp7;H2-Aa;H2-Eb1;Il5ra;Ncam1;Rasgrp1;Tec;Tlr4
REACTOME_TOLL_RECEPTOR_CASCADES	2	109	0.0460874	0.827706	1	Cd180;Tlr4
REACTOME_ADAPTIVE_IMMUNE_SYSTEM	6	478	0.00388621	0.198645	1	Cd79b;Cd80;Ctsc;H2-Aa;H2-Eb1;Rasgrp1
REACTOME_CYTOKINE_SIGNALING_IN_IMMUNE_SYSTEM	7	235	9.07195e-06	0.00301415	0.0120566	Gbp2;Gbp7;H2-Aa;H2-Eb1;Il5ra;Ncam1;Tec
REACTOME_METABOLISM_OF_PORPHYRINS	1	14	0.0430556	0.827706	1	Alas1

## Sheet: PE_group6vsgroup1_up
	hits	pathway_size	p.value	p.adj.fdr	p.adj.bonforroni	Genes_in_pathway
KEGG_GLYCOLYSIS_GLUCONEOGENESIS	9	56	0.00667251	0.0595152	1	Aldh3b1;Fbp1;Hk1;Hk3;Pck2;Pdhb;Pfkm;Pgam1;Pklr
KEGG_CITRATE_CYCLE_TCA_CYCLE	5	30	0.0341628	0.158749	1	Dlst;Pck2;Pdhb;Sdha;Suclg1
KEGG_FRUCTOSE_AND_MANNOSE_METABOLISM	7	34	0.00401283	0.0430084	1	Fbp1;Fuk;Hk1;Hk3;Mtmr6;Pfkfb4;Pfkm
KEGG_PURINE_METABOLISM	19	151	0.00303346	0.036693	1	Adcy6;Adssl1;Ak2;Ampd2;Ampd3;Entpd5;Impdh1;Nme4;Nt5c2;Pde1b;Pde2a;Pfas;Pklr;Pnp;Pold1;Pole;Polr1a;Rrm2;Xdh
KEGG_PYRIMIDINE_METABOLISM	12	93	0.0140511	0.0960539	1	Cmpk2;Entpd5;Nme4;Nt5c2;Pnp;Pold1;Pole;Polr1a;Rrm2;Tk1;Txnrd1;Uckl1
KEGG_VALINE_LEUCINE_AND_ISOLEUCINE_BIOSYNTHESIS	3	11	0.0262196	0.133509	1	Bcat2;Iars2;Pdhb
KEGG_INOSITOL_PHOSPHATE_METABOLISM	9	54	0.00522469	0.0506833	1	Impa2;Inpp4a;Minpp1;Pik3c2a;Pik3c3;Pip5k1b;Pip5k1c;Plcb2;Plcb3
KEGG_GLYCEROPHOSPHOLIPID_METABOLISM	10	70	0.0100601	0.0785231	1	Chka;Dgkg;Dgkz;Lpcat1;Lypla2;Pcyt2;Pgs1;Pisd;Pla2g12a;Pla2g4a
KEGG_ETHER_LIPID_METABOLISM	5	29	0.0299319	0.146248	1	Lpcat1;Pafah1b2;Pafah2;Pla2g12a;Pla2g4a
KEGG_ARACHIDONIC_ACID_METABOLISM	8	56	0.0202508	0.116006	1	Alox5;Ggt5;Gpx4;Lta4h;Pla2g12a;Pla2g4a;Ptges;Ptges2
KEGG_ABC_TRANSPORTERS	6	42	0.0417114	0.178821	1	Abca7;Abcb10;Abcb4;Abcc5;Abcd2;Abcg4
KEGG_BASAL_TRANSCRIPTION_FACTORS	7	33	0.0033617	0.0379863	1	Gtf2b;Gtf2f1;Gtf2h1;Gtf2ird1;Taf1;Taf7;Taf9
KEGG_DNA_REPLICATION	8	35	0.00104354	0.0175553	1	Dna2;Lig1;Mcm2;Pcna;Pold1;Pole;Rfc2;Rnaseh2b
KEGG_SPLICEOSOME	25	121	6.98675e-08	8.44127e-06	9.28539e-05	Acin1;Ccdc12;Cherp;Ddx39b;Ddx46;Ddx5;Dhx38;Eftud2;Hnrnpk;Hspa1a;Hspa1b;Lsm4;Prpf40a;Rbm25;Rbmx;Sart1;Sf3a2;Sf3b2;Sf3b5;Snrnp70;Snrpb;Snrpd2;Srsf2;Srsf5;Srsf7
KEGG_BASE_EXCISION_REPAIR	7	33	0.0033617	0.0379863	1	Hmgb1;Lig1;Lig3;Neil3;Pcna;Pold1;Pole
KEGG_NUCLEOTIDE_EXCISION_REPAIR	9	43	0.00101402	0.0175553	1	Ddb2;Ercc3;Gtf2h1;Lig1;Pcna;Pold1;Pole;Rfc2;Xpc
KEGG_MISMATCH_REPAIR	4	22	0.0425634	0.179009	1	Lig1;Pcna;Pold1;Rfc2
KEGG_HOMOLOGOUS_RECOMBINATION	6	25	0.00340133	0.0379863	1	Blm;Pold1;Rad51;Top3a;Top3b;Xrcc3
KEGG_MAPK_SIGNALING_PATHWAY	40	262	1.46752e-07	1.62527e-05	0.000195033	Akt1;Arrb2;Atf4;Casp3;Crk;Dusp1;Dusp2;Fas;Flna;Fos;Gadd45a;Gadd45b;Gadd45g;Gng12;Hspa1a;Hspa1b;Ikbkb;Il1r1;Jun;Jund;Map2k7;Map4k2;Map4k4;Mapk13;Mapk7;Mapk8ip3;Mapkapk5;Nr4a1;Pla2g12a;Pla2g4a;Ppm1a;Ppm1b;Raf1;Rasa2;Rasgrp2;Rps6ka2;Rps6ka5;Taok1;Taok2;Tnf
KEGG_ERBB_SIGNALING_PATHWAY	11	86	0.0201454	0.115902	1	Abl1;Akt1;Camk2g;Crk;Eif4ebp1;Jun;Map2k7;Nrg4;Pik3r2;Raf1;Rps6kb2
KEGG_CHEMOKINE_SIGNALING_PATHWAY	22	167	0.000876505	0.0157416	1	Adcy6;Akt1;Arrb2;Ccl2;Ccl3;Crk;Cxcl2;Fgr;Gng12;Grk6;Ikbkb;Ncf1;Nfkbia;Pik3r2;Plcb2;Plcb3;Ptk2b;Raf1;Rasgrp2;Tiam1;Tiam2;Vav1
KEGG_PHOSPHATIDYLINOSITOL_SIGNALING_SYSTEM	11	75	0.00584262	0.054682	1	Dgkg;Dgkz;Impa2;Inpp4a;Pik3c2a;Pik3c3;Pik3r2;Pip5k1b;Pip5k1c;Plcb2;Plcb3
KEGG_CELL_CYCLE	28	123	1.1677e-09	3.10374e-07	1.55187e-06	Abl1;Anapc7;Bub3;Ccnb1;Ccnb2;Ccne1;Cdc20;Cdc25a;Cdc25c;Cdc6;Cdk2;Cdkn2d;E2f2;E2f3;E2f4;Gadd45a;Gadd45b;Gadd45g;Hdac1;Mad1l1;Mcm2;Orc6;Pcna;Pkmyt1;Plk1;Smad3;Tfdp1;Zbtb17
KEGG_OOCYTE_MEIOSIS	16	106	0.000724594	0.0133748	0.962985	Adcy6;Anapc7;Camk2g;Ccnb1;Ccnb2;Ccne1;Cdc20;Cdc25c;Cdk2;Pkmyt1;Plk1;Ppp1cc;Ppp2cb;Rps6ka2;Slk;Stag3
KEGG_P53_SIGNALING_PATHWAY	13	64	0.00011474	0.00371927	0.15249	Casp3;Ccnb1;Ccnb2;Ccne1;Cd82;Cdk2;Ddb2;Fas;Gadd45a;Gadd45b;Gadd45g;Rrm2;Tsc2
KEGG_LYSOSOME	14	117	0.01761	0.10855	1	Acp2;Ap4b1;Arsg;Asah1;Atp6v0b;Cln3;Gla;Gnptg;Hgsnat;Mcoln1;Mfsd8;Neu1;Slc11a1;Tcirg1
KEGG_ENDOCYTOSIS	26	169	1.34723e-05	0.000693917	0.0179047	Acap1;Adrb2;Agap1;Agap2;Arfgap1;Arrb2;Asap1;Chmp4b;Dnajc6;Dnm2;Epn1;Git1;Grk6;Hspa1a;Hspa1b;Kit;Ldlr;Nedd4;Pip5k1b;Pip5k1c;Rab11fip4;Rab11fip5;Rab5c;Stam;Vps37c;Wwp1
KEGG_MTOR_SIGNALING_PATHWAY	9	51	0.0035227	0.039014	1	Akt1;Ddit4;Eif4ebp1;Mlst8;Pik3r2;Rps6ka2;Rps6kb2;Stk11;Tsc2
KEGG_TOLL_LIKE_RECEPTOR_SIGNALING_PATHWAY	11	88	0.0223623	0.122302	1	Akt1;Ccl3;Fos;Ikbkb;Jun;Map2k7;Mapk13;Nfkbia;Pik3r2;Tbk1;Tnf
KEGG_NOD_LIKE_RECEPTOR_SIGNALING_PATHWAY	10	53	0.00126567	0.0200247	1	Card9;Ccl2;Hsp90aa1;Ikbkb;Mapk13;Mefv;Nfkbia;Nlrp3;Pstpip1;Tnf
KEGG_T_CELL_RECEPTOR_SIGNALING_PATHWAY	12	106	0.0386183	0.171073	1	Akt1;Cd8a;Fos;Ikbkb;Jun;Map2k7;Mapk13;Nfkbia;Pik3r2;Raf1;Tnf;Vav1
KEGG_FC_EPSILON_RI_SIGNALING_PATHWAY	10	78	0.027697	0.138381	1	Akt1;Map2k7;Mapk13;Ms4a2;Pik3r2;Pla2g12a;Pla2g4a;Raf1;Tnf;Vav1
KEGG_FC_GAMMA_R_MEDIATED_PHAGOCYTOSIS	16	92	0.000138829	0.00421188	0.184503	Akt1;Arpc1a;Arpc1b;Asap1;Crk;Dnm2;Ncf1;Pik3r2;Pip5k1b;Pip5k1c;Pla2g4a;Raf1;Rps6kb2;Sphk1;Vasp;Vav1
KEGG_NEUROTROPHIN_SIGNALING_PATHWAY	16	124	0.00418773	0.0442532	1	Abl1;Akt1;Atf4;Camk2g;Crk;Ikbkb;Jun;Map2k7;Mapk13;Mapk7;Nfkbia;Pik3r2;Raf1;Rps6ka2;Rps6ka5;Sh2b1
KEGG_REGULATION_OF_ACTIN_CYTOSKELETON	22	206	0.0119761	0.0874521	1	Arhgef1;Arhgef4;Arpc1a;Arpc1b;Crk;Git1;Gng12;Iqgap3;Itga5;Itgad;Itgax;Itgb2;Myh10;Pik3r2;Pip5k1b;Pip5k1c;Ppp1cc;Raf1;Slc9a1;Tiam1;Tiam2;Vav1
KEGG_INSULIN_SIGNALING_PATHWAY	23	135	7.60108e-06	0.00043921	0.0101018	Akt1;Crk;Eif4ebp1;Fbp1;Flot1;Gys1;Hk1;Hk3;Ikbkb;Pck2;Phka2;Phkg2;Pik3r2;Pklr;Ppp1cc;Ppp1r3b;Prkab1;Prkag1;Prkar2a;Pygl;Raf1;Rps6kb2;Tsc2
KEGG_GNRH_SIGNALING_PATHWAY	14	97	0.00234305	0.0314537	1	Adcy6;Atf4;Camk2g;Jun;Map2k7;Mapk13;Mapk7;Mmp14;Pla2g12a;Pla2g4a;Plcb2;Plcb3;Ptk2b;Raf1
KEGG_PROGESTERONE_MEDIATED_OOCYTE_MATURATION	15	83	0.000142614	0.00421188	0.189535	Adcy6;Akt1;Anapc7;Ccnb1;Ccnb2;Cdc25a;Cdc25c;Cdk2;Hsp90aa1;Mapk13;Pik3r2;Pkmyt1;Plk1;Raf1;Rps6ka2
KEGG_ADIPOCYTOKINE_SIGNALING_PATHWAY	12	67	0.000700424	0.0131108	0.930864	Acsl1;Akt1;Camkk1;Camkk2;Ikbkb;Nfkbia;Pck2;Prkab1;Prkag1;Rxrb;Stk11;Tnf
KEGG_PROSTATE_CANCER	11	89	0.0236175	0.127564	1	Akt1;Atf4;Ccne1;Cdk2;E2f2;E2f3;Hsp90aa1;Ikbkb;Nfkbia;Pik3r2;Raf1
KEGG_CHRONIC_MYELOID_LEUKEMIA	11	73	0.00474391	0.0482393	1	Abl1;Akt1;Crk;E2f2;E2f3;Hdac1;Ikbkb;Nfkbia;Pik3r2;Raf1;Smad3
KEGG_SMALL_CELL_LUNG_CANCER	10	83	0.0354932	0.163786	1	Akt1;Ccne1;Cdk2;E2f2;E2f3;Ikbkb;Nfkbia;Pias3;Pik3r2;Rxrb
KEGG_NON_SMALL_CELL_LUNG_CANCER	7	54	0.045978	0.190695	1	Akt1;E2f2;E2f3;Pik3r2;Raf1;Rassf5;Rxrb
BIOCARTA_SRCRPTP_PATHWAY	4	11	0.00328432	0.0379863	1	Ccnb1;Cdc25a;Cdc25c;Ptpra
BIOCARTA_ARAP_PATHWAY	4	17	0.0176424	0.10855	1	Arfgap1;Arfgef2;Cyth3;Cyth4
BIOCARTA_AKAP95_PATHWAY	5	11	0.000291757	0.00692401	0.387744	Ccnb1;Ddx5;Ncapd2;Prkag1;Prkar2a
BIOCARTA_AKT_PATHWAY	4	22	0.0425634	0.179009	1	Akt1;Hsp90aa1;Ikbkb;Nfkbia
BIOCARTA_DNAFRAGMENT_PATHWAY	3	10	0.0199645	0.11536	1	Casp3;Hmgb1;Hmgb2
BIOCARTA_ATM_PATHWAY	5	19	0.00486385	0.0482393	1	Abl1;Gadd45a;Jun;Nfkbia;Rad51
BIOCARTA_BCELLSURVIVAL_PATHWAY	4	16	0.014166	0.0960539	1	Akt1;Casp3;Fos;Jund
BIOCARTA_CACAM_PATHWAY	3	13	0.0414812	0.178821	1	Camk2g;Camkk1;Camkk2
BIOCARTA_CDMAC_PATHWAY	5	16	0.00213087	0.0301111	1	Fos;Jun;Nfkbia;Raf1;Tnf
BIOCARTA_MCM_PATHWAY	6	18	0.000515948	0.0105491	0.685694	Ccne1;Cdc6;Cdk2;Cdt1;Mcm2;Orc6
BIOCARTA_G1_PATHWAY	7	28	0.00121845	0.0195099	1	Abl1;Ccne1;Cdc25a;Cdk2;Hdac1;Smad3;Tfdp1
BIOCARTA_G2_PATHWAY	7	24	0.000441902	0.00932202	0.587287	Ccnb1;Cdc25a;Cdc25c;Cdc34;Cdkn2d;Gadd45a;Plk1
BIOCARTA_TID_PATHWAY	4	19	0.0260697	0.133509	1	Hspa1a;Ikbkb;Nfkbia;Tnf
BIOCARTA_CELLCYCLE_PATHWAY	6	23	0.0021539	0.0301111	1	Ccnb1;Ccne1;Cdc25a;Cdk2;Cdkn2d;Tfdp1
BIOCARTA_SKP2E2F_PATHWAY	4	10	0.00219611	0.0301111	1	Ccne1;Cdc34;Cdk2;Tfdp1
BIOCARTA_EIF_PATHWAY	5	16	0.00213087	0.0301111	1	Eif1;Eif2s2;Eif4a2;Eif4g3;Eif5
BIOCARTA_FCER1_PATHWAY	6	38	0.0269555	0.135697	1	Fos;Jun;Map2k7;Pla2g4a;Raf1;Vav1
BIOCARTA_GLYCOLYSIS_PATHWAY	3	10	0.0199645	0.11536	1	Hk1;Pgam1;Pklr
BIOCARTA_MPR_PATHWAY	6	33	0.0140058	0.0960539	1	Arpc1a;Arpc1b;Ccnb1;Cdc25c;Paqr7;Prkar2a
BIOCARTA_P53HYPOXIA_PATHWAY	5	22	0.00945265	0.075225	1	Akt1;Gadd45a;Hsp90aa1;Hspa1a;Taf1
BIOCARTA_IL6_PATHWAY	4	22	0.0425634	0.179009	1	Cebpb;Fos;Jun;Raf1
BIOCARTA_RACCYCD_PATHWAY	7	26	0.000753917	0.0137254	1	Akt1;Ccne1;Cdk2;Ikbkb;Nfkbia;Raf1;Tfdp1
BIOCARTA_GLEEVEC_PATHWAY	4	23	0.0491073	0.198369	1	Akt1;Fos;Jun;Raf1
BIOCARTA_KERATINOCYTE_PATHWAY	9	46	0.00167907	0.0250729	1	Fas;Fos;Ikbkb;Jun;Map2k7;Mapk13;Nfkbia;Raf1;Tnf
BIOCARTA_MAPK_PATHWAY	15	86	0.000214878	0.00552253	0.285573	Fos;Ikbkb;Jun;Map2k7;Map3k9;Map4k2;Map4k4;Mapk13;Mapk7;Mapkapk5;Nfkbia;Raf1;Rps6ka2;Rps6ka5;Rps6kb2
BIOCARTA_PPARA_PATHWAY	9	56	0.00667251	0.0595152	1	Cited2;Dusp1;Hsp90aa1;Hspa1a;Jun;Nfkbia;Nrip1;Prkar2a;Tnf
BIOCARTA_MTOR_PATHWAY	5	23	0.0114801	0.0852348	1	Akt1;Eif4a2;Eif4ebp1;Eif4g3;Tsc2
BIOCARTA_NTHI_PATHWAY	5	23	0.0114801	0.0852348	1	Dusp1;Ikbkb;Nfkbia;Smad3;Tnf
BIOCARTA_NFKB_PATHWAY	4	23	0.0491073	0.198369	1	Ikbkb;Il1r1;Nfkbia;Tnf
BIOCARTA_ARENRF2_PATHWAY	4	13	0.00644733	0.0582891	1	Fos;Jun;Keap1;Mafg
BIOCARTA_P53_PATHWAY	4	16	0.014166	0.0960539	1	Ccne1;Cdk2;Gadd45a;Pcna
BIOCARTA_CCR5_PATHWAY	4	17	0.0176424	0.10855	1	Ccl2;Fos;Jun;Ptk2b
BIOCARTA_AKAPCENTROSOME_PATHWAY	5	14	0.0010826	0.0179846	1	Nup85;Pcnt;Pkn1;Prkag1;Prkar2a
BIOCARTA_P27_PATHWAY	3	13	0.0414812	0.178821	1	Ccne1;Cdk2;Tfdp1
BIOCARTA_DREAM_PATHWAY	3	13	0.0414812	0.178821	1	Fos;Jun;Prkar2a
BIOCARTA_RHO_PATHWAY	5	31	0.0387458	0.171073	1	Arhgap4;Arhgef1;Arpc1a;Arpc1b;Pip5k1b
BIOCARTA_IL1R_PATHWAY	5	32	0.0436856	0.183088	1	Ikbkb;Il1r1;Jun;Nfkbia;Tnf
BIOCARTA_PTC1_PATHWAY	3	11	0.0262196	0.133509	1	Ccnb1;Cdc25a;Cdc25c
BIOCARTA_STATHMIN_PATHWAY	4	18	0.0216053	0.119143	1	Camk2g;Ccnb1;Mapk13;Prkar2a
BIOCARTA_TEL_PATHWAY	4	18	0.0216053	0.119143	1	Akt1;Hsp90aa1;Tnks;Xrcc6
BIOCARTA_STRESS_PATHWAY	5	25	0.0163799	0.105674	1	Ikbkb;Jun;Map4k2;Nfkbia;Tnf
SIG_CD40PATHWAYMAP	6	34	0.0161472	0.105674	1	Dusp1;Map2k7;Mapk13;Mapk8ip3;Mapkapk5;Nfkbia
ST_GA12_PATHWAY	4	23	0.0491073	0.198369	1	Jun;Mapk7;Raf1;Vav1
ST_G_ALPHA_S_PATHWAY	4	16	0.014166	0.0960539	1	Asah1;Camp;Raf1;Snx13
ST_P38_MAPK_PATHWAY	6	37	0.0239003	0.127564	1	Akt1;Dusp1;Gadd45a;Il1r1;Mapk13;Mapkapk5
ST_GRANULE_CELL_SURVIVAL_PATHWAY	7	27	0.000964384	0.0170889	1	Asah1;Camp;Casp3;Fos;Jun;Map2k7;Mapk8ip3
ST_ADRENERGIC	6	34	0.0161472	0.105674	1	Akt1;Asah1;Camp;Ccl2;Phka2;Raf1
ST_INTEGRIN_SIGNALING_PATHWAY	11	81	0.0162388	0.105674	1	Abl1;Akt1;Asap1;Crk;Itga5;Map2k7;Mapk8ip3;Pklr;Raf1;Tnk2;Vasp
ST_JNK_MAPK_PATHWAY	7	39	0.00878979	0.0710812	1	Akt1;Gadd45a;Il1r1;Jun;Map2k7;Map3k9;Mapk7
SA_REG_CASCADE_OF_CYCLIN_EXPR	4	12	0.00468902	0.0482393	1	Ccne1;Cdk2;E2f2;E2f4
PID_FANCONI_PATHWAY	6	43	0.0460596	0.190695	1	Blm;Fancd2;Rfc2;Top3a;Topbp1;Xrcc3
PID_SMAD2_3NUCLEAR_PATHWAY	12	81	0.00375541	0.0409094	1	Akt1;Cdk2;Cebpb;E2f4;Fos;Hdac1;Jun;Med15;Pias3;Smad3;Tfdp1;Zbtb17
PID_FCER1_PATHWAY	12	60	0.000242936	0.00597891	0.322861	Akt1;Dusp1;Fos;Hcls1;Ikbkb;Jun;Map2k7;Ms4a2;Pla2g4a;Raf1;Sphk1;Vav1
PID_ENDOTHELIN_PATHWAY	11	63	0.00143472	0.0221714	1	Adcy6;Akt1;Crk;Fos;Jun;Pla2g4a;Plcb2;Plcb3;Ptk2b;Raf1;Slc9a1
PID_RHOA_PATHWAY	8	44	0.00481772	0.0482393	1	Cit;Fos;Jun;Mkl1;Pip5k1b;Pip5k1c;Pkn1;Slc9a1
PID_AURORA_B_PATHWAY	10	37	5.53206e-05	0.00204225	0.073521	Aurkb;Incenp;Kif20a;Kif23;Kif2c;Ncapd2;Ncapg;Ppp1cc;Racgap1;Smc2
PID_LYSOPHOSPHOLIPID_PATHWAY	11	65	0.00186455	0.0269346	1	Adcy6;Akt1;Arhgef1;Casp3;Crk;Fos;Jun;Nfkbia;Plcb3;Ptk2b;Tiam1
PID_INSULIN_PATHWAY	8	45	0.00555084	0.052748	1	Akt1;Crk;Eif4ebp1;Exoc1;Exoc5;Exoc6;Ptpra;Sgk1
PID_P73PATHWAY	9	73	0.0438088	0.183088	1	Abl1;Bub3;Ccnb1;Cdk2;Fas;Kat5;Plk1;Plk3;Rad51
PID_P38_MKK3_6PATHWAY	5	26	0.0192809	0.114394	1	Gadd45a;Gadd45b;Gadd45g;Taok1;Taok2
PID_TCR_PATHWAY	9	65	0.0172593	0.10855	1	Akt1;Flna;Fyb;Ikbkb;Pag1;Rasgrp2;Rassf5;Sh3bp2;Vav1
PID_NFKAPPAB_CANONICAL_PATHWAY	4	23	0.0491073	0.198369	1	Ikbkb;Nfkbia;Ran;Tnf
PID_E2F_PATHWAY	14	72	0.000104361	0.00352515	0.138696	Ccne1;Cdc25a;Cdc6;Cdk2;E2f2;E2f3;E2f4;Hdac1;Mcl1;Mybl2;Rrm2;Tfdp1;Tk1;Topbp1
PID_ATR_PATHWAY	14	39	3.53866e-08	5.22542e-06	4.70288e-05	Cdc25a;Cdc25c;Cdc6;Cdk2;Cep164;Clspn;Fancd2;Mcm2;Plk1;Rad51;Rfc2;Timeless;Tipin;Topbp1
PID_IL12_2PATHWAY	8	61	0.0321646	0.15432	1	Ccl3;Cd8a;Fos;Gadd45b;Gadd45g;Il18r1;Il18rap;Il1r1
PID_NFAT_TFPATHWAY	7	46	0.021124	0.117957	1	Casp3;Fos;Fosl1;Jun;Junb;Pparg;Tnf
PID_FRA_PATHWAY	7	36	0.00559628	0.052748	1	Atf4;Ccl2;Fosl1;Jun;Junb;Jund;Plaur
PID_MYC_ACTIV_PATHWAY	14	77	0.000220236	0.00552253	0.292694	Ccnb1;Cdc25a;Cdca7;E2f3;Fosl1;Hsp90aa1;Id2;Kat5;Pfkm;Rcc1;Smad3;Snai1;Taf9;Tk1
PID_ARF6_TRAFFICKING_PATHWAY	9	49	0.00265485	0.0342553	1	Acap1;Adrb2;Dnm2;Exoc1;Exoc5;Exoc6;Itga5;Mapk8ip3;Pip5k1c
PID_RHOA_REG_PATHWAY	8	45	0.00555084	0.052748	1	Arhgap4;Arhgap9;Arhgef1;Arhgef2;Def6;Mcf2l;Myo9b;Vav1
PID_REELIN_PATHWAY	5	29	0.0299319	0.146248	1	Akt1;Arhgef2;Cdk5;Lrp8;Map2k7
PID_ILK_PATHWAY	7	44	0.0168051	0.107375	1	Akt1;Cdc37;Hsp90aa1;Jun;Parvg;Snai1;Tacc3
PID_CDC42_REG_PATHWAY	5	30	0.0341628	0.158749	1	Dock9;Git1;Mcf2l;Racgap1;Spata13
PID_ATM_PATHWAY	8	33	0.000686692	0.0131108	0.912613	Abl1;Blm;Cdc25a;Cdc25c;Fancd2;Kat5;Top3a;Uimc1
PID_ARF6_PATHWAY	7	34	0.00401283	0.0430084	1	Acap1;Adap1;Adrb2;Arrb2;Cyth3;Git1;Kif13b
PID_LKB1_PATHWAY	7	46	0.021124	0.117957	1	Cdc37;Hsp90aa1;Mlst8;Prkab1;Prkag1;Stk11;Tsc2
PID_CD8_TCR_PATHWAY	7	52	0.0385493	0.171073	1	Akt1;Cd8a;Ikbkb;Pag1;Rasgrp2;Rassf5;Vav1
PID_FAS_PATHWAY	6	37	0.0239003	0.127564	1	Akt1;Casp3;Fas;Ikbkb;Map2k7;Pik3r2
PID_HDAC_CLASSI_PATHWAY	14	66	3.81639e-05	0.00153696	0.0507198	Chd3;Chd4;Gata2;Gatad2a;Hdac1;Hdac4;Mbd2;Mta2;Nfkbia;Pparg;Ran;Sirt7;Smg5;Tnf
PID_TELOMERASE_PATHWAY	13	67	0.000186721	0.00527695	0.248152	Abl1;Akt1;Blm;Fos;Hdac1;Hsp90aa1;Jun;Smad3;Smg5;Tinf2;Tnks;Wrn;Xrcc6
PID_REG_GR_PATHWAY	10	78	0.027697	0.138381	1	Akt1;Cdk5;Fos;Hdac1;Hsp90aa1;Jun;Nr4a1;Pck2;Sgk1;Smarcc2
PID_MTOR_4PATHWAY	11	69	0.00303841	0.036693	1	Akt1;Ccne1;Cdk2;Clip1;Ddit4;Eif4ebp1;Ikbkb;Mlst8;Raf1;Sgk1;Tsc2
PID_CXCR4_PATHWAY	16	99	0.000332378	0.00767187	0.441731	Akt1;Arrb2;Crk;Fgr;Grk6;Itga5;Mlst8;Pag1;Pik3r2;Pik3r6;Plcb2;Plcb3;Ptk2b;Rgs1;Rhob;Vav1
PID_PLK1_PATHWAY	11	42	3.25633e-05	0.00144255	0.0432766	Bora;Ccnb1;Cdc20;Cdc25c;Clspn;Golga2;Incenp;Kif20a;Odf2;Plk1;Prc1
PID_FOXO_PATHWAY	10	49	0.00066655	0.0131108	0.885845	Akt1;Ccnb1;Cdk2;Gadd45a;Ikbkb;Plk1;Ran;Sgk1;Usp7;Zfand5
PID_RANBP2_PATHWAY	3	11	0.0262196	0.133509	1	Hdac1;Hdac4;Ran
PID_PI3KCI_PATHWAY	7	49	0.0289581	0.142538	1	Adap1;Cyth3;Fgr;Hsp90aa1;Pik3r2;Pik3r6;Sgk1
PID_P53_DOWNSTREAM_PATHWAY	25	128	2.20105e-07	2.08942e-05	0.000292519	Aifm2;Bcl2l2;Btg2;Ccnb1;Cd82;Ddb2;Ddit4;Ddx5;Dgcr8;Dusp1;E2f2;E2f3;Fas;Gadd45a;Jun;Map4k4;Mcl1;Pcna;Plk3;Prkab1;Prmt1;Taf9;Tfdp1;Trp53bp2;Tsc2
PID_AR_TF_PATHWAY	8	51	0.0118667	0.0871318	1	Gata2;Hdac1;Hsp90aa1;Jun;Kat5;Pkn1;Rxrb;Trim24
PID_AMB2_NEUTROPHILS_PATHWAY	7	40	0.0101034	0.0785231	1	Ager;Akt1;Fgr;Hmgb1;Itgb2;Plaur;Tnf
PID_RXR_VDR_PATHWAY	5	26	0.0192809	0.114394	1	Nr1h2;Nr4a1;Pparg;Rxrb;Tnf
PID_LIS1_PATHWAY	5	28	0.0260468	0.133509	1	Abl1;Cdk5;Clip1;Lrp8;Pafah1b2
PID_ERBB1_DOWNSTREAM_PATHWAY	12	104	0.0361588	0.165707	1	Akt1;Arpc1b;Dusp1;Fos;Jun;Mapk7;Mlst8;Pik3r2;Raf1;Rps6ka5;Slc9a1;Zfp36
PID_AP1_PATHWAY	10	68	0.00823002	0.0699578	1	Ccl2;Dusp1;Fos;Fosb;Fosl1;Gata2;Jun;Junb;Jund;Mafg
PID_INTEGRIN2_PATHWAY	5	28	0.0260468	0.133509	1	Itgad;Itgax;Itgb2;Plaur;Tgfbi
PID_FOXM1_PATHWAY	7	40	0.0101034	0.0785231	1	Aurkb;Ccnb1;Ccnb2;Ccne1;Cdk2;Fos;Plk1
PID_IL6_7_PATHWAY	10	47	0.000469598	0.00975149	0.624095	Akt1;Cebpb;Cebpd;Fos;Jun;Junb;Mcl1;Pias3;Ptpre;Vav1
PID_PDGFRB_PATHWAY	15	128	0.0146666	0.0989437	1	Abl1;Arpc1b;Crk;Dnm2;Fgr;Fos;Jun;Jund;Map2k7;Pag1;Pik3r2;Pik3r6;Pla2g4a;Raf1;Sphk1
PID_CMYB_PATHWAY	12	84	0.00507152	0.0499263	1	Car1;Cbx4;Ccnb1;Cebpb;Cebpd;H2afz;Kit;Mad1l1;Mat2a;Pias3;Yeats4;Zfhx3
PID_IL8_CXCR2_PATHWAY	7	33	0.0033617	0.0379863	1	Akt1;Arrb2;Fgr;Pik3r6;Plcb2;Plcb3;Vasp
PID_AR_NONGENOMIC_PATHWAY	5	31	0.0387458	0.171073	1	Akt1;Fos;Plcb2;Plcb3;Raf1
PID_P38_ALPHA_BETA_DOWNSTREAM_PATHWAY	8	38	0.00184115	0.0268889	1	Cebpb;Eif4ebp1;Gdi1;Jun;Mapkapk5;Pla2g4a;Rps6ka5;Slc9a1
PID_TCR_CALCIUM_PATHWAY	5	28	0.0260468	0.133509	1	Cabin1;Fos;Fosl1;Jun;Junb
PID_VEGFR1_2_PATHWAY	10	69	0.00910996	0.0729345	1	Akt1;Camkk2;Dnm2;Fes;Hsp90aa1;Nedd4;Prkab1;Prkag1;Ptk2b;Raf1
PID_THROMBIN_PAR1_PATHWAY	6	42	0.0417114	0.178821	1	Arhgef1;Dnm2;Pkn1;Plcb2;Plcb3;Vasp
PID_RAC1_REG_PATHWAY	8	38	0.00184115	0.0268889	1	Arhgap9;Arhgef2;Def6;Racgap1;Spata13;Tiam1;Tiam2;Vav1
PID_AURORA_A_PATHWAY	8	30	0.000341168	0.00768495	0.453412	Akt1;Aurkb;Gadd45a;Git1;Nfkbia;Ran;Tacc3;Tdrd7
PID_IL8_CXCR1_PATHWAY	6	26	0.00419556	0.0442532	1	Akt1;Arrb2;Fgr;Pik3r6;Plcb2;Plcb3
PID_MYC_REPRESS_PATHWAY	8	61	0.0321646	0.15432	1	Cebpd;Gadd45a;Hdac1;Id2;Slc11a1;Smad3;Tsc2;Zbtb17
PID_HIF1_TFPATHWAY	10	65	0.00597756	0.0551679	1	Akt1;Cited2;Fos;Gata2;Hk1;Id2;Itgb2;Jun;Mcl1;Smad3
PID_TAP63_PATHWAY	8	52	0.0132911	0.0934875	1	Abl1;Dhrs3;Fas;Gadd45a;Ikbkb;Noc2l;Plk1;Wwp1
PID_BARD1_PATHWAY	8	28	0.000202192	0.00548393	0.268713	Ccne1;Cdk2;Ewsr1;Fancd2;Pcna;Rad51;Topbp1;Xrcc6
PID_NCADHERIN_PATHWAY	5	33	0.0489856	0.198369	1	Axin1;Camk2g;Dctn1;Lrp5;Pip5k1c
PID_CD8_TCR_DOWNSTREAM_PATHWAY	7	52	0.0385493	0.171073	1	Cd8a;Fos;Fosl1;Jun;Junb;Raf1;Tnf
PID_RAC1_PATHWAY	10	54	0.0014693	0.0224448	1	Arpc1b;Crk;Iqgap3;Jun;Map2k7;Ncf1;Pip5k1b;Pip5k1c;Plcb2;Racgap1
PID_RB_1PATHWAY	17	64	1.963e-07	2.00679e-05	0.000260883	Abl1;Brd2;Cbx4;Ccne1;Cdk2;Cebpb;Cebpd;Dnmt1;E2f2;E2f3;E2f4;Hdac1;Jun;Pparg;Raf1;Taf1;Tfdp1
PID_FAK_PATHWAY	8	58	0.0245598	0.130129	1	Asap1;Bmx;Crk;Itga5;Jun;Mapk8ip3;Mmp14;Raf1
PID_HNF3A_PATHWAY	7	42	0.0131501	0.0934574	1	Cebpb;Fos;Jun;Nfia;Nfic;Nrip1;Pisd
REACTOME_GLYCOGEN_BREAKDOWN_GLYCOGENOLYSIS	4	15	0.0111572	0.0847309	1	Agl;Phka2;Phkg2;Pygl
REACTOME_RNA_POL_I_TRANSCRIPTION_TERMINATION	4	20	0.0310466	0.15004	1	Ercc3;Gtf2h1;Polr1a;Taf1b
REACTOME_ACTIVATION_OF_THE_PRE_REPLICATIVE_COMPLEX	7	29	0.00152204	0.0229863	1	Cdc6;Cdk2;Cdt1;Mcm10;Mcm2;Orc6;Pole
REACTOME_BASE_EXCISION_REPAIR	5	19	0.00486385	0.0482393	1	Ccno;Lig1;Lig3;Pcna;Pold1
REACTOME_SIGNALING_BY_RHO_GTPASES	15	109	0.00367352	0.040348	1	Arhgap19;Arhgap30;Arhgap4;Arhgef2;Arhgef4;Gdi1;Gmip;Myo9b;Pik3r2;Racgap1;Rhob;Rhot2;Tiam1;Tiam2;Vav1
REACTOME_SIGNALLING_BY_NGF	29	209	3.45369e-05	0.00148063	0.0458995	Adcy6;Akt1;Aph1a;Arhgap4;Arhgef1;Arhgef2;Arhgef4;Casp3;Crk;Dnm2;Hdac1;Ikbkb;Mapk13;Mapk7;Mlst8;Nfkbia;Nr4a1;Pde1b;Pik3r2;Ppp2cb;Prkar2a;Raf1;Rps6ka2;Rps6ka5;Rps6kb2;Tiam1;Tiam2;Tsc2;Vav1
REACTOME_SIGNALING_BY_SCF_KIT	10	75	0.0245767	0.130129	1	Akt1;Fes;Kit;Mlst8;Nr4a1;Pik3r2;Raf1;Rps6kb2;Tsc2;Vav1
REACTOME_TRIF_MEDIATED_TLR3_SIGNALING	12	71	0.00119303	0.0195099	1	Ager;Fos;Hmgb1;Ikbkb;Jun;Map2k7;Mapk7;Nfkbia;Ppp2cb;Rps6ka2;Rps6ka5;Tbk1
REACTOME_MEIOSIS	13	98	0.00882497	0.0710812	1	Blm;Cdk2;H2afz;H3f3b;Hist1h2af;Hist1h2bc;Hist1h2bp;Hist2h2be;Rad51;Stag3;Syne1;Tinf2;Top3a
REACTOME_G0_AND_EARLY_G1	9	23	4.46796e-06	0.000297923	0.00593792	Ccne1;Cdc25a;Cdc6;Cdk2;E2f4;Hdac1;Mybl2;Pcna;Tfdp1
REACTOME_MEMBRANE_TRAFFICKING	13	118	0.033837	0.158749	1	Ap4b1;Arfgap1;Chmp4b;Dnajc6;Dnm2;Ftl1;Hip1r;Pik3c2a;Preb;Rab5c;Stam;Vamp8;Vps37c
REACTOME_ACTIVATED_AMPK_STIMULATES_FATTY_ACID_OXIDATION_IN_MUSCLE	4	18	0.0216053	0.119143	1	Acsl1;Prkab1;Prkag1;Stk11
REACTOME_TRANS_GOLGI_NETWORK_VESICLE_BUDDING	8	55	0.0183111	0.111121	1	Ap4b1;Dnajc6;Dnm2;Ftl1;Hip1r;Pik3c2a;Rab5c;Vamp8
REACTOME_RESOLUTION_OF_AP_SITES_VIA_THE_MULTIPLE_NUCLEOTIDE_PATCH_REPLACEMENT_PATHWAY	4	17	0.0176424	0.10855	1	Ccno;Lig1;Pcna;Pold1
REACTOME_CELL_CYCLE	68	381	1.31422e-15	8.73297e-13	1.74659e-12	Anapc7;Aurkb;Bub3;Ccnb1;Ccnb2;Ccne1;Cdc20;Cdc25a;Cdc25c;Cdc6;Cdk2;Cdkn2d;Cdt1;Cenpj;Cenpt;Cep164;Cep250;Clip1;Cntrl;Dctn1;Dctn2;Dna2;Dsn1;E2f2;E2f3;E2f4;H2afz;Hdac1;Hist1h2af;Hist1h2bc;Hist1h2bp;Hist2h2be;Hsp90aa1;Incenp;Kif20a;Kif23;Kif2c;Lig1;Mad1l1;Mcm10;Mcm2;Mybl2;Nup107;Nup133;Nup85;Orc6;Pcna;Pcnt;Pkmyt1;Plk1;Pold1;Pole;Ppp1cc;Ppp2cb;Psmc1;Psmd13;Psmd3;Psmd4;Psmd7;Rfc2;Rrm2;Ssna1;Stag3;Syne1…
REACTOME_SIGNALING_BY_ERBB4	11	84	0.0183087	0.111121	1	Akt1;Aph1a;Mlst8;Nedd4;Nr4a1;Nrg4;Raf1;Rps6kb2;Sh2b1;Tsc2;Wwp1
REACTOME_ORC1_REMOVAL_FROM_CHROMATIN	10	65	0.00597756	0.0551679	1	Cdc6;Cdk2;Cdt1;Mcm2;Orc6;Psmc1;Psmd13;Psmd3;Psmd4;Psmd7
REACTOME_SULFUR_AMINO_ACID_METABOLISM	5	23	0.0114801	0.0852348	1	Got1;Mat2a;Mri1;Mtr;Slc25a10
REACTOME_SIGNALING_BY_ERBB2	13	95	0.00766335	0.0665659	1	Adcy6;Akt1;Cdc37;Hsp90aa1;Mlst8;Nr4a1;Nrg4;Pde1b;Prkar2a;Raf1;Rps6kb2;Stub1;Tsc2
REACTOME_SIGNALING_BY_EGFR_IN_CANCER	16	103	0.000524357	0.0105586	0.69687	Adcy6;Akt1;Cdc37;Epn1;Eps15l1;Hsp90aa1;Mlst8;Nr4a1;Pag1;Pde1b;Prkar2a;Raf1;Rps6kb2;Spry2;Stam;Tsc2
REACTOME_PI3K_EVENTS_IN_ERBB4_SIGNALING	6	36	0.0210858	0.117957	1	Akt1;Mlst8;Nr4a1;Nrg4;Rps6kb2;Tsc2
REACTOME_PI3K_EVENTS_IN_ERBB2_SIGNALING	6	42	0.0417114	0.178821	1	Akt1;Mlst8;Nr4a1;Nrg4;Rps6kb2;Tsc2
REACTOME_GLYCOSPHINGOLIPID_METABOLISM	6	32	0.0120705	0.0876599	1	Arsg;Asah1;Gba2;Gla;Neu1;Smpd4
REACTOME_ASSOCIATION_OF_LICENSING_FACTORS_WITH_THE_PRE_REPLICATIVE_COMPLEX	4	13	0.00644733	0.0582891	1	Cdc6;Cdt1;E2f2;E2f3
REACTOME_RIP_MEDIATED_NFKB_ACTIVATION_VIA_DAI	4	17	0.0176424	0.10855	1	Ager;Hmgb1;Ikbkb;Nfkbia
REACTOME_PRE_NOTCH_TRANSCRIPTION_AND_TRANSLATION	5	23	0.0114801	0.0852348	1	E2f3;Jun;Tfdp1;Tnrc6a;Tnrc6c
REACTOME_DOWNSTREAM_SIGNALING_EVENTS_OF_B_CELL_RECEPTOR_BCR	12	92	0.0133352	0.0934875	1	Akt1;Ikbkb;Mlst8;Nfkbia;Nr4a1;Psmc1;Psmd13;Psmd3;Psmd4;Psmd7;Rps6kb2;Tsc2
REACTOME_INSULIN_RECEPTOR_SIGNALLING_CASCADE	11	84	0.0183087	0.111121	1	Crk;Eif4ebp1;Mlst8;Pik3c3;Pik3r2;Ppm1a;Prkab1;Prkag1;Raf1;Stk11;Tsc2
REACTOME_NGF_SIGNALLING_VIA_TRKA_FROM_THE_PLASMA_MEMBRANE	17	132	0.00319837	0.0379521	1	Adcy6;Akt1;Crk;Dnm2;Mapk13;Mapk7;Mlst8;Nr4a1;Pde1b;Pik3r2;Ppp2cb;Prkar2a;Raf1;Rps6ka2;Rps6ka5;Rps6kb2;Tsc2
REACTOME_SMAD2_SMAD3_SMAD4_HETEROTRIMER_REGULATES_TRANSCRIPTION	6	25	0.00340133	0.0379863	1	Cdk9;E2f4;Hdac1;Junb;Smad3;Tfdp1
REACTOME_PHOSPHOLIPID_METABOLISM	22	184	0.00281158	0.0355865	1	Arsg;Asah1;Cers2;Chka;Gba2;Gla;Lpcat1;Mtmr6;Neu1;Pcyt2;Pgs1;Pik3c2a;Pik3c3;Pik3r2;Pik3r6;Pip5k1b;Pip5k1c;Pitpnb;Pla2g12a;Pla2g4a;Smpd4;Sphk1
REACTOME_SYNTHESIS_OF_PIPS_AT_THE_PLASMA_MEMBRANE	6	30	0.00877743	0.0710812	1	Mtmr6;Pik3c2a;Pik3r2;Pik3r6;Pip5k1b;Pip5k1c
REACTOME_TRANSCRIPTIONAL_ACTIVITY_OF_SMAD2_SMAD3_SMAD4_HETEROTRIMER	7	36	0.00559628	0.052748	1	Cdk9;E2f4;Hdac1;Junb;Ppm1a;Smad3;Tfdp1
REACTOME_PI_METABOLISM	8	47	0.0072686	0.0639733	1	Mtmr6;Pik3c2a;Pik3c3;Pik3r2;Pik3r6;Pip5k1b;Pip5k1c;Pitpnb
REACTOME_LATENT_INFECTION_OF_HOMO_SAPIENS_WITH_MYCOBACTERIUM_TUBERCULOSIS	5	30	0.0341628	0.158749	1	Atp6v0b;Camp;Ncf4;Slc11a1;Tcirg1
REACTOME_APOPTOSIS_INDUCED_DNA_FRAGMENTATION	4	13	0.00644733	0.0582891	1	Casp3;H1f0;Hmgb1;Hmgb2
REACTOME_MHC_CLASS_II_ANTIGEN_PRESENTATION	10	83	0.0354932	0.163786	1	Dctn1;Dctn2;Dnm2;Kif20a;Kif22;Kif23;Kif2c;Kif3b;Kif4;Racgap1
REACTOME_CDK_MEDIATED_PHOSPHORYLATION_AND_REMOVAL_OF_CDC6	7	46	0.021124	0.117957	1	Cdc6;Cdk2;Psmc1;Psmd13;Psmd3;Psmd4;Psmd7
REACTOME_PI3K_AKT_ACTIVATION	6	36	0.0210858	0.117957	1	Akt1;Mlst8;Nr4a1;Pik3r2;Rps6kb2;Tsc2
REACTOME_REGULATORY_RNA_PATHWAYS	4	21	0.0365433	0.166322	1	Dgcr8;Ran;Tnrc6a;Tnrc6c
REACTOME_PROCESSING_OF_CAPPED_INTRON_CONTAINING_PRE_MRNA	29	132	1.43758e-09	3.18425e-07	1.91055e-06	Cd2bp2;Cpsf7;Dhx38;Dnajc8;Eftud2;Fus;Gtf2f1;Hnrnpa2b1;Hnrnph1;Hnrnpk;Nup107;Nup133;Nup85;Pabpn1;Rbmx;Rnps1;Sf3a2;Sf3b2;Sf3b5;Slbp;Snrnp70;Snrpb;Snrpd2;Srrm1;Srsf2;Srsf5;Srsf7;Sugp1;Upf3b
REACTOME_GAB1_SIGNALOSOME	6	36	0.0210858	0.117957	1	Akt1;Mlst8;Nr4a1;Pag1;Rps6kb2;Tsc2
REACTOME_ERK_MAPK_TARGETS	4	21	0.0365433	0.166322	1	Mapk7;Ppp2cb;Rps6ka2;Rps6ka5
REACTOME_TRANSPORT_OF_MATURE_TRANSCRIPT_TO_CYTOPLASM	11	51	0.00021782	0.00552253	0.289483	Dhx38;Nup107;Nup133;Nup85;Rnps1;Slbp;Srrm1;Srsf2;Srsf5;Srsf7;Upf3b
REACTOME_RNA_POL_I_TRANSCRIPTION	11	73	0.00474391	0.0482393	1	Ercc3;Gtf2h1;H2afz;H3f3b;Hist1h2af;Hist1h2bc;Hist1h2bp;Hist2h2be;Mbd2;Polr1a;Taf1b
REACTOME_E2F_ENABLED_INHIBITION_OF_PRE_REPLICATION_COMPLEX_FORMATION	3	10	0.0199645	0.11536	1	Ccnb1;Cdc25a;Orc6
REACTOME_CASPASE_MEDIATED_CLEAVAGE_OF_CYTOSKELETAL_PROTEINS	3	12	0.0333965	0.158749	1	Add1;Casp3;Gas2
REACTOME_NRAGE_SIGNALS_DEATH_THROUGH_JNK	6	43	0.0460596	0.190695	1	Arhgap4;Arhgef2;Arhgef4;Tiam1;Tiam2;Vav1
REACTOME_RNA_POL_II_TRANSCRIPTION	20	92	5.93041e-07	5.25435e-05	0.000788152	Cdk9;Cpsf7;Dhx38;Ell;Ercc3;Gtf2b;Gtf2f1;Gtf2h1;Pabpn1;Rnps1;Slbp;Snrpb;Srrm1;Srsf2;Srsf5;Srsf7;Supt5;Taf1;Taf9;Upf3b
REACTOME_CELL_DEATH_SIGNALLING_VIA_NRAGE_NRIF_AND_NADE	8	57	0.0223321	0.122302	1	Aph1a;Arhgap4;Arhgef2;Arhgef4;Casp3;Tiam1;Tiam2;Vav1
REACTOME_P75_NTR_RECEPTOR_MEDIATED_SIGNALLING	12	78	0.0027291	0.0348748	1	Aph1a;Arhgap4;Arhgef1;Arhgef2;Arhgef4;Casp3;Hdac1;Ikbkb;Nfkbia;Tiam1;Tiam2;Vav1
REACTOME_GLYCOLYSIS	5	26	0.0192809	0.114394	1	Pfkfb4;Pfkm;Pgam1;Pklr;Ppp2cb
REACTOME_PROCESSIVE_SYNTHESIS_ON_THE_LAGGING_STRAND	4	15	0.0111572	0.0847309	1	Dna2;Lig1;Pcna;Pold1
REACTOME_METABOLISM_OF_POLYAMINES	3	13	0.0414812	0.178821	1	Got1;Mri1;Sat1
REACTOME_CELL_CYCLE_MITOTIC	60	298	2.07862e-16	2.76249e-13	2.76249e-13	Anapc7;Aurkb;Bub3;Ccnb1;Ccnb2;Ccne1;Cdc20;Cdc25a;Cdc25c;Cdc6;Cdk2;Cdkn2d;Cdt1;Cenpj;Cenpt;Cep164;Cep250;Clip1;Cntrl;Dctn1;Dctn2;Dna2;Dsn1;E2f2;E2f3;E2f4;Hdac1;Hsp90aa1;Incenp;Kif20a;Kif23;Kif2c;Lig1;Mad1l1;Mcm10;Mcm2;Mybl2;Nup107;Nup133;Nup85;Orc6;Pcna;Pcnt;Pkmyt1;Plk1;Pold1;Pole;Ppp1cc;Ppp2cb;Psmc1;Psmd13;Psmd3;Psmd4;Psmd7;Rfc2;Rrm2;Ssna1;Taok1;Tfdp1;Tubb4b
REACTOME_GLUCONEOGENESIS	5	30	0.0341628	0.158749	1	Fbp1;Got1;Pck2;Pgam1;Slc25a10
REACTOME_OPIOID_SIGNALLING	9	75	0.0481636	0.198369	1	Adcy6;Cdk5;Gng12;Pde1b;Pla2g4a;Plcb2;Plcb3;Ppp2cb;Prkar2a
REACTOME_RECRUITMENT_OF_MITOTIC_CENTROSOME_PROTEINS_AND_COMPLEXES	12	62	0.000334814	0.00767187	0.444968	Ccnb1;Cenpj;Cep164;Cep250;Cntrl;Dctn1;Dctn2;Hsp90aa1;Pcnt;Plk1;Ssna1;Tubb4b
REACTOME_LOSS_OF_NLP_FROM_MITOTIC_CENTROSOMES	11	55	0.000436831	0.00932202	0.580548	Cenpj;Cep164;Cep250;Cntrl;Dctn1;Dctn2;Hsp90aa1;Pcnt;Plk1;Ssna1;Tubb4b
REACTOME_CELL_CYCLE_CHECKPOINTS	20	111	1.24797e-05	0.000691064	0.0165855	Anapc7;Bub3;Ccnb1;Ccnb2;Ccne1;Cdc20;Cdc25a;Cdc25c;Cdc6;Cdk2;Mad1l1;Mcm10;Mcm2;Orc6;Psmc1;Psmd13;Psmd3;Psmd4;Psmd7;Rfc2
REACTOME_PLC_BETA_MEDIATED_EVENTS	6	40	0.0338151	0.158749	1	Adcy6;Pde1b;Pla2g4a;Plcb2;Plcb3;Prkar2a
REACTOME_ABC_FAMILY_PROTEINS_MEDIATED_TRANSPORT	5	31	0.0387458	0.171073	1	Abca7;Abcb10;Abcc5;Abcd2;Abcg4
REACTOME_TRANSMEMBRANE_TRANSPORT_OF_SMALL_MOLECULES	35	395	0.0333785	0.158749	1	Abca7;Abcb10;Abcc5;Abcd2;Abcg4;Adcy6;Aqp1;Atp11a;Atp11b;Atp6v0b;Atp7b;Atp8b4;Ftl1;Gng12;Hk1;Hk3;Mcoln1;Nup107;Nup133;Nup85;Prkar2a;Slc11a1;Slc12a2;Slc20a1;Slc25a10;Slc28a2;Slc29a1;Slc2a3;Slc2a9;Slc6a12;Slc6a6;Slc9a1;Slc9a8;Slco4c1;Tcirg1
REACTOME_CYCLIN_E_ASSOCIATED_EVENTS_DURING_G1_S_TRANSITION_	9	62	0.0128877	0.0920849	1	Ccne1;Cdc25a;Cdk2;Pkmyt1;Psmc1;Psmd13;Psmd3;Psmd4;Psmd7
REACTOME_G1_PHASE	6	34	0.0161472	0.105674	1	Cdkn2d;E2f2;E2f3;E2f4;Ppp2cb;Tfdp1
REACTOME_P53_DEPENDENT_G1_DNA_DAMAGE_RESPONSE	7	53	0.0421578	0.179009	1	Ccne1;Cdk2;Psmc1;Psmd13;Psmd3;Psmd4;Psmd7
REACTOME_TRANSCRIPTION_COUPLED_NER_TC_NER	7	43	0.014898	0.0999972	1	Ercc3;Gtf2h1;Lig1;Pcna;Pold1;Pole;Rfc2
REACTOME_RNA_POL_II_TRANSCRIPTION_PRE_INITIATION_AND_PROMOTER_OPENING	6	38	0.0269555	0.135697	1	Ercc3;Gtf2b;Gtf2f1;Gtf2h1;Taf1;Taf9
REACTOME_MRNA_PROCESSING	32	151	5.45884e-10	1.8137e-07	7.2548e-07	Cd2bp2;Cpsf7;Dhx38;Dnajc8;Eftud2;Ercc3;Fus;Gtf2f1;Gtf2h1;Hnrnpa2b1;Hnrnph1;Hnrnpk;Nup107;Nup133;Nup85;Pabpn1;Rbmx;Rnps1;Sf3a2;Sf3b2;Sf3b5;Slbp;Snrnp70;Snrpb;Snrpd2;Srrm1;Srsf2;Srsf5;Srsf7;Sugp1;Supt5;Upf3b
REACTOME_ASSOCIATION_OF_TRIC_CCT_WITH_TARGET_PROTEINS_DURING_BIOSYNTHESIS	5	26	0.0192809	0.114394	1	Arfgef2;Fbxw5;Kif13a;Nop56;Sphk1
REACTOME_GPVI_MEDIATED_ACTIVATION_CASCADE	5	31	0.0387458	0.171073	1	Akt1;Pik3r2;Pik3r6;Rhob;Vav1
REACTOME_PROTEIN_FOLDING	7	49	0.0289581	0.142538	1	Arfgef2;Fbxw5;Kif13a;Nop56;Sphk1;Tbce;Tubb4b
REACTOME_METABOLISM_OF_NUCLEOTIDES	13	69	0.000253784	0.00613235	0.337279	Adssl1;Ak2;Ampd2;Ampd3;Impdh1;Nme4;Nt5c2;Pfas;Pnp;Rrm2;Tk1;Txnrd1;Xdh
REACTOME_DOWNSTREAM_SIGNAL_TRANSDUCTION	11	89	0.0236175	0.127564	1	Adcy6;Akt1;Crk;Mlst8;Nr4a1;Pde1b;Pik3r2;Prkar2a;Raf1;Rps6kb2;Tsc2
REACTOME_CDC6_ASSOCIATION_WITH_THE_ORC_ORIGIN_COMPLEX	4	11	0.00328432	0.0379863	1	Cdc6;E2f2;E2f3;Orc6
REACTOME_M_G1_TRANSITION	14	77	0.000220236	0.00552253	0.292694	Cdc6;Cdk2;Cdt1;E2f2;E2f3;Mcm10;Mcm2;Orc6;Pole;Psmc1;Psmd13;Psmd3;Psmd4;Psmd7
REACTOME_MRNA_SPLICING	25	104	2.70317e-09	4.49063e-07	3.59251e-06	Cd2bp2;Cpsf7;Dhx38;Dnajc8;Eftud2;Fus;Gtf2f1;Hnrnpa2b1;Hnrnph1;Hnrnpk;Pabpn1;Rbmx;Rnps1;Sf3a2;Sf3b2;Sf3b5;Snrnp70;Snrpb;Snrpd2;Srrm1;Srsf2;Srsf5;Srsf7;Sugp1;Upf3b
REACTOME_MRNA_SPLICING_MINOR_PATHWAY	8	40	0.00259693	0.0338365	1	Eftud2;Gtf2f1;Sf3b2;Sf3b5;Snrpb;Snrpd2;Srsf2;Srsf7
REACTOME_PROCESSING_OF_CAPPED_INTRONLESS_PRE_MRNA	4	23	0.0491073	0.198369	1	Cpsf7;Pabpn1;Slbp;Snrpb
REACTOME_PURINE_RIBONUCLEOSIDE_MONOPHOSPHATE_BIOSYNTHESIS	3	11	0.0262196	0.133509	1	Adssl1;Impdh1;Pfas
REACTOME_G1_S_TRANSITION	20	104	4.48342e-06	0.000297923	0.00595846	Ccnb1;Ccne1;Cdc25a;Cdc6;Cdk2;Cdt1;Mcm10;Mcm2;Orc6;Pcna;Pkmyt1;Pole;Ppp2cb;Psmc1;Psmd13;Psmd3;Psmd4;Psmd7;Rrm2;Tfdp1
REACTOME_TRANSCRIPTION	30	182	6.91672e-07	5.41383e-05	0.000919232	Brf1;Cdk9;Cpsf7;Dhx38;Ell;Ercc3;Gtf2b;Gtf2f1;Gtf2h1;H2afz;H3f3b;Hist1h2af;Hist1h2bc;Hist1h2bp;Hist2h2be;Mbd2;Pabpn1;Polr1a;Rnps1;Slbp;Snrpb;Srrm1;Srsf2;Srsf5;Srsf7;Supt5;Taf1;Taf1b;Taf9;Upf3b
REACTOME_POL_SWITCHING	3	13	0.0414812	0.178821	1	Pcna;Pold1;Rfc2
REACTOME_NUCLEOTIDE_EXCISION_REPAIR	9	48	0.00228966	0.0310505	1	Ddb2;Ercc3;Gtf2h1;Lig1;Pcna;Pold1;Pole;Rfc2;Xpc
REACTOME_ACTIVATION_OF_CHAPERONE_GENES_BY_XBP1S	8	41	0.00305593	0.036693	1	Add1;Arfgap1;Dctn1;Hdgf;Preb;Tatdn2;Wipi1;Zbtb17
REACTOME_UNFOLDED_PROTEIN_RESPONSE	10	72	0.0121844	0.0880057	1	Add1;Arfgap1;Atf4;Ccl2;Dctn1;Hdgf;Preb;Tatdn2;Wipi1;Zbtb17
REACTOME_G_ALPHA1213_SIGNALLING_EVENTS	10	73	0.0133654	0.0934875	1	Arhgap4;Arhgef1;Arhgef2;Arhgef4;Gng12;Pik3r2;Rhob;Tiam1;Tiam2;Vav1
REACTOME_FORMATION_OF_RNA_POL_II_ELONGATION_COMPLEX_	6	35	0.0185042	0.111782	1	Cdk9;Ell;Ercc3;Gtf2f1;Gtf2h1;Supt5
REACTOME_MRNA_3_END_PROCESSING	9	33	0.00012069	0.00381896	0.160396	Cpsf7;Dhx38;Pabpn1;Rnps1;Srrm1;Srsf2;Srsf5;Srsf7;Upf3b
REACTOME_CYCLIN_A_B1_ASSOCIATED_EVENTS_DURING_G2_M_TRANSITION	6	15	0.000163148	0.00471355	0.216823	Ccnb1;Ccnb2;Cdc25a;Cdc25c;Pkmyt1;Plk1
REACTOME_PURINE_SALVAGE	3	13	0.0414812	0.178821	1	Ampd2;Ampd3;Pnp
REACTOME_SPHINGOLIPID_METABOLISM	8	59	0.0269382	0.135697	1	Arsg;Asah1;Cers2;Gba2;Gla;Neu1;Smpd4;Sphk1
REACTOME_G_PROTEIN_BETA_GAMMA_SIGNALLING	5	28	0.0260468	0.133509	1	Akt1;Gng12;Pik3r6;Plcb2;Plcb3
REACTOME_GOLGI_ASSOCIATED_VESICLE_BIOGENESIS	8	48	0.00826439	0.0699578	1	Ap4b1;Dnajc6;Dnm2;Ftl1;Hip1r;Pik3c2a;Rab5c;Vamp8
REACTOME_CDT1_ASSOCIATION_WITH_THE_CDC6_ORC_ORIGIN_COMPLEX	8	54	0.0165079	0.105986	1	Cdc6;Cdt1;Orc6;Psmc1;Psmd13;Psmd3;Psmd4;Psmd7
REACTOME_REPAIR_SYNTHESIS_FOR_GAP_FILLING_BY_DNA_POL_IN_TC_NER	4	14	0.00859322	0.0710812	1	Pcna;Pold1;Pole;Rfc2
REACTOME_SYNTHESIS_OF_DNA	16	90	0.000106099	0.00352515	0.141006	Cdc6;Cdk2;Cdt1;Dna2;Lig1;Mcm2;Orc6;Pcna;Pold1;Pole;Psmc1;Psmd13;Psmd3;Psmd4;Psmd7;Rfc2
REACTOME_METABOLISM_OF_MRNA	20	203	0.0377134	0.17048	1	Akt1;Edc4;Eif4a2;Hspa1b;Lsm4;Psmc1;Psmd13;Psmd3;Psmd4;Psmd7;Rnps1;Rpl13a;Rpl15;Rpl27a;Rplp1;Smg5;Smg9;Upf3a;Upf3b;Zfp36
REACTOME_PURINE_CATABOLISM	3	10	0.0199645	0.11536	1	Nt5c2;Pnp;Xdh
REACTOME_GLUCOSE_TRANSPORT	6	37	0.0239003	0.127564	1	Hk1;Hk3;Nup107;Nup133;Nup85;Slc2a3
REACTOME_METABOLISM_OF_RNA	25	246	0.0150428	0.100462	1	Akt1;Edc4;Eif4a2;Hspa1b;Lsm4;Nup107;Nup133;Nup85;Psmc1;Psmd13;Psmd3;Psmd4;Psmd7;Rnps1;Rpl13a;Rpl15;Rpl27a;Rplp1;Smg5;Smg9;Snrpb;Snrpd2;Upf3a;Upf3b;Zfp36
REACTOME_MITOTIC_G1_G1_S_PHASES	26	128	5.53703e-08	7.35872e-06	7.35872e-05	Ccnb1;Ccne1;Cdc25a;Cdc6;Cdk2;Cdkn2d;Cdt1;E2f2;E2f3;E2f4;Hdac1;Mcm10;Mcm2;Mybl2;Orc6;Pcna;Pkmyt1;Pole;Ppp2cb;Psmc1;Psmd13;Psmd3;Psmd4;Psmd7;Rrm2;Tfdp1
REACTOME_REGULATION_OF_MITOTIC_CELL_CYCLE	12	77	0.00244273	0.0324638	1	Anapc7;Aurkb;Bub3;Ccnb1;Cdc20;Cdk2;Plk1;Psmc1;Psmd13;Psmd3;Psmd4;Psmd7
REACTOME_TAK1_ACTIVATES_NFKB_BY_PHOSPHORYLATION_AND_ACTIVATION_OF_IKKS_COMPLEX	4	22	0.0425634	0.179009	1	Ager;Hmgb1;Ikbkb;Nfkbia
REACTOME_REGULATION_OF_AMPK_ACTIVITY_VIA_LKB1	4	14	0.00859322	0.0710812	1	Ppm1a;Prkab1;Prkag1;Stk11
REACTOME_MITOTIC_M_M_G1_PHASES	32	160	2.51933e-09	4.49063e-07	3.34819e-06	Aurkb;Bub3;Cdc20;Cdc6;Cdk2;Cdt1;Cenpt;Clip1;Dsn1;E2f2;E2f3;Incenp;Kif20a;Kif23;Kif2c;Mad1l1;Mcm10;Mcm2;Nup107;Nup133;Nup85;Orc6;Plk1;Pole;Ppp1cc;Ppp2cb;Psmc1;Psmd13;Psmd3;Psmd4;Psmd7;Taok1
REACTOME_MAP_KINASE_ACTIVATION_IN_TLR_CASCADE	7	49	0.0289581	0.142538	1	Fos;Jun;Map2k7;Mapk7;Ppp2cb;Rps6ka2;Rps6ka5
REACTOME_MAPK_TARGETS_NUCLEAR_EVENTS_MEDIATED_BY_MAP_KINASES	6	30	0.00877743	0.0710812	1	Fos;Jun;Mapk7;Ppp2cb;Rps6ka2;Rps6ka5
REACTOME_SYNTHESIS_AND_INTERCONVERSION_OF_NUCLEOTIDE_DI_AND_TRIPHOSPHATES	4	17	0.0176424	0.10855	1	Ak2;Nme4;Rrm2;Txnrd1
REACTOME_RNA_POL_I_RNA_POL_III_AND_MITOCHONDRIAL_TRANSCRIPTION	12	105	0.037331	0.169327	1	Brf1;Ercc3;Gtf2h1;H2afz;H3f3b;Hist1h2af;Hist1h2bc;Hist1h2bp;Hist2h2be;Mbd2;Polr1a;Taf1b
REACTOME_ENERGY_DEPENDENT_REGULATION_OF_MTOR_BY_LKB1_AMPK	5	17	0.0028676	0.0359533	1	Ppm1a;Prkab1;Prkag1;Stk11;Tsc2
REACTOME_MITOTIC_G2_G2_M_PHASES	18	77	6.92515e-07	5.41383e-05	0.000920352	Ccnb1;Ccnb2;Cdc25a;Cdc25c;Cdk2;Cenpj;Cep164;Cep250;Cntrl;Dctn1;Dctn2;E2f3;Hsp90aa1;Pcnt;Pkmyt1;Plk1;Ssna1;Tubb4b
REACTOME_REGULATION_OF_RHEB_GTPASE_ACTIVITY_BY_AMPK	3	10	0.0199645	0.11536	1	Prkab1;Prkag1;Tsc2
REACTOME_DNA_REPAIR	16	101	0.000419001	0.00912872	0.556852	Ccno;Ddb2;Ercc3;Fancd2;Gtf2h1;Lig1;Lig3;Pcna;Pold1;Pole;Rad51;Rev1;Rev3l;Rfc2;Xpc;Xrcc6
REACTOME_RNA_POL_II_PRE_TRANSCRIPTION_EVENTS	9	50	0.00306465	0.036693	1	Cdk9;Ell;Ercc3;Gtf2b;Gtf2f1;Gtf2h1;Supt5;Taf1;Taf9
REACTOME_CHROMOSOME_MAINTENANCE	14	108	0.00733326	0.0641177	1	Dna2;H2afz;Hist1h2af;Hist1h2bc;Hist1h2bp;Hist2h2be;Lig1;Pcna;Pold1;Pole;Rfc2;Stag3;Syne1;Tinf2
REACTOME_RNA_POL_I_PROMOTER_OPENING	7	49	0.0289581	0.142538	1	H2afz;H3f3b;Hist1h2af;Hist1h2bc;Hist1h2bp;Hist2h2be;Mbd2
REACTOME_RECYCLING_PATHWAY_OF_L1	5	25	0.0163799	0.105674	1	Dnm2;Kif4;L1cam;Rps6ka2;Rps6ka5
REACTOME_ASSEMBLY_OF_THE_PRE_REPLICATIVE_COMPLEX	11	63	0.00143472	0.0221714	1	Cdc6;Cdt1;E2f2;E2f3;Mcm2;Orc6;Psmc1;Psmd13;Psmd3;Psmd4;Psmd7
REACTOME_GLOBAL_GENOMIC_NER_GG_NER	9	32	9.27953e-05	0.00324539	0.123325	Ddb2;Ercc3;Gtf2h1;Lig1;Pcna;Pold1;Pole;Rfc2;Xpc
REACTOME_PLATELET_SENSITIZATION_BY_LDL	4	16	0.014166	0.0960539	1	Fgr;Lrp8;Pla2g4a;Ppp2cb
REACTOME_TRAF6_MEDIATED_NFKB_ACTIVATION	4	20	0.0310466	0.15004	1	Ager;Hmgb1;Ikbkb;Nfkbia
REACTOME_FACTORS_INVOLVED_IN_MEGAKARYOCYTE_DEVELOPMENT_AND_PLATELET_PRODUCTION	21	106	1.577e-06	0.000116435	0.00209583	Abl1;Cdk2;Cdk5;Dock5;Dock9;Gata2;H3f3b;Hdac1;Hmg20b;Kif20a;Kif22;Kif23;Kif2c;Kif3b;Kif4;Kifc5b;Mafg;Prkar2a;Racgap1;Rcor1;Sh2b1
REACTOME_TRAF6_MEDIATED_INDUCTION_OF_NFKB_AND_MAP_KINASES_UPON_TLR7_8_OR_9_ACTIVATION	11	73	0.00474391	0.0482393	1	Ager;Fos;Hmgb1;Ikbkb;Jun;Map2k7;Mapk7;Nfkbia;Ppp2cb;Rps6ka2;Rps6ka5
REACTOME_KINESINS	8	23	4.20024e-05	0.0016418	0.0558212	Kif20a;Kif22;Kif23;Kif2c;Kif3b;Kif4;Kifc5b;Racgap1
REACTOME_NFKB_AND_MAP_KINASES_ACTIVATION_MEDIATED_BY_TLR4_SIGNALING_REPERTOIRE	11	69	0.00303841	0.036693	1	Ager;Fos;Hmgb1;Ikbkb;Jun;Map2k7;Mapk7;Nfkbia;Ppp2cb;Rps6ka2;Rps6ka5
REACTOME_FORMATION_OF_INCISION_COMPLEX_IN_GG_NER	4	20	0.0310466	0.15004	1	Ddb2;Ercc3;Gtf2h1;Xpc
REACTOME_MEIOTIC_RECOMBINATION	10	70	0.0100601	0.0785231	1	Blm;Cdk2;H2afz;H3f3b;Hist1h2af;Hist1h2bc;Hist1h2bp;Hist2h2be;Rad51;Top3a
REACTOME_LAGGING_STRAND_SYNTHESIS	5	19	0.00486385	0.0482393	1	Dna2;Lig1;Pcna;Pold1;Rfc2
REACTOME_DNA_REPLICATION	37	180	6.37171e-11	2.82267e-08	8.468e-08	Aurkb;Bub3;Cdc20;Cdc6;Cdk2;Cdt1;Cenpt;Clip1;Dna2;Dsn1;E2f2;E2f3;Incenp;Kif20a;Kif23;Kif2c;Lig1;Mad1l1;Mcm10;Mcm2;Nup107;Nup133;Nup85;Orc6;Pcna;Plk1;Pold1;Pole;Ppp1cc;Ppp2cb;Psmc1;Psmd13;Psmd3;Psmd4;Psmd7;Rfc2;Taok1
REACTOME_CLEAVAGE_OF_GROWING_TRANSCRIPT_IN_THE_TERMINATION_REGION_	11	42	3.25633e-05	0.00144255	0.0432766	Cpsf7;Dhx38;Pabpn1;Rnps1;Slbp;Snrpb;Srrm1;Srsf2;Srsf5;Srsf7;Upf3b
REACTOME_PKB_MEDIATED_EVENTS	7	28	0.00121845	0.0195099	1	Eif4ebp1;Mlst8;Ppm1a;Prkab1;Prkag1;Stk11;Tsc2
REACTOME_E2F_MEDIATED_REGULATION_OF_DNA_REPLICATION	10	32	1.35755e-05	0.000693917	0.0180418	Ccnb1;Ccne1;Cdc25a;Cdc6;Cdt1;Orc6;Pcna;Ppp2cb;Rrm2;Tfdp1
REACTOME_METABOLISM_OF_CARBOHYDRATES	27	224	0.00104249	0.0175553	1	Abcc5;Agl;B4galt3;Fbp1;Got1;Gpc1;Gpc2;Gys1;Hk1;Hk3;Ndst2;Nup107;Nup133;Nup85;Pck2;Pfkfb4;Pfkm;Pgam1;Phka2;Phkg2;Pklr;Ppp2cb;Pygl;Slc25a10;Slc2a3;Slc9a1;Taldo1
REACTOME_SIGNALING_BY_INSULIN_RECEPTOR	13	104	0.0124702	0.0895829	1	Atp6v0b;Crk;Eif4ebp1;Mlst8;Pik3c3;Pik3r2;Ppm1a;Prkab1;Prkag1;Raf1;Stk11;Tcirg1;Tsc2
REACTOME_PURINE_METABOLISM	8	33	0.000686692	0.0131108	0.912613	Adssl1;Ampd2;Ampd3;Impdh1;Nt5c2;Pfas;Pnp;Xdh
REACTOME_APOPTOSIS	17	140	0.00684827	0.0606756	1	Acin1;Add1;Akt1;Bmx;Casp3;Fas;Gas2;H1f0;Hmgb1;Hmgb2;Psmc1;Psmd13;Psmd3;Psmd4;Psmd7;Tfdp1;Tnf
REACTOME_HEMOSTASIS	48	424	5.3622e-05	0.0020361	0.0712636	Abl1;Akt1;Apbb1ip;Arrb2;Brpf3;Cdk2;Cdk5;Crk;Dgkg;Dock5;Dock9;Fgr;Gata2;Gng12;H3f3b;Hdac1;Hmg20b;Itga5;Itgax;Itgb2;Kif20a;Kif22;Kif23;Kif2c;Kif3b;Kif4;Kifc5b;L1cam;Lrp8;Mafg;Olr1;Pde1b;Pde2a;Pik3r2;Pik3r6;Pla2g4a;Plaur;Ppp2cb;Prkar2a;Ptgir;Racgap1;Raf1;Rasgrp2;Rcor1;Rhob;Sh2b1;Trem1;Vav1
REACTOME_HIV_INFECTION	22	180	0.00246939	0.0324932	1	Cdk9;Ell;Ercc3;Gtf2b;Gtf2f1;Gtf2h1;Lig1;Nup107;Nup133;Nup85;Psmc1;Psmd13;Psmd3;Psmd4;Psmd7;Ran;Rcc1;Supt5;Taf1;Taf9;Vps37c;Xrcc6
REACTOME_HIV_LIFE_CYCLE	17	104	0.00019059	0.00527695	0.253294	Cdk9;Ell;Ercc3;Gtf2b;Gtf2f1;Gtf2h1;Lig1;Nup107;Nup133;Nup85;Ran;Rcc1;Supt5;Taf1;Taf9;Vps37c;Xrcc6
REACTOME_LATE_PHASE_OF_HIV_LIFE_CYCLE	15	91	0.000405834	0.00898922	0.539353	Cdk9;Ell;Ercc3;Gtf2b;Gtf2f1;Gtf2h1;Nup107;Nup133;Nup85;Ran;Rcc1;Supt5;Taf1;Taf9;Vps37c
REACTOME_APC_C_CDH1_MEDIATED_DEGRADATION_OF_CDC20_AND_OTHER_APC_C_CDH1_TARGETED_PROTEINS_IN_LATE_MITOSIS_EARLY_G1	9	64	0.0156972	0.104308	1	Anapc7;Aurkb;Cdc20;Plk1;Psmc1;Psmd13;Psmd3;Psmd4;Psmd7
REACTOME_ACTIVATION_OF_ATR_IN_RESPONSE_TO_REPLICATION_STRESS	8	35	0.00104354	0.0175553	1	Cdc25a;Cdc25c;Cdc6;Cdk2;Mcm10;Mcm2;Orc6;Rfc2
REACTOME_APC_C_CDC20_MEDIATED_DEGRADATION_OF_MITOTIC_PROTEINS	9	65	0.0172593	0.10855	1	Anapc7;Bub3;Ccnb1;Cdc20;Psmc1;Psmd13;Psmd3;Psmd4;Psmd7
REACTOME_MYD88_MAL_CASCADE_INITIATED_ON_PLASMA_MEMBRANE	11	79	0.00863359	0.0710812	1	Ager;Fos;Hmgb1;Ikbkb;Jun;Map2k7;Mapk7;Nfkbia;Ppp2cb;Rps6ka2;Rps6ka5
REACTOME_MITOTIC_PROMETAPHASE	16	79	2.01515e-05	0.000956478	0.0267814	Aurkb;Bub3;Cdc20;Cenpt;Clip1;Dsn1;Incenp;Kif2c;Mad1l1;Nup107;Nup133;Nup85;Plk1;Ppp1cc;Ppp2cb;Taok1
REACTOME_G1_S_SPECIFIC_TRANSCRIPTION	7	17	3.62971e-05	0.00150746	0.0482388	Ccne1;Cdc25a;Cdc6;Cdt1;Pcna;Rrm2;Tfdp1
REACTOME_SIGNALING_BY_TGF_BETA_RECEPTOR_COMPLEX	9	60	0.0104699	0.080898	1	Cdk9;E2f4;Hdac1;Junb;Ppm1a;Ppp1cc;Smad3;Stub1;Tfdp1
REACTOME_ACTIVATED_TLR4_SIGNALLING	12	89	0.011587	0.085551	1	Ager;Fos;Hmgb1;Ikbkb;Jun;Map2k7;Mapk7;Nfkbia;Ppp2cb;Rps6ka2;Rps6ka5;Tbk1
REACTOME_IMMUNE_SYSTEM	82	807	6.40098e-06	0.000405091	0.0085069	Ager;Akt1;Anapc7;Arih2;Asb6;Asb7;Card9;Cd8a;Cdc20;Cdc34;Crk;Csf2ra;Dctn1;Dctn2;Dnm2;Eif4a2;Eif4g3;Fbxo3;Fos;Fyb;Hmgb1;Icosl;Ikbkb;Il1r1;Itgb2;Jun;Keap1;Kif20a;Kif22;Kif23;Kif2c;Kif3b;Kif4;Klrk1;Lilr4b;Map2k7;Mapk13;Mapk7;Mefv;Mlst8;Ncf4;Nedd4;Nfkbia;Nlrp3;Nr4a1;Nup107;Nup133;Nup85;Pag1;Pik3c3;Pik3r2;Ppm1b;Ppp2cb;Psmc1;Psmd13;Psmd3;Psmd4;Psmd7;Pstpip1;Ptk2b;Racgap1;Raf1;Rap1gap2;Rasgrp2;Rnasel;Rnf…
REACTOME_TOLL_RECEPTOR_CASCADES	14	109	0.007798	0.0670669	1	Ager;Dnm2;Fos;Hmgb1;Ikbkb;Jun;Map2k7;Mapk7;Nfkbia;Pik3c3;Ppp2cb;Rps6ka2;Rps6ka5;Tbk1
REACTOME_GLUCOSE_METABOLISM	14	61	1.48003e-05	0.000728504	0.0196696	Agl;Fbp1;Got1;Gys1;Pck2;Pfkfb4;Pfkm;Pgam1;Phka2;Phkg2;Pklr;Ppp2cb;Pygl;Slc25a10
REACTOME_ADAPTIVE_IMMUNE_SYSTEM	55	477	6.87575e-06	0.000415358	0.00913787	Akt1;Anapc7;Arih2;Asb6;Asb7;Cd8a;Cdc20;Cdc34;Dctn1;Dctn2;Dnm2;Fbxo3;Fyb;Icosl;Ikbkb;Itgb2;Keap1;Kif20a;Kif22;Kif23;Kif2c;Kif3b;Kif4;Klrk1;Lilr4b;Mlst8;Ncf4;Nedd4;Nfkbia;Nr4a1;Pag1;Pik3r2;Ppp2cb;Psmc1;Psmd13;Psmd3;Psmd4;Psmd7;Racgap1;Raf1;Rap1gap2;Rasgrp2;Rnf220;Rnf25;Rps6kb2;Stub1;Tsc2;Uba2;Ube2g2;Ube2s;Ubr2;Vasp;Vav1;Wsb1;Wwp1
REACTOME_THE_NLRP3_INFLAMMASOME	3	11	0.0262196	0.133509	1	Mefv;Nlrp3;Pstpip1
REACTOME_CLASS_I_MHC_MEDIATED_ANTIGEN_PROCESSING_PRESENTATION	24	226	0.00782195	0.0670669	1	Anapc7;Arih2;Asb6;Asb7;Cdc20;Cdc34;Fbxo3;Keap1;Ncf4;Nedd4;Psmc1;Psmd13;Psmd3;Psmd4;Psmd7;Rnf220;Rnf25;Stub1;Uba2;Ube2g2;Ube2s;Ubr2;Wsb1;Wwp1
REACTOME_PIP3_ACTIVATES_AKT_SIGNALING	5	27	0.0224996	0.122549	1	Akt1;Mlst8;Nr4a1;Rps6kb2;Tsc2
REACTOME_ANTIGEN_PROCESSING_UBIQUITINATION_PROTEASOME_DEGRADATION	23	193	0.00219773	0.0301111	1	Anapc7;Arih2;Asb6;Asb7;Cdc20;Cdc34;Fbxo3;Keap1;Nedd4;Psmc1;Psmd13;Psmd3;Psmd4;Psmd7;Rnf220;Rnf25;Stub1;Uba2;Ube2g2;Ube2s;Ubr2;Wsb1;Wwp1
REACTOME_PACKAGING_OF_TELOMERE_ENDS	6	40	0.0338151	0.158749	1	H2afz;Hist1h2af;Hist1h2bc;Hist1h2bp;Hist2h2be;Tinf2
REACTOME_TELOMERE_MAINTENANCE	12	67	0.000700424	0.0131108	0.930864	Dna2;H2afz;Hist1h2af;Hist1h2bc;Hist1h2bp;Hist2h2be;Lig1;Pcna;Pold1;Pole;Rfc2;Tinf2
REACTOME_REMOVAL_OF_THE_FLAP_INTERMEDIATE_FROM_THE_C_STRAND	3	10	0.0199645	0.11536	1	Dna2;Pcna;Pold1
REACTOME_EXTENSION_OF_TELOMERES	6	27	0.00511875	0.0500207	1	Dna2;Lig1;Pcna;Pold1;Pole;Rfc2
REACTOME_G2_M_CHECKPOINTS	10	41	0.000142241	0.00421188	0.189038	Ccnb1;Ccnb2;Cdc25a;Cdc25c;Cdc6;Cdk2;Mcm10;Mcm2;Orc6;Rfc2
REACTOME_S_PHASE	18	106	7.52377e-05	0.00270246	0.0999909	Ccne1;Cdc25a;Cdc6;Cdk2;Cdt1;Dna2;Lig1;Mcm2;Orc6;Pcna;Pold1;Pole;Psmc1;Psmd13;Psmd3;Psmd4;Psmd7;Rfc2
REACTOME_SCFSKP2_MEDIATED_DEGRADATION_OF_P27_P21	7	53	0.0421578	0.179009	1	Ccne1;Cdk2;Psmc1;Psmd13;Psmd3;Psmd4;Psmd7
REACTOME_DNA_STRAND_ELONGATION	6	30	0.00877743	0.0710812	1	Dna2;Lig1;Mcm2;Pcna;Pold1;Rfc2
REACTOME_RNA_POL_I_TRANSCRIPTION_INITIATION	4	23	0.0491073	0.198369	1	Ercc3;Gtf2h1;Polr1a;Taf1b
REACTOME_PI3K_CASCADE	9	68	0.0360307	0.165691	1	Eif4ebp1;Mlst8;Pik3c3;Pik3r2;Ppm1a;Prkab1;Prkag1;Stk11;Tsc2
REACTOME_APOPTOTIC_EXECUTION_PHASE	8	50	0.0105578	0.0811062	1	Acin1;Add1;Bmx;Casp3;Gas2;H1f0;Hmgb1;Hmgb2

## Sheet: PE_group6vsgroup1_down
	hits	pathway_size	p.value	p.adj.fdr	p.adj.bonforroni	Genes_in_pathway
KEGG_PRIMARY_BILE_ACID_BIOSYNTHESIS	4	16	0.0219067	0.132941	1	Amacr;Ch25h;Cyp39a1;Cyp7b1
KEGG_RIBOSOME	15	83	0.000573224	0.0102948	0.761814	Rpl18a;Rpl23a;Rpl29;Rpl32;Rpl38;Rpl39;Rpl6;Rpl7;Rps15a;Rps16;Rps25;Rps26;Rps27l;Rps28;Rps3a1
KEGG_MAPK_SIGNALING_PATHWAY	30	262	0.00702125	0.0605924	1	Cacna1b;Cacna1e;Cacna1i;Cacna2d1;Cacnb2;Cacnb4;Cd14;Dusp10;Dusp14;Dusp3;Fgf11;Fgf9;Fgfr1;Flnb;Kras;Map3k1;Map3k12;Map3k13;Map4k3;Mef2c;Ntrk2;Pdgfra;Prkca;Prkx;Rac1;Rasgrf2;Rasgrp1;Sos1;Tgfb2;Tgfb3
KEGG_CALCIUM_SIGNALING_PATHWAY	21	173	0.0151267	0.106367	1	Adcy2;Adora2a;Adra1a;Adra1d;Cacna1b;Cacna1e;Cacna1i;Camk2d;Cd38;Gnas;Itpr2;Mylk;Nos2;Pdgfra;Plce1;Prkca;Prkx;Ptgfr;Ryr1;Ryr2;Tacr1
KEGG_CYTOKINE_CYTOKINE_RECEPTOR_INTERACTION	32	219	7.66845e-05	0.00231622	0.101914	Ccl22;Ccr2;Ccr5;Csf1;Cx3cl1;Cxcl12;Cxcl14;Cxcr5;Ghr;Il21;Il2ra;Il2rg;Il5ra;Lepr;Lifr;Met;Ngfr;Osmr;Pdgfra;Ppbp;Tgfb2;Tgfb3;Tnfrsf13b;Tnfrsf13c;Tnfrsf18;Tnfrsf19;Tnfrsf4;Tnfrsf8;Tnfrsf9;Tnfsf18;Tnfsf4;Vegfc
KEGG_CHEMOKINE_SIGNALING_PATHWAY	24	167	0.000666649	0.0116576	0.885976	Adcy2;Adcy5;Ccl22;Ccr2;Ccr5;Cx3cl1;Cxcl12;Cxcl14;Cxcr5;Gnb3;Grk5;Jak3;Kras;Lyn;Pard3;Pik3ca;Ppbp;Prkcz;Prkx;Rac1;Rhoa;Sos1;Vav2;Wasl
KEGG_ENDOCYTOSIS	22	169	0.00553023	0.0506874	1	Ap2b1;Arf6;Asap3;Cblb;Cblc;Ccr5;Dnm3;Ehd2;Epn2;Grk5;H2-M3;Il2ra;Il2rg;Met;Pard3;Pard6g;Pdgfra;Prkcz;Rab11fip3;Ret;Sh3glb1;Src
KEGG_VASCULAR_SMOOTH_MUSCLE_CONTRACTION	16	112	0.00761061	0.0652549	1	Acta2;Adcy2;Adcy5;Adora2a;Adra1a;Adra1d;Gnas;Itpr2;Myl9;Mylk;Npr2;Prkca;Prkce;Prkg1;Prkx;Rhoa
KEGG_DORSO_VENTRAL_AXIS_FORMATION	5	22	0.0159989	0.110808	1	Ets2;Fmn2;Kras;Notch3;Sos1
KEGG_AXON_GUIDANCE	24	127	6.84496e-06	0.00037904	0.00909696	Ablim1;Cxcl12;Dpysl2;Efna3;Efna5;Epha2;Epha4;Itgb1;Kras;Lrrc4c;Met;Nfatc1;Nfatc3;Plxna1;Plxna2;Plxna3;Rac1;Rhoa;Robo1;Sema4b;Sema5a;Slit3;Srgap3;Unc5c
KEGG_FOCAL_ADHESION	33	194	2.44278e-06	0.000154593	0.00324646	Cav2;Col2a1;Col4a1;Col4a2;Col4a4;Col6a1;Col6a2;Flnb;Itga11;Itgb1;Itgb6;Itgb7;Itgb8;Lama4;Lamb1;Lamc1;Met;Myl9;Mylk;Pdgfra;Pik3ca;Prkca;Rac1;Reln;Rhoa;Sos1;Src;Thbs3;Tln2;Tnc;Vav2;Vegfc;Vwf
KEGG_ECM_RECEPTOR_INTERACTION	26	83	3.58049e-11	6.79782e-09	4.75848e-08	Col2a1;Col4a1;Col4a2;Col4a4;Col6a1;Col6a2;Dag1;Gp1ba;Gp5;Gp6;Hspg2;Itga11;Itgb1;Itgb6;Itgb7;Itgb8;Lama4;Lamb1;Lamc1;Reln;Sdc1;Sdc2;Sdc4;Thbs3;Tnc;Vwf
KEGG_CELL_ADHESION_MOLECULES_CAMS	27	116	2.1605e-08	2.8713e-06	2.8713e-05	Cd2;Cd22;Cd274;Cd80;Cntnap1;Ctla4;Esam;H2-Aa;H2-Ab1;H2-DMa;H2-DMb1;H2-Eb1;H2-M3;H2-Ob;Itgb1;Itgb7;Itgb8;Jam2;Neo1;Nrxn1;Pdcd1;Ptprf;Sdc1;Sdc2;Sdc4;Selp;Vcan
KEGG_ADHERENS_JUNCTION	10	68	0.0263585	0.152971	1	Fgfr1;Lmo7;Met;Pard3;Ptprf;Rac1;Rhoa;Src;Wasf1;Wasl
KEGG_TIGHT_JUNCTION	18	123	0.0035806	0.038069	1	Amotl1;Jam2;Kras;Magi1;Magi2;Mpdz;Myh13;Myh15;Myl9;Pard3;Pard6g;Prkca;Prkce;Prkcz;Rab3b;Rhoa;Src;Tjp2
KEGG_GAP_JUNCTION	15	85	0.000743174	0.0125023	0.987678	Adcy2;Adcy5;Gnas;Itpr2;Kras;Pdgfra;Prkca;Prkg1;Prkx;Sos1;Src;Tubb1;Tubb2b;Tubb3;Tubb6
KEGG_ANTIGEN_PROCESSING_AND_PRESENTATION	15	51	1.24398e-06	9.64188e-05	0.00165324	B2m;Cd74;Ciita;Creb1;Ctss;H2-Aa;H2-Ab1;H2-DMa;H2-DMb1;H2-Eb1;H2-M3;H2-Ob;Ifi30;Pdia3;Tapbp
KEGG_HEMATOPOIETIC_CELL_LINEAGE	15	78	0.000285845	0.00612723	0.379888	Anpep;Cd14;Cd2;Cd22;Cd38;Cd5;Cd7;Csf1;Gp1ba;Gp5;H2-Eb1;Il2ra;Il5ra;Mme;Ms4a1
KEGG_T_CELL_RECEPTOR_SIGNALING_PATHWAY	16	106	0.00322479	0.0360147	1	Card11;Cblb;Cblc;Ctla4;Kras;Malt1;Nfatc1;Nfatc3;Nfkbie;Pdcd1;Pik3ca;Rasgrp1;Rhoa;Sos1;Tec;Vav2
KEGG_B_CELL_RECEPTOR_SIGNALING_PATHWAY	18	74	2.39085e-06	0.000154593	0.00317744	Blnk;Card11;Cd22;Cd79a;Cd79b;Fcgr2b;Ifitm1;Kras;Lyn;Malt1;Nfatc1;Nfatc3;Nfkbie;Pik3ca;Rac1;Sos1;Syk;Vav2
KEGG_FC_GAMMA_R_MEDIATED_PHAGOCYTOSIS	15	92	0.00171201	0.0220029	1	Arf6;Asap3;Dnm3;Fcgr2b;Lyn;Marcks;Pik3ca;Prkca;Prkce;Rac1;Scin;Syk;Vav2;Wasf1;Wasl
KEGG_INTESTINAL_IMMUNE_NETWORK_FOR_IGA_PRODUCTION	13	42	3.36712e-06	0.000194561	0.00447491	Aicda;Cd80;Cxcl12;H2-Aa;H2-Ab1;H2-DMa;H2-DMb1;H2-Eb1;H2-Ob;Itgb7;Pigr;Tnfrsf13b;Tnfrsf13c
KEGG_TASTE_TRANSDUCTION	6	36	0.0368593	0.187686	1	Cacna1b;Gnas;Gnb3;Kcnb1;Prkx;Trpm5
KEGG_REGULATION_OF_ACTIN_CYTOSKELETON	25	206	0.00821724	0.0691184	1	Abi2;Cd14;Enah;Fgf11;Fgf9;Fgfr1;Itga11;Itgb1;Itgb6;Itgb7;Itgb8;Kras;Myl9;Mylk;Pdgfra;Pfn2;Pik3ca;Rac1;Rhoa;Scin;Sos1;Tmsb4x;Vav2;Wasf1;Wasl
KEGG_GNRH_SIGNALING_PATHWAY	12	97	0.0449043	0.21847	1	Adcy2;Adcy5;Camk2d;Gnas;Itpr2;Kras;Map3k1;Mmp2;Prkca;Prkx;Sos1;Src
KEGG_TYPE_II_DIABETES_MELLITUS	7	46	0.0391436	0.195571	1	Cacna1b;Cacna1e;Irs1;Mafa;Pik3ca;Prkce;Prkcz
KEGG_TYPE_I_DIABETES_MELLITUS	8	34	0.00196312	0.023901	1	Cd80;H2-Aa;H2-Ab1;H2-DMa;H2-DMb1;H2-Eb1;H2-M3;H2-Ob
KEGG_VIBRIO_CHOLERAE_INFECTION	13	51	3.47886e-05	0.00132097	0.0462341	Atp6v0d2;Atp6v0e2;Atp6v1b2;Atp6v1c2;Gnas;Kcnq1;Kdelr2;Pdia4;Prkca;Prkx;Sec61a1;Sec61b;Tjp2
KEGG_EPITHELIAL_CELL_SIGNALING_IN_HELICOBACTER_PYLORI_INFECTION	9	65	0.0450421	0.21847	1	Atp6v0d2;Atp6v0e2;Atp6v1b2;Atp6v1c2;Jam2;Lyn;Met;Rac1;Src
KEGG_PATHOGENIC_ESCHERICHIA_COLI_INFECTION	11	52	0.000784325	0.0128687	1	Cd14;Itgb1;Prkca;Rhoa;Tlr4;Tubb1;Tubb2b;Tubb3;Tubb6;Wasl;Ywhaq
KEGG_LEISHMANIA_INFECTION	12	63	0.00123103	0.0181781	1	H2-Aa;H2-Ab1;H2-DMa;H2-DMb1;H2-Eb1;H2-Ob;Itgb1;Nos2;Ptgs2;Tgfb2;Tgfb3;Tlr4
KEGG_PATHWAYS_IN_CANCER	43	320	3.45322e-05	0.00132097	0.0458932	Arnt2;Cblb;Cblc;Col4a1;Col4a2;Col4a4;Ctbp2;Dapk1;Epas1;Fgf11;Fgf9;Fgfr1;Foxo1;Fzd1;Fzd8;Gli3;Hif1a;Hsp90b1;Itgb1;Klk1;Kras;Lama4;Lamb1;Lamc1;Met;Mmp2;Nos2;Pax8;Pdgfra;Pik3ca;Prkca;Ptgs2;Rac1;Ralgds;Rarb;Ret;Rhoa;Sos1;Tgfa;Tgfb2;Tgfb3;Vegfc;Wnt11
KEGG_RENAL_CELL_CARCINOMA	12	66	0.00187163	0.0232467	1	Arnt2;Epas1;Hif1a;Kras;Met;Pik3ca;Rac1;Sos1;Tgfa;Tgfb2;Tgfb3;Vegfc
KEGG_SMALL_CELL_LUNG_CANCER	11	83	0.0468695	0.222463	1	Col4a1;Col4a2;Col4a4;Itgb1;Lama4;Lamb1;Lamc1;Nos2;Pik3ca;Ptgs2;Rarb
KEGG_ASTHMA	6	23	0.00413298	0.0409906	1	H2-Aa;H2-Ab1;H2-DMa;H2-DMb1;H2-Eb1;H2-Ob
KEGG_AUTOIMMUNE_THYROID_DISEASE	9	30	0.000144245	0.00372924	0.191701	Cd80;Ctla4;H2-Aa;H2-Ab1;H2-DMa;H2-DMb1;H2-Eb1;H2-M3;H2-Ob
KEGG_SYSTEMIC_LUPUS_ERYTHEMATOSUS	35	110	8.78134e-15	6.6906e-12	1.16704e-11	C8a;Cd80;Fcgr2b;H2-Aa;H2-Ab1;H2-DMa;H2-DMb1;H2-Eb1;H2-Ob;Hist1h2ae;Hist1h2ah;Hist1h2bf;Hist1h2bg;Hist1h2bl;Hist1h2bm;Hist1h3b;Hist1h3d;Hist1h3e;Hist1h3f;Hist1h3g;Hist1h3h;Hist1h3i;Hist1h4a;Hist1h4c;Hist1h4d;Hist1h4f;Hist1h4h;Hist1h4n;Hist2h2ab;Hist2h2ac;Hist2h2bb;Hist2h4;Hist3h2a;Hist4h4;Trove2
KEGG_ALLOGRAFT_REJECTION	8	28	0.000488893	0.00928198	0.649739	Cd80;H2-Aa;H2-Ab1;H2-DMa;H2-DMb1;H2-Eb1;H2-M3;H2-Ob
KEGG_GRAFT_VERSUS_HOST_DISEASE	8	26	0.00027859	0.00606961	0.370246	Cd80;H2-Aa;H2-Ab1;H2-DMa;H2-DMb1;H2-Eb1;H2-M3;H2-Ob
KEGG_PRIMARY_IMMUNODEFICIENCY	8	35	0.00239122	0.0278766	1	Aicda;Blnk;Cd79a;Ciita;Il2rg;Jak3;Tnfrsf13b;Tnfrsf13c
KEGG_HYPERTROPHIC_CARDIOMYOPATHY_HCM	15	83	0.000573224	0.0102948	0.761814	Cacna2d1;Cacnb2;Cacnb4;Dag1;Dmd;Itga11;Itgb1;Itgb6;Itgb7;Itgb8;Ryr2;Tgfb2;Tgfb3;Tnnt2;Tpm4
KEGG_ARRHYTHMOGENIC_RIGHT_VENTRICULAR_CARDIOMYOPATHY_ARVC	13	74	0.00170657	0.0220029	1	Cacna2d1;Cacnb2;Cacnb4;Dag1;Dmd;Dsg2;Dsp;Itga11;Itgb1;Itgb6;Itgb7;Itgb8;Ryr2
KEGG_DILATED_CARDIOMYOPATHY	19	89	9.9593e-06	0.000458215	0.0132359	Adcy2;Adcy5;Cacna2d1;Cacnb2;Cacnb4;Dag1;Dmd;Gnas;Itga11;Itgb1;Itgb6;Itgb7;Itgb8;Prkx;Ryr2;Tgfb2;Tgfb3;Tnnt2;Tpm4
KEGG_VIRAL_MYOCARDITIS	13	61	0.000249355	0.00561682	0.331392	Cd80;Dag1;Dmd;H2-Aa;H2-Ab1;H2-DMa;H2-DMb1;H2-Eb1;H2-M3;H2-Ob;Myh13;Myh15;Rac1
BIOCARTA_AMI_PATHWAY	6	19	0.00141347	0.0196622	1	Col4a1;Col4a2;Col4a3;Col4a4;Pros1;Serpinc1
BIOCARTA_AGR_PATHWAY	7	35	0.00953967	0.0782606	1	Dag1;Dmd;Itgb1;Lama4;Nrg1;Rac1;Src
BIOCARTA_AT1R_PATHWAY	6	32	0.0217028	0.132941	1	Map3k1;Mef2c;Prkca;Rac1;Sos1;Src
BIOCARTA_ACE2_PATHWAY	4	11	0.0052558	0.0485067	1	Col4a1;Col4a2;Col4a3;Col4a4
BIOCARTA_BCR_PATHWAY	11	34	1.18913e-05	0.000493859	0.0158035	Blnk;Cd79a;Cd79b;Lyn;Map3k1;Nfatc1;Nfatc3;Prkca;Rac1;Sos1;Syk
BIOCARTA_CBL_PATHWAY	5	13	0.00132282	0.0187024	1	Met;Pdgfra;Prkca;Sh3glb1;Src
BIOCARTA_CTCF_PATHWAY	5	23	0.019295	0.125701	1	Cd79a;Cd79b;Pik3ca;Tgfb2;Tgfb3
BIOCARTA_DC_PATHWAY	7	21	0.000389214	0.00783735	0.517265	Anpep;Cd2;Cd5;Cd7;Tlr4;Tlr7;Tlr9
BIOCARTA_CALCINEURIN_PATHWAY	4	18	0.0329663	0.174551	1	Marcks;Nfatc1;Nfatc3;Prkca
BIOCARTA_EPHA4_PATHWAY	4	10	0.00353893	0.038069	1	Epha4;Itgb1;Lyn;Selp
BIOCARTA_ECM_PATHWAY	5	23	0.019295	0.125701	1	Itgb1;Mylk;Pik3ca;Rhoa;Src
BIOCARTA_ERK_PATHWAY	6	28	0.0114389	0.0873698	1	Gnas;Itgb1;Ngfr;Pdgfra;Sos1;Src
BIOCARTA_FCER1_PATHWAY	7	38	0.0149273	0.105523	1	Lyn;Map3k1;Nfatc1;Nfatc3;Pik3ca;Sos1;Syk
BIOCARTA_GH_PATHWAY	5	28	0.0422956	0.206657	1	Ghr;Irs1;Pik3ca;Prkca;Sos1
BIOCARTA_IL2_PATHWAY	5	22	0.0159989	0.110808	1	Il2ra;Il2rg;Jak3;Sos1;Syk
BIOCARTA_IL4_PATHWAY	3	11	0.0367403	0.187686	1	Il2rg;Irs1;Jak3
BIOCARTA_IL2RB_PATHWAY	8	38	0.00412398	0.0409906	1	Ikzf3;Il2ra;Il2rg;Irs1;Jak3;Pik3ca;Sos1;Syk
BIOCARTA_INTRINSIC_PATHWAY	7	23	0.000725197	0.0123988	0.963787	Col4a1;Col4a2;Col4a3;Col4a4;Pros1;Serpinc1;Serping1
BIOCARTA_PYK2_PATHWAY	5	28	0.0422956	0.206657	1	Map3k1;Prkca;Rac1;Sos1;Src
BIOCARTA_PTDINS_PATHWAY	5	23	0.019295	0.125701	1	Lyn;Prkce;Prkcz;Rac1;Vav2
BIOCARTA_EDG1_PATHWAY	7	27	0.00205351	0.0243671	1	Pdgfra;Pik3ca;Prkca;Rac1;Rhoa;S1pr1;Src
BIOCARTA_PLATELETAPP_PATHWAY	4	14	0.0134704	0.0965845	1	Col4a1;Col4a2;Col4a3;Col4a4
BIOCARTA_RAC1_PATHWAY	6	23	0.00413298	0.0409906	1	Map3k1;Mylk;Pdgfra;Pik3ca;Rac1;Wasf1
BIOCARTA_NKCELLS_PATHWAY	5	18	0.00656764	0.0578039	1	B2m;Itgb1;Pik3ca;Rac1;Syk
BIOCARTA_MAL_PATHWAY	4	18	0.0329663	0.174551	1	Mal;Map3k1;Rac1;Rhoa
BIOCARTA_ACH_PATHWAY	4	16	0.0219067	0.132941	1	Chrnb1;Pik3ca;Src;Ywhah
BIOCARTA_PARKIN_PATHWAY	4	10	0.00353893	0.038069	1	Gpr37;Sncaip;Ube2e2;Ube2l3
BIOCARTA_CDC42RAC_PATHWAY	5	16	0.00376369	0.0396979	1	Pdgfra;Pik3ca;Rac1;Rhoa;Wasl
BIOCARTA_TCR_PATHWAY	7	44	0.0315859	0.172879	1	Map3k1;Nfatc1;Nfatc3;Pik3ca;Prkca;Rac1;Sos1
BIOCARTA_CREB_PATHWAY	7	26	0.00161751	0.0214968	1	Camk2d;Creb1;Gnas;Pik3ca;Prkca;Rac1;Sos1
BIOCARTA_TFF_PATHWAY	5	21	0.0131001	0.0965845	1	Ghr;Itgb1;Pik3ca;Rhoa;Sos1
BIOCARTA_TRKA_PATHWAY	3	12	0.0465031	0.222463	1	Pik3ca;Prkca;Sos1
BIOCARTA_UCALPAIN_PATHWAY	4	18	0.0329663	0.174551	1	Itgb1;Rac1;Rhoa;Src
BIOCARTA_VITCB_PATHWAY	4	11	0.0052558	0.0485067	1	Col4a1;Col4a2;Col4a3;Col4a4
BIOCARTA_ACTINY_PATHWAY	4	20	0.0467494	0.222463	1	Abi2;Rac1;Wasf1;Wasl
ST_WNT_CA2_CYCLIC_GMP_PATHWAY	4	20	0.0467494	0.222463	1	Camk2d;Dag1;Itpr2;Pde6b
ST_DIFFERENTIATION_PATHWAY_IN_PC12_CELLS	8	45	0.0117985	0.0896015	1	Creb1;Dag1;Egr2;Egr3;Pik3ca;Rasgrf2;Src;Th
SA_B_CELL_RECEPTOR_COMPLEXES	8	24	0.000148721	0.00372924	0.19765	Blnk;Lyn;Map3k1;Pappa;Rac1;Sos1;Syk;Vav2
SIG_PIP3_SIGNALING_IN_CARDIAC_MYOCTES	10	66	0.0240847	0.141678	1	Creb1;Inppl1;Irs1;Met;Pard3;Pik3ca;Ppp1r13b;Sos1;Ywhah;Ywhaq
SIG_CHEMOTAXIS	7	44	0.0315859	0.172879	1	Inppl1;Itpr2;Mylk;Pik3ca;Ppp1r13b;Wasf1;Wasl
SIG_IL4RECEPTOR_IN_B_LYPHOCYTES	5	27	0.0367855	0.187686	1	Irs1;Jak3;Pik3ca;Ppp1r13b;Sos1
SIG_INSULIN_RECEPTOR_PATHWAY_IN_CARDIAC_MYOCYTES	8	50	0.0216306	0.132941	1	Foxo1;Inppl1;Irs1;Pard3;Pik3ca;Sos1;Ywhah;Ywhaq
SIG_PIP3_SIGNALING_IN_B_LYMPHOCYTES	6	36	0.0368593	0.187686	1	Itpr2;Lyn;Nr4a3;Pik3ca;Ppp1r13b;Syk
SIG_BCR_SIGNALING_PATHWAY	10	46	0.001076	0.0166279	1	Blnk;Cd22;Dag1;Itpr2;Lyn;Nfatc1;Pik3ca;Ppp1r13b;Sos1;Syk
ST_B_CELL_ANTIGEN_RECEPTOR	8	38	0.00412398	0.0409906	1	Blnk;Dag1;Lyn;Nfkbie;Pik3ca;Ppp1r13b;Sos1;Syk
ST_INTERLEUKIN_4_PATHWAY	6	24	0.00518979	0.0485067	1	Il2rg;Jak3;Pik3ca;Ppp1r13b;Sos1;Src
SA_TRKA_RECEPTOR	4	17	0.0270999	0.153914	1	Ngfr;Pik3ca;Rhoa;Sos1
ST_PHOSPHOINOSITIDE_3_KINASE_PATHWAY	7	37	0.0129372	0.0965845	1	Foxo1;Nr4a3;Pik3ca;Ppp1r13b;Sos1;Ywhah;Ywhaq
PID_BCR_5PATHWAY	16	65	7.28892e-06	0.000387479	0.00968698	Blnk;Card11;Cd22;Cd79a;Cd79b;Fcgr2b;Lyn;Malt1;Map3k1;Nfatc1;Pik3ca;Pou2f2;Rac1;Sos1;Syk;Vav2
PID_INSULIN_PATHWAY	7	45	0.0352309	0.185801	1	Grb10;Irs1;Pik3ca;Prkcz;Rhoq;Sos1;Trip10
PID_INTEGRIN1_PATHWAY	16	66	9.00246e-06	0.000443121	0.0119643	Cd14;Col2a1;Col4a1;Col4a3;Col4a4;Col6a1;Col6a2;Fbn1;Itga11;Itgb1;Jam2;Lama4;Lamb1;Lamc1;Nid1;Tnc
PID_GMCSF_PATHWAY	6	36	0.0368593	0.187686	1	Kras;Lyn;Pik3ca;Pim1;Sos1;Syk
PID_NFKAPPAB_ATYPICAL_PATHWAY	4	17	0.0270999	0.153914	1	Pik3ca;Rel;Src;Syk
PID_IL4_2PATHWAY	10	62	0.0103103	0.0815615	1	Aicda;Egr2;Il2rg;Irf4;Irs1;Jak3;Pigr;Pik3ca;Retnla;Selp
PID_GLYPICAN_1PATHWAY	8	27	0.000371807	0.0077208	0.494131	Blk;Fgfr1;Lyn;Nrg1;Serpinc1;Src;Tgfb2;Tgfb3
PID_ER_NONGENOMIC_PATHWAY	7	41	0.022189	0.134042	1	Esr2;Kras;Mmp2;Pik3ca;Rhoa;Sos1;Src
PID_INTEGRIN_CS_PATHWAY	5	26	0.0317399	0.172879	1	Itga11;Itgb1;Itgb6;Itgb7;Itgb8
PID_MET_PATHWAY	12	80	0.0123515	0.0927408	1	Arf6;Deptor;Inppl1;Map3k1;Met;Pik3ca;Prkcz;Rac1;Rhoa;Sos1;Src;Wasl
PID_PTP1B_PATHWAY	8	51	0.0241356	0.141678	1	Blk;Csf1;Irs1;Lepr;Lyn;Pik3ca;Rhoa;Src
PID_INTEGRIN3_PATHWAY	11	42	0.000105913	0.00297933	0.140759	Col4a1;Col4a3;Col4a4;Edil3;Fbn1;Lama4;Lamb1;Lamc1;Sdc1;Sdc4;Tnc
PID_S1P_S1P3_PATHWAY	6	29	0.0135901	0.0965845	1	Rac1;Rhoa;S1pr1;S1pr2;S1pr3;Src
PID_LPA4_PATHWAY	4	15	0.0173709	0.117188	1	Adcy2;Adcy5;Creb1;Prkce
PID_NFAT_TFPATHWAY	12	46	5.4076e-05	0.00171112	0.071867	Cblb;Crem;Ctla4;Egr2;Egr3;Gbp2b;Il2ra;Irf4;Nfatc1;Nfatc3;Ptgs2;Tle4
PID_EPHB_FWD_PATHWAY	7	40	0.0195432	0.126697	1	Efna5;Kalrn;Kras;Pik3ca;Rac1;Src;Wasl
PID_AVB3_OPN_PATHWAY	6	31	0.0187081	0.12494	1	Map3k1;Mmp2;Pik3ca;Rac1;Rhoa;Syk
PID_P38_ALPHA_BETA_PATHWAY	7	31	0.00475956	0.0458366	1	Blk;Dusp10;Lyn;Map3k12;Prkg1;Rac1;Src
PID_RET_PATHWAY	11	39	5.03603e-05	0.00171112	0.0669288	Creb1;Gfra1;Grb10;Irs1;Pik3ca;Prkca;Rac1;Ret;Rhoa;Sos1;Src
PID_CD8_TCR_PATHWAY	9	52	0.00927862	0.0770705	1	B2m;Card11;Cd80;Kras;Malt1;Prkca;Prkce;Rasgrp1;Sos1
PID_TCPTP_PATHWAY	8	43	0.00897709	0.0750349	1	Csf1;Itgb1;Jak3;Lman1;Met;Pik3ca;Sos1;Src
PID_TXA2PATHWAY	10	55	0.00436047	0.0426108	1	Blk;Lyn;Prkca;Prkce;Prkcz;Prkg1;Rac1;Rhoa;Src;Syk
PID_SHP2_PATHWAY	11	57	0.00173838	0.0220029	1	Il2ra;Il2rg;Irs1;Jak3;Kras;Ntrk2;Pik3ca;Rhoa;Sdc2;Sos1;Tek
PID_NETRIN_PATHWAY	7	32	0.00573151	0.0518175	1	Dapk1;Pik3ca;Rac1;Rhoa;Src;Unc5c;Wasl
PID_NFAT_3PATHWAY	10	53	0.00329926	0.0365393	1	Akap5;Map3k1;Nfatc1;Nfatc3;Pim1;Prkca;Prkce;Prkcz;Ywhah;Ywhaq
PID_INTEGRIN_A9B1_PATHWAY	6	24	0.00518979	0.0485067	1	Itgb1;Nos2;Rac1;Src;Tnc;Vegfc
PID_ARF6_DOWNSTREAM_PATHWAY	5	15	0.00274388	0.0317097	1	Arf6;Kalrn;Rab11fip3;Rac1;Rhoa
PID_IL2_1PATHWAY	11	55	0.00128149	0.018512	1	Ikzf3;Il2ra;Il2rg;Irs1;Jak3;Kras;Pik3ca;Prkce;Rhoa;Sos1;Syk
PID_IGF1_PATHWAY	5	29	0.0482759	0.227513	1	Grb10;Irs1;Pik3ca;Prkcz;Sos1
PID_IL5_PATHWAY	4	14	0.0134704	0.0965845	1	Il5ra;Lyn;Pik3ca;Pim1
PID_PI3KCI_PATHWAY	12	49	0.000105467	0.00297933	0.140166	Arf6;Blk;Blnk;Inppl1;Kras;Lyn;Pik3ca;Plekha1;Rac1;Rhoa;Src;Syk
PID_AJDISS_2PATHWAY	12	48	8.49946e-05	0.00251017	0.112958	Arf6;Cables1;Cbll1;Dsp;Gfra1;Met;Ntrk2;Rac1;Ret;Robo1;Src;Zbtb33
PID_IL2_PI3K_PATHWAY	7	34	0.00810998	0.0686507	1	Il2ra;Il2rg;Jak3;Pik3ca;Prkcz;Rac1;Sos1
PID_ECADHERIN_NASCENT_AJ_PATHWAY	8	38	0.00412398	0.0409906	1	Arf6;Enah;Itgb7;Pik3ca;Rac1;Rhoa;Src;Vav2
PID_AMB2_NEUTROPHILS_PATHWAY	9	40	0.0014633	0.0198442	1	Apob;Blk;Jam2;Lyn;Mmp2;Prkcz;Rhoa;Selp;Src
PID_AVB3_INTEGRIN_PATHWAY	17	74	1.03434e-05	0.000458215	0.0137464	Col12a1;Col16a1;Col2a1;Col4a1;Col4a3;Col4a4;Col6a1;Col6a2;Col8a1;Csf1;Edil3;Irs1;Pik3ca;Rac1;Rhoa;Sdc1;Src
PID_ERBB1_DOWNSTREAM_PATHWAY	16	104	0.0027987	0.0320405	1	Arf4;Creb1;Kras;Map3k1;Mef2c;Pik3ca;Prkca;Prkcz;Rac1;Ralgds;Sos1;Src;Vav2;Wasl;Ywhah;Ywhaq
PID_SYNDECAN_4_PATHWAY	9	32	0.000249033	0.00561682	0.330965	Cxcl12;Fgfr1;Itgb1;Prkca;Rac1;Rhoa;Sdc4;Tnc;Tnfrsf13b
PID_ATF2_PATHWAY	10	58	0.00643645	0.0574096	1	Atf3;Cbfb;Creb1;Dusp10;Mmp2;Nos2;Pdgfra;Prkca;Tgfb2;Th
PID_EPHA_FWDPATHWAY	9	34	0.000410192	0.00790066	0.545146	Blk;Efna3;Efna5;Epha2;Epha4;Lyn;Rhoa;Src;Vav2
PID_ECADHERIN_KERATINOCYTE_PATHWAY	4	20	0.0467494	0.222463	1	Pik3ca;Rac1;Rhoa;Src
PID_PDGFRB_PATHWAY	17	128	0.0130717	0.0965845	1	Acta2;Blk;Grb10;Kras;Lyn;Pik3ca;Prkca;Prkce;Rac1;Rhoa;S1pr1;Sos1;Src;Vav2;Wasl;Ywhah;Ywhaq
PID_TRKR_PATHWAY	9	62	0.0386846	0.195571	1	Arhgap32;Kras;Ngfr;Ntrk2;Pik3ca;Prkcz;Rac1;Rhoa;Sos1
PID_SYNDECAN_1_PATHWAY	12	46	5.4076e-05	0.00171112	0.071867	Col12a1;Col16a1;Col2a1;Col4a1;Col4a3;Col4a4;Col6a1;Col6a2;Col8a1;Met;Ppib;Sdc1
PID_INTEGRIN5_PATHWAY	6	17	0.000727692	0.0123988	0.967103	Edil3;Fbn1;Itgb6;Itgb7;Itgb8;Sdc1
PID_ECADHERIN_STABILIZATION_PATHWAY	10	39	0.000262439	0.00581301	0.348781	Arf6;Camsap3;Enah;Epha2;Kifc3;Lima1;Lpp;Met;Plekha7;Rhoa
PID_TCR_CALCIUM_PATHWAY	6	28	0.0114389	0.0873698	1	Akap5;Crem;Il2ra;Nfatc1;Nfatc3;Ptgs2
PID_A6B1_A6B4_INTEGRIN_PATHWAY	10	46	0.001076	0.0166279	1	Itgb1;Lama4;Lamb1;Lamc1;Met;Pik3ca;Prkca;Rac1;Ywhah;Ywhaq
PID_SYNDECAN_2_PATHWAY	7	30	0.00391706	0.0406701	1	Cav2;Itgb1;Mmp2;Rhoa;Sdc2;Src;Tnfrsf13b
PID_INSULIN_GLUCOSE_PATHWAY	5	26	0.0317399	0.172879	1	Prkcz;Rhoq;Trip10;Ywhah;Ywhaq
PID_TOLL_ENDOGENOUS_PATHWAY	6	25	0.00643171	0.0574096	1	Bgn;Cd14;Rhoa;Ticam1;Tlr4;Vcan
PID_RAS_PATHWAY	10	30	2.21137e-05	0.00089058	0.0293891	Kras;Lgals1;Plce1;Prkca;Prkce;Prkcz;Rasal1;Rasgrf2;Rasgrp1;Sos1
PID_PI3K_PLC_TRK_PATHWAY	7	35	0.00953967	0.0782606	1	Creb1;Kras;Pik3ca;Sos1;Src;Ywhah;Ywhaq
PID_CD8_TCR_DOWNSTREAM_PATHWAY	11	52	0.000784325	0.0128687	1	B2m;Il2ra;Il2rg;Kras;Nfatc1;Nfatc3;Prkca;Prkce;Tnfrsf18;Tnfrsf4;Tnfrsf9
PID_EPHA2_FWD_PATHWAY	7	19	0.000190902	0.00469831	0.253709	Epha2;Inppl1;Pik3ca;Rac1;Rhoa;Src;Vav2
PID_LYMPH_ANGIOGENESIS_PATHWAY	5	24	0.0230069	0.137731	1	Creb1;Itgb1;Pik3ca;Sos1;Vegfc
PID_ALPHA_SYNUCLEIN_PATHWAY	10	32	4.17433e-05	0.00149938	0.0554769	Blk;Grk5;Lyn;Maob;Sncaip;Src;Syk;Th;Ube2l3;Uchl1
PID_INTEGRIN_A4B1_PATHWAY	6	32	0.0217028	0.132941	1	Arf6;Cd14;Itgb1;Jam2;Rac1;Src
REACTOME_TRANSLATION	20	138	0.00197826	0.023901	1	Eif3e;Rpl18a;Rpl23a;Rpl29;Rpl32;Rpl38;Rpl39;Rpl6;Rpl7;Rps15a;Rps16;Rps25;Rps26;Rps28;Rps3a1;Sec61a1;Sec61b;Spcs3;Srprb;Tram1
REACTOME_PYRIMIDINE_CATABOLISM	3	11	0.0367403	0.187686	1	Nt5e;Upb1;Upp1
REACTOME_FORMATION_OF_THE_TERNARY_COMPLEX_AND_SUBSEQUENTLY_THE_43S_COMPLEX	7	46	0.0391436	0.195571	1	Eif3e;Rps15a;Rps16;Rps25;Rps26;Rps28;Rps3a1
REACTOME_SIGNALING_BY_RHO_GTPASES	15	109	0.0121541	0.0917773	1	Arhgap20;Arhgap24;Arhgef17;Depdc7;Dlc1;Fgd2;Kalrn;Rac1;Rasgrf2;Rhoa;Rhoj;Rhoq;Sos1;Srgap3;Syde1
REACTOME_SYNTHESIS_OF_BILE_ACIDS_AND_BILE_SALTS	4	19	0.0395151	0.195953	1	Amacr;Ch25h;Cyp39a1;Cyp7b1
REACTOME_SIGNALLING_BY_NGF	26	209	0.00385858	0.0403783	1	Adcy2;Adcy5;Adora2a;Ap2b1;Arhgef17;Creb1;Dusp3;Fgd2;Foxo1;Irs1;Itpr2;Kalrn;Kras;Mef2c;Ngfr;Ntrk2;Pik3ca;Prkca;Prkce;Psenen;Rac1;Ralgds;Rasgrf2;Rhoa;Sos1;Src
REACTOME_SIGNALING_BY_SCF_KIT	11	75	0.0190272	0.125701	1	Creb1;Foxo1;Grb10;Kras;Lyn;Pik3ca;Prkca;Rac1;Sos1;Src;Tec
REACTOME_DEVELOPMENTAL_BIOLOGY	57	376	3.05635e-08	3.60506e-06	4.06189e-05	Ablim1;Ank3;Ap2b1;Boc;Cacna1i;Cacnb2;Cacnb4;Cntnap1;Col2a1;Col4a1;Col4a2;Col4a3;Col4a4;Col6a1;Col6a2;Creb1;Crmp1;Dpysl2;Dpysl3;Ebf1;Egr2;Enah;Fgfr1;Foxo1;Gfra1;Itgb1;Kras;Lamb1;Lamc1;Mafa;Mef2c;Met;Myl9;Neo1;Nrp2;Pfn2;Plxna1;Plxna2;Plxna3;Rac1;Rgmb;Rhoa;Robo1;Scn4a;Scn7a;Sema5a;Siah2;Slit3;Sos1;Src;Srgap3;St8sia2;St8sia4;Stip1;Tcf4;Unc5c;Wasl
REACTOME_DAG_AND_IP3_SIGNALING	6	29	0.0135901	0.0965845	1	Adcy2;Adcy5;Creb1;Itpr2;Prkca;Prkce
REACTOME_ENDOSOMAL_VACUOLAR_PATHWAY	3	5	0.00305638	0.0344231	1	B2m;Ctss;H2-M3
REACTOME_MEIOSIS	21	98	3.24463e-06	0.000194561	0.00431211	Hist1h2bf;Hist1h2bg;Hist1h2bl;Hist1h2bm;Hist1h3b;Hist1h3d;Hist1h3e;Hist1h3f;Hist1h3g;Hist1h3h;Hist1h3i;Hist1h4a;Hist1h4c;Hist1h4d;Hist1h4f;Hist1h4h;Hist1h4n;Hist2h2ac;Hist2h4;Hist4h4;Tex15
REACTOME_REGULATION_OF_KIT_SIGNALING	4	16	0.0219067	0.132941	1	Lyn;Prkca;Sos1;Src
REACTOME_SIGNALING_BY_ERBB4	11	84	0.048171	0.227513	1	Creb1;Cxcl12;Foxo1;Ghr;Kras;Nrg1;Pik3ca;Psenen;Skp1a;Sos1;Yap1
REACTOME_SIGNALING_BY_ERBB2	12	95	0.0409895	0.201759	1	Adcy2;Adcy5;Creb1;Foxo1;Itpr2;Kras;Nrg1;Pik3ca;Prkca;Prkce;Sos1;Src
REACTOME_SRP_DEPENDENT_COTRANSLATIONAL_PROTEIN_TARGETING_TO_MEMBRANE	19	102	7.38263e-05	0.00228175	0.0981152	Rpl18a;Rpl23a;Rpl29;Rpl32;Rpl38;Rpl39;Rpl6;Rpl7;Rps15a;Rps16;Rps25;Rps26;Rps28;Rps3a1;Sec61a1;Sec61b;Spcs3;Srprb;Tram1
REACTOME_NUCLEAR_SIGNALING_BY_ERBB4	6	35	0.0325735	0.174551	1	Cxcl12;Ghr;Nrg1;Psenen;Skp1a;Yap1
REACTOME_SIGNALING_BY_HIPPO	6	20	0.00190093	0.023392	1	Amotl1;Mob1a;Nphp4;Tjp2;Wwtr1;Yap1
REACTOME_TRAFFICKING_AND_PROCESSING_OF_ENDOSOMAL_TLR	5	11	0.000534411	0.0100033	0.710232	Ctsk;Ctss;Hsp90b1;Tlr7;Tlr9
REACTOME_ANTIGEN_ACTIVATES_B_CELL_RECEPTOR_LEADING_TO_GENERATION_OF_SECOND_MESSENGERS	9	29	0.000107605	0.00297933	0.143008	Blk;Blnk;Cblb;Cd79a;Cd79b;Itpr2;Lyn;Sos1;Syk
REACTOME_SIGNALING_BY_THE_B_CELL_RECEPTOR_BCR	19	121	0.000872785	0.0139751	1	Blk;Blnk;Card11;Cblb;Cd79a;Cd79b;Creb1;Foxo1;Itpr2;Kras;Lyn;Malt1;Nfkbie;Psmb10;Rasgrp1;Rel;Skp1a;Sos1;Syk
REACTOME_EXTRACELLULAR_MATRIX_ORGANIZATION	15	80	0.000380755	0.00778498	0.506024	Adamts2;Col12a1;Col16a1;Col27a1;Col2a1;Col4a1;Col4a2;Col4a3;Col4a4;Col6a1;Col6a2;Col8a1;Mmp2;Ppib;Serpinh1
REACTOME_CELL_SURFACE_INTERACTIONS_AT_THE_VASCULAR_WALL	14	80	0.00119858	0.0178978	1	Apob;Cd2;Esam;Itgb1;Jam2;Kras;Lyn;Pik3ca;Pros1;Selp;Slc7a7;Sos1;Src;Tek
REACTOME_NGF_SIGNALLING_VIA_TRKA_FROM_THE_PLASMA_MEMBRANE	19	132	0.00282072	0.0320405	1	Adcy2;Adcy5;Adora2a;Ap2b1;Creb1;Dusp3;Foxo1;Irs1;Itpr2;Kras;Mef2c;Ntrk2;Pik3ca;Prkca;Prkce;Ralgds;Rhoa;Sos1;Src
REACTOME_COLLAGEN_FORMATION	14	53	1.12329e-05	0.000481565	0.0149285	Adamts2;Col12a1;Col16a1;Col27a1;Col2a1;Col4a1;Col4a2;Col4a3;Col4a4;Col6a1;Col6a2;Col8a1;Ppib;Serpinh1
REACTOME_HS_GAG_DEGRADATION	5	20	0.0105776	0.0831811	1	Gpc6;Hspg2;Sdc1;Sdc2;Sdc4
REACTOME_CHONDROITIN_SULFATE_BIOSYNTHESIS	5	18	0.00656764	0.0578039	1	Bgn;Chpf;Chst3;Chst7;Vcan
REACTOME_KERATAN_SULFATE_BIOSYNTHESIS	5	24	0.0230069	0.137731	1	B4galt6;Chst2;Ogn;Prelp;St3gal1
REACTOME_CHONDROITIN_SULFATE_DERMATAN_SULFATE_METABOLISM	10	46	0.001076	0.0166279	1	Bgn;Chpf;Chst3;Chst7;Gpc6;Hspg2;Sdc1;Sdc2;Sdc4;Vcan
REACTOME_HS_GAG_BIOSYNTHESIS	6	30	0.0160084	0.110808	1	Gpc6;Hs3st1;Hspg2;Sdc1;Sdc2;Sdc4
REACTOME_KERATAN_SULFATE_KERATIN_METABOLISM	6	28	0.0114389	0.0873698	1	B4galt6;Chst2;Gns;Ogn;Prelp;St3gal1
REACTOME_APOPTOSIS_INDUCED_DNA_FRAGMENTATION	5	13	0.00132282	0.0187024	1	Hist1h1a;Hist1h1b;Hist1h1c;Hist1h1d;Hist1h1e
REACTOME_KERATAN_SULFATE_DEGRADATION	3	11	0.0367403	0.187686	1	Gns;Ogn;Prelp
REACTOME_HEPARAN_SULFATE_HEPARIN_HS_GAG_METABOLISM	8	51	0.0241356	0.141678	1	Bgn;Gpc6;Hs3st1;Hspg2;Sdc1;Sdc2;Sdc4;Vcan
REACTOME_GLYCOSAMINOGLYCAN_METABOLISM	17	105	0.00143509	0.0196622	1	B4galt6;Bgn;Chpf;Chst2;Chst3;Chst7;Gns;Gpc6;Hs3st1;Hspg2;Ogn;Prelp;Sdc1;Sdc2;Sdc4;St3gal1;Vcan
REACTOME_MHC_CLASS_II_ANTIGEN_PRESENTATION	14	83	0.00172876	0.0220029	1	Ap2b1;Cd74;Ctsc;Ctsk;Ctss;Dynll1;H2-Aa;H2-DMa;H2-DMb1;H2-Eb1;H2-Ob;Kif3c;Klc3;Sec24d
REACTOME_A_TETRASACCHARIDE_LINKER_SEQUENCE_IS_REQUIRED_FOR_GAG_SYNTHESIS	7	25	0.00125703	0.0183582	1	Bgn;Gpc6;Hspg2;Sdc1;Sdc2;Sdc4;Vcan
REACTOME_PLATELET_ADHESION_TO_EXPOSED_COLLAGEN	5	12	0.00086353	0.0139751	1	Gp1ba;Gp5;Itgb1;Lyn;Vwf
REACTOME_TCR_SIGNALING	7	46	0.0391436	0.195571	1	Card11;Enah;H2-Aa;H2-Eb1;Malt1;Pik3ca;Ube2n
REACTOME_DOWNSTREAM_TCR_SIGNALING	6	29	0.0135901	0.0965845	1	Card11;H2-Aa;H2-Eb1;Malt1;Pik3ca;Ube2n
REACTOME_TIE2_SIGNALING	4	17	0.0270999	0.153914	1	Kras;Pik3ca;Sos1;Tek
REACTOME_RESPONSE_TO_ELEVATED_PLATELET_CYTOSOLIC_CA2_	11	79	0.024306	0.141678	1	Clu;Ppbp;Prkca;Pros1;Selp;Serping1;Tgfb2;Tgfb3;Tmsb4x;Vegfc;Vwf
REACTOME_RNA_POL_I_TRANSCRIPTION	20	73	8.09511e-08	8.27569e-06	0.000107584	Hist1h2bf;Hist1h2bg;Hist1h2bl;Hist1h2bm;Hist1h3b;Hist1h3d;Hist1h3e;Hist1h3f;Hist1h3g;Hist1h3h;Hist1h3i;Hist1h4a;Hist1h4c;Hist1h4d;Hist1h4f;Hist1h4h;Hist1h4n;Hist2h2ac;Hist2h4;Hist4h4
REACTOME_INTEGRIN_CELL_SURFACE_INTERACTIONS	20	77	2.1177e-07	1.87628e-05	0.000281443	Col2a1;Col4a1;Col4a2;Col4a3;Col4a4;Fbn1;Itga11;Itgb1;Itgb6;Itgb7;Itgb8;Jam2;Lamb1;Lamc1;Rasgrp1;Sos1;Src;Syk;Tnc;Vwf
REACTOME_APOPTOTIC_CLEAVAGE_OF_CELL_ADHESION_PROTEINS	3	11	0.0367403	0.187686	1	Dsg2;Dsp;Tjp2
REACTOME_NRAGE_SIGNALS_DEATH_THROUGH_JNK	7	43	0.0282021	0.156823	1	Arhgef17;Fgd2;Kalrn;Ngfr;Rac1;Rasgrf2;Sos1
REACTOME_PEPTIDE_CHAIN_ELONGATION	14	80	0.00119858	0.0178978	1	Rpl18a;Rpl23a;Rpl29;Rpl32;Rpl38;Rpl39;Rpl6;Rpl7;Rps15a;Rps16;Rps25;Rps26;Rps28;Rps3a1
REACTOME_CHEMOKINE_RECEPTORS_BIND_CHEMOKINES	7	43	0.0282021	0.156823	1	Ccl22;Ccr2;Ccr5;Cx3cl1;Cxcl12;Cxcr5;Ppbp
REACTOME_DIABETES_PATHWAYS	18	122	0.00216746	0.0254916	1	Atf3;Dnajc3;Edem1;Herpud1;Hsp90b1;Hyou1;Igfbp5;Klk1;Mboat4;Mmp2;Pappa;Pdia6;Serp1;Slc30a7;Spcs3;Srprb;Syvn1;Xbp1
REACTOME_REGULATION_OF_INSULIN_LIKE_GROWTH_FACTOR_IGF_ACTIVITY_BY_INSULIN_LIKE_GROWTH_FACTOR_BINDING_PROTEINS_IGFBPS	4	16	0.0219067	0.132941	1	Igfbp5;Klk1;Mmp2;Pappa
REACTOME_INTEGRIN_ALPHAIIB_BETA3_SIGNALING	5	27	0.0367855	0.187686	1	Rasgrp1;Sos1;Src;Syk;Vwf
REACTOME_SIGNALING_BY_PDGF	20	116	0.0001476	0.00372924	0.19616	Adcy2;Adcy5;Col2a1;Col4a1;Col4a2;Col4a3;Col4a4;Col6a1;Col6a2;Creb1;Foxo1;Itpr2;Kras;Pdgfra;Pik3ca;Prkca;Prkce;Sos1;Src;Thbs3
REACTOME_GPVI_MEDIATED_ACTIVATION_CASCADE	6	31	0.0187081	0.12494	1	Lyn;Pik3ca;Prkcz;Rac1;Rhoa;Syk
REACTOME_FORMATION_OF_TUBULIN_FOLDING_INTERMEDIATES_BY_CCT_TRIC	4	19	0.0395151	0.195953	1	Tubb1;Tubb2b;Tubb3;Tubb6
REACTOME_POST_CHAPERONIN_TUBULIN_FOLDING_PATHWAY	4	16	0.0219067	0.132941	1	Tubb1;Tubb2b;Tubb3;Tubb6
REACTOME_METABOLISM_OF_PROTEINS	43	398	0.00514654	0.0485067	1	Alg14;Arsj;B3gnt5;B4galt6;Edem1;Eif3e;Fkbp9;Galnt7;Kifc3;Lman1;Man1a;Man1a2;Muc5b;Pdia3;Pros1;Rpl18a;Rpl23a;Rpl29;Rpl32;Rpl38;Rpl39;Rpl6;Rpl7;Rps15a;Rps16;Rps25;Rps26;Rps28;Rps3a1;Sec24d;Sec61a1;Sec61b;Spcs3;Srprb;St3gal1;St6gal1;St8sia2;St8sia6;Tram1;Tubb1;Tubb2b;Tubb3;Tubb6
REACTOME_DOWNSTREAM_SIGNAL_TRANSDUCTION	12	89	0.0328488	0.174551	1	Adcy2;Adcy5;Creb1;Foxo1;Itpr2;Kras;Pdgfra;Pik3ca;Prkca;Prkce;Sos1;Src
REACTOME_MUSCLE_CONTRACTION	7	46	0.0391436	0.195571	1	Acta2;Dmd;Myl9;Mylk;Sorbs3;Tnnt2;Tpm4
REACTOME_3_UTR_MEDIATED_TRANSLATIONAL_REGULATION	15	99	0.0043215	0.0425428	1	Eif3e;Rpl18a;Rpl23a;Rpl29;Rpl32;Rpl38;Rpl39;Rpl6;Rpl7;Rps15a;Rps16;Rps25;Rps26;Rps28;Rps3a1
REACTOME_TRANSCRIPTION	21	182	0.0267017	0.153914	1	Hist1h2bf;Hist1h2bg;Hist1h2bl;Hist1h2bm;Hist1h3b;Hist1h3d;Hist1h3e;Hist1h3f;Hist1h3g;Hist1h3h;Hist1h3i;Hist1h4a;Hist1h4c;Hist1h4d;Hist1h4f;Hist1h4h;Hist1h4n;Hist2h2ac;Hist2h4;Hist4h4;Nfib
REACTOME_AXON_GUIDANCE	50	236	1.15095e-12	3.82404e-10	1.52962e-09	Ablim1;Ank3;Ap2b1;Cacna1i;Cacnb2;Cacnb4;Cntnap1;Col2a1;Col4a1;Col4a2;Col4a3;Col4a4;Col6a1;Col6a2;Creb1;Crmp1;Dpysl2;Dpysl3;Enah;Fgfr1;Gfra1;Itgb1;Kras;Lamb1;Lamc1;Met;Myl9;Neo1;Nrp2;Pfn2;Plxna1;Plxna2;Plxna3;Rac1;Rgmb;Rhoa;Robo1;Scn4a;Scn7a;Sema5a;Siah2;Slit3;Sos1;Src;Srgap3;St8sia2;St8sia4;Stip1;Unc5c;Wasl
REACTOME_ACTIVATION_OF_CHAPERONE_GENES_BY_XBP1S	8	41	0.00669211	0.0584176	1	Dnajc3;Edem1;Hyou1;Pdia6;Serp1;Srprb;Syvn1;Xbp1
REACTOME_NCAM1_INTERACTIONS	13	39	1.3059e-06	9.64188e-05	0.00173554	Cacna1i;Cacnb2;Cacnb4;Col2a1;Col4a1;Col4a2;Col4a3;Col4a4;Col6a1;Col6a2;Gfra1;St8sia2;St8sia4
REACTOME_NCAM_SIGNALING_FOR_NEURITE_OUT_GROWTH	18	63	1.78074e-07	1.69043e-05	0.000236661	Cacna1i;Cacnb2;Cacnb4;Col2a1;Col4a1;Col4a2;Col4a3;Col4a4;Col6a1;Col6a2;Creb1;Fgfr1;Gfra1;Kras;Sos1;Src;St8sia2;St8sia4
REACTOME_UNFOLDED_PROTEIN_RESPONSE	11	72	0.0163508	0.112011	1	Atf3;Dnajc3;Edem1;Herpud1;Hsp90b1;Hyou1;Pdia6;Serp1;Srprb;Syvn1;Xbp1
REACTOME_G_ALPHA1213_SIGNALLING_EVENTS	11	73	0.0171256	0.116718	1	Adra1a;Adra1d;Arhgef17;Fgd2;Gnb3;Kalrn;Pik3ca;Rac1;Rasgrf2;Rhoa;Sos1
REACTOME_CRMPS_IN_SEMA3A_SIGNALING	6	14	0.000211868	0.00502808	0.281572	Crmp1;Dpysl2;Dpysl3;Plxna1;Plxna2;Plxna3
REACTOME_OTHER_SEMAPHORIN_INTERACTIONS	4	15	0.0173709	0.117188	1	Itgb1;Plxna1;Plxna2;Sema5a
REACTOME_ACTIVATION_OF_RAC	3	12	0.0465031	0.222463	1	Rac1;Robo1;Sos1
REACTOME_SEMA3A_PAK_DEPENDENT_AXON_REPULSION	4	14	0.0134704	0.0965845	1	Plxna1;Plxna2;Plxna3;Rac1
REACTOME_SEMAPHORIN_INTERACTIONS	12	64	0.00142044	0.0196622	1	Crmp1;Dpysl2;Dpysl3;Itgb1;Met;Myl9;Plxna1;Plxna2;Plxna3;Rac1;Rhoa;Sema5a
REACTOME_SEMA3A_PLEXIN_REPULSION_SIGNALING_BY_INHIBITING_INTEGRIN_ADHESION	4	13	0.010176	0.0809814	1	Plxna1;Plxna2;Plxna3;Rac1
REACTOME_PD1_SIGNALING	4	13	0.010176	0.0809814	1	Cd274;H2-Aa;H2-Eb1;Pdcd1
REACTOME_G_ALPHA_Z_SIGNALLING_EVENTS	7	44	0.0315859	0.172879	1	Adcy2;Adcy5;Gnas;Gnb3;Prkca;Prkce;Rgs17
REACTOME_COSTIMULATION_BY_THE_CD28_FAMILY	10	57	0.00567365	0.0516457	1	Cd274;Cd80;Ctla4;H2-Aa;H2-Eb1;Lyn;Pdcd1;Pik3ca;Rac1;Src
REACTOME_SIGNALING_BY_ROBO_RECEPTOR	6	28	0.0114389	0.0873698	1	Enah;Pfn2;Rac1;Robo1;Sos1;Srgap3
REACTOME_FORMATION_OF_FIBRIN_CLOT_CLOTTING_CASCADE	7	31	0.00475956	0.0458366	1	Gp1ba;Gp5;Prcp;Pros1;Serpinc1;Serping1;Vwf
REACTOME_SMOOTH_MUSCLE_CONTRACTION	5	23	0.019295	0.125701	1	Acta2;Myl9;Mylk;Sorbs3;Tpm4
REACTOME_PURINE_CATABOLISM	3	10	0.0281537	0.156823	1	Cat;Gpx1;Nt5e
REACTOME_DOWNSTREAM_SIGNALING_OF_ACTIVATED_FGFR	12	95	0.0409895	0.201759	1	Adcy2;Adcy5;Creb1;Fgf9;Fgfr1;Foxo1;Itpr2;Kras;Pik3ca;Prkca;Prkce;Sos1
REACTOME_PHOSPHOLIPASE_C_MEDIATED_CASCADE	8	51	0.0241356	0.141678	1	Adcy2;Adcy5;Creb1;Fgf9;Fgfr1;Itpr2;Prkca;Prkce
REACTOME_RNA_POL_I_RNA_POL_III_AND_MITOCHONDRIAL_TRANSCRIPTION	21	105	1.01797e-05	0.000458215	0.0135289	Hist1h2bf;Hist1h2bg;Hist1h2bl;Hist1h2bm;Hist1h3b;Hist1h3d;Hist1h3e;Hist1h3f;Hist1h3g;Hist1h3h;Hist1h3i;Hist1h4a;Hist1h4c;Hist1h4d;Hist1h4f;Hist1h4h;Hist1h4n;Hist2h2ac;Hist2h4;Hist4h4;Nfib
REACTOME_DEPOSITION_OF_NEW_CENPA_CONTAINING_NUCLEOSOMES_AT_THE_CENTROMERE	13	53	5.39094e-05	0.00171112	0.0716457	Hist1h2bf;Hist1h2bg;Hist1h2bl;Hist1h2bm;Hist1h4a;Hist1h4c;Hist1h4d;Hist1h4f;Hist1h4h;Hist1h4n;Hist2h2ac;Hist2h4;Hist4h4
REACTOME_L1CAM_INTERACTIONS	14	80	0.00119858	0.0178978	1	Ank3;Ap2b1;Cntnap1;Dpysl2;Fgfr1;Itgb1;Lamb1;Lamc1;Nrp2;Rac1;Scn4a;Scn7a;Src;Stip1
REACTOME_SIGNALING_BY_ILS	15	105	0.00672528	0.0584176	1	Blnk;Il2ra;Il2rg;Il5ra;Inppl1;Jak3;Kras;Lyn;Nod2;Pik3ca;Skp1a;Sos1;Syk;Tec;Ube2n
REACTOME_NETRIN1_SIGNALING	10	38	0.00020806	0.00502747	0.276511	Ablim1;Neo1;Rac1;Rgmb;Robo1;Siah2;Slit3;Src;Unc5c;Wasl
REACTOME_RNA_POL_I_PROMOTER_OPENING	20	49	2.69746e-11	6.43305e-09	3.58492e-08	Hist1h2bf;Hist1h2bg;Hist1h2bl;Hist1h2bm;Hist1h3b;Hist1h3d;Hist1h3e;Hist1h3f;Hist1h3g;Hist1h3h;Hist1h3i;Hist1h4a;Hist1h4c;Hist1h4d;Hist1h4f;Hist1h4h;Hist1h4n;Hist2h2ac;Hist2h4;Hist4h4
REACTOME_DCC_MEDIATED_ATTRACTIVE_SIGNALING	4	13	0.010176	0.0809814	1	Ablim1;Rac1;Src;Wasl
REACTOME_ASPARAGINE_N_LINKED_GLYCOSYLATION	11	79	0.024306	0.141678	1	Alg14;B4galt6;Edem1;Lman1;Man1a;Man1a2;Pdia3;Sec24d;St6gal1;St8sia2;St8sia6
REACTOME_REGULATION_OF_SIGNALING_BY_CBL	4	18	0.0329663	0.174551	1	Blnk;Lyn;Pik3ca;Syk
REACTOME_IL_3_5_AND_GM_CSF_SIGNALING	11	43	0.00013341	0.00354603	0.177302	Blnk;Il2ra;Il2rg;Il5ra;Inppl1;Jak3;Lyn;Pik3ca;Sos1;Syk;Tec
REACTOME_IL_RECEPTOR_SHC_SIGNALING	7	27	0.00205351	0.0243671	1	Il2ra;Il2rg;Il5ra;Inppl1;Jak3;Pik3ca;Sos1
REACTOME_CIRCADIAN_CLOCK	8	50	0.0216306	0.132941	1	Arntl;Arntl2;Bhlhe41;Clock;Creb1;Hif1a;Mef2c;Skp1a
REACTOME_TRANSPORT_TO_THE_GOLGI_AND_SUBSEQUENT_MODIFICATION	8	33	0.00159772	0.0214482	1	B4galt6;Lman1;Man1a;Man1a2;Sec24d;St6gal1;St8sia2;St8sia6
REACTOME_INTERFERON_GAMMA_SIGNALING	11	50	0.0005516	0.0101816	0.733076	B2m;Camk2d;Ciita;Gbp2;Gbp3;Gbp5;Gbp7;H2-Aa;H2-Eb1;H2-M3;Irf4
REACTOME_N_GLYCAN_ANTENNAE_ELONGATION	4	14	0.0134704	0.0965845	1	B4galt6;St6gal1;St8sia2;St8sia6
REACTOME_TRAF6_MEDIATED_IRF7_ACTIVATION_IN_TLR7_8_OR_9_SIGNALING	3	9	0.0207692	0.132941	1	Tlr7;Tlr9;Ube2n
REACTOME_ACTIVATION_OF_IRF3_IRF7_MEDIATED_BY_TBK1_IKK_EPSILON	4	13	0.010176	0.0809814	1	Cd14;Ticam1;Ticam2;Tlr4
REACTOME_N_GLYCAN_ANTENNAE_ELONGATION_IN_THE_MEDIAL_TRANS_GOLGI	4	18	0.0329663	0.174551	1	B4galt6;St6gal1;St8sia2;St8sia6
REACTOME_INTERFERON_SIGNALING	16	127	0.0211768	0.132941	1	Arih1;B2m;Camk2d;Ciita;Flnb;Gbp2;Gbp3;Gbp5;Gbp7;H2-Aa;H2-Eb1;H2-M3;Ifitm1;Ifitm3;Irf4;Ube2n
REACTOME_TRAF6_MEDIATED_INDUCTION_OF_TAK1_COMPLEX	4	13	0.010176	0.0809814	1	Cd14;Ticam1;Ticam2;Tlr4
REACTOME_IKK_COMPLEX_RECRUITMENT_MEDIATED_BY_RIP1	4	10	0.00353893	0.038069	1	Cd14;Ticam1;Ticam2;Tlr4
REACTOME_MEIOTIC_RECOMBINATION	21	70	6.51684e-09	1.08261e-06	8.66089e-06	Hist1h2bf;Hist1h2bg;Hist1h2bl;Hist1h2bm;Hist1h3b;Hist1h3d;Hist1h3e;Hist1h3f;Hist1h3g;Hist1h3h;Hist1h3i;Hist1h4a;Hist1h4c;Hist1h4d;Hist1h4f;Hist1h4h;Hist1h4n;Hist2h2ac;Hist2h4;Hist4h4;Tex15
REACTOME_IL_2_SIGNALING	9	41	0.00176034	0.0220706	1	Il2ra;Il2rg;Il5ra;Inppl1;Jak3;Kras;Pik3ca;Sos1;Syk
REACTOME_PLATELET_AGGREGATION_PLUG_FORMATION	7	36	0.011145	0.0871275	1	Gp1ba;Gp5;Rasgrp1;Sos1;Src;Syk;Vwf
REACTOME_INTRINSIC_PATHWAY	5	17	0.00502868	0.04808	1	Gp1ba;Gp5;Prcp;Serping1;Vwf
REACTOME_HEMOSTASIS	53	424	4.31773e-05	0.00151007	0.0573826	Ak3;Apob;Cables1;Cd2;Clu;Dagla;Ehd2;Esam;Gnas;Gnb3;Gp1ba;Gp5;Hist1h3b;Hist1h3d;Hist1h3e;Hist1h3f;Hist1h3g;Hist1h3h;Hist1h3i;Itgb1;Itpr2;Jam2;Kif3c;Klc3;Kras;Lyn;Nos2;Pde3a;Pde6b;Pik3ca;Ppbp;Prcp;Prkca;Prkce;Prkcz;Prkg1;Pros1;Rac1;Rasgrp1;Rhoa;Selp;Serpinc1;Serping1;Slc7a7;Sos1;Src;Syk;Tek;Tgfb2;Tgfb3;Tmsb4x;Vegfc;Vwf
REACTOME_INFLUENZA_VIRAL_RNA_TRANSCRIPTION_AND_REPLICATION	15	96	0.00357507	0.038069	1	Dnajc3;Rpl18a;Rpl23a;Rpl29;Rpl32;Rpl38;Rpl39;Rpl6;Rpl7;Rps15a;Rps16;Rps25;Rps26;Rps28;Rps3a1
REACTOME_LIPOPROTEIN_METABOLISM	6	26	0.00787597	0.0670972	1	Apob;Cubn;Hspg2;Lipc;Pltp;Sdc1
REACTOME_CHYLOMICRON_MEDIATED_LIPID_TRANSPORT	4	16	0.0219067	0.132941	1	Apob;Hspg2;Lipc;Sdc1
REACTOME_IMMUNE_SYSTEM	100	807	1.94576e-08	2.8713e-06	2.58591e-05	Ap2b1;Arih1;B2m;Blk;Blnk;C8a;Camk2d;Card11;Cblb;Ccr2;Cd14;Cd180;Cd274;Cd74;Cd79a;Cd79b;Cd80;Cfh;Ciita;Creb1;Ctla4;Ctsc;Ctsk;Ctss;Dtx3l;Dusp3;Dynll1;Enah;Fcgr2b;Flnb;Foxo1;Gbp2;Gbp3;Gbp5;Gbp7;Ghr;H2-Aa;H2-DMa;H2-DMb1;H2-Eb1;H2-M3;H2-Ob;Hsp90b1;Ifitm1;Ifitm3;Il2ra;Il2rg;Il5ra;Inppl1;Irf4;Irs1;Itgb1;Itgb7;Itpr2;Jak3;Kif3c;Klc3;Klhl13;Klhl9;Kras;Lyn;Malt1;Map3k1;Mavs;Mef2c;Mrc2;Nfkbie;Nod2;Panx1;Pdcd…
REACTOME_TOLL_RECEPTOR_CASCADES	16	109	0.00404808	0.0409906	1	Cd14;Cd180;Creb1;Ctsk;Ctss;Dusp3;Hsp90b1;Map3k1;Mef2c;Nod2;Ticam1;Ticam2;Tlr4;Tlr7;Tlr9;Ube2n
REACTOME_VOLTAGE_GATED_POTASSIUM_CHANNELS	7	43	0.0282021	0.156823	1	Kcna3;Kcna4;Kcna5;Kcnb1;Kcnc1;Kcnc3;Kcnq1
[truncated: 20 more rows]

[truncated: 3 more sheets: PE_group7vsgroup1_up, PE_group7vsgroup1_down, Key]
